# Supplementary material for: Long-term effects of Omicron BA.2 breakthrough infection on immunity-metabolism balance: a 6-month prospective study
Source: Nat Commun. 2024 Mar 19;15:2444. doi: 10.1038/s41467-024-46692-z (PMC10951309; doi:10.1038/s41467-024-46692-z)
Supplement: Supplementary file 4 — Supplementary Data 1-7 [file 41467_2024_46692_MOESM4_ESM.xlsx]

## Sheet: Data 1
The raw expression profile and differential analysis statistical results of all proteins
Accession	ProteinDescriptions	Gene_Name	BA2BI_D1	BA2BI_D6	BA2BI_D11	BA2BI_D16	BA2BI_D29	BA2BI_D41	BA2BI_D42	BA2BI_D53	BA2BI_D57	BA2BI_D63	NBA2I_Ctrl1_D72	NBA2I_Ctrl2_D74	NBA2I_Ctrl3_D75	NBA2I_Ctrl4_D76	NBA2I_Ctrl5_D78	NBA2I_Ctrl6_D79	NBA2I_Ctrl7_D80	NBA2I_Ctrl8_D81	Pvalue	Qvalue	log2(FC)	FC
O00232	26S proteasome non-ATPase regulatory subunit 12	PSMD12											-2.03479	-0.856987	-1.87993	-2.30501	-1.86567	-1.82121	-1.92202	-2.24261	4.34304e-16	6.68828e-13	inf	0
O43175	D-3-phosphoglycerate dehydrogenase	PHGDH											-1.90946	-1.14976	-1.7186	-1.59944	-1.70434	-3.18604	-1.7607	-1.10012	5.75119e-14	4.42842e-11	inf	0
Q92874	Deoxyribonuclease-1-like 2	DNASE1L2											0.403081	1.612	0.557941	1.21744	-0.895677	0.598264	-1.41172	0.635356	6.85989e-13	3.52141e-10	inf	0
Q96NR8	Retinol dehydrogenase 12	RDH12											-4.78035	-1.82412	-3.86158	-4.73078	-3.05215	-3.02609	-4.18353	-2.98899	1.90109e-09	7.31921e-07	inf	0
P62249	40S ribosomal protein S16	RPS16	-3.68701	-5.45667	-4.85772	-5.001	-4.92511	-5.04612	-4.2362	-4.10589	-4.21594	-4.91506	-3.39666	-1.24483	-2.34935	-2.87	-3.77521	-2.30903	-2.39145	-3.03521	1.04955e-05	0.00322075	-1.97321	0.254687
P55795	Heterogeneous nuclear ribonucleoprotein H2	HNRNPH2	-1.92398	-2.92605	-3.15224	-1.90624	-1.87293	-2.96045	-2.88078	-1.59033	-2.89926	-2.82939	-1.67562	1.05618	-0.172726	-0.402117	-0.158468	-1.43526	-0.214822	-0.0953118	1.25484e-05	0.00322075	-2.1069	0.232146
P15586	N-acetylglucosamine-6-sulfatase	GNS	-3.76925	-4.44824	-3.18428	-4.43752	-3.57047	-3.8966	-4.40297	-4.13315	-3.9618	-4.35159	-2.97074	-1.28305	-2.45249	-2.69374	-2.4061	-2.38003	-3.55005	-2.34294	1.90613e-05	0.00377144	-1.5057	0.35216
P51571	Translocon-associated protein subunit delta	SSR4	-2.82142	-3.58888	-4.06613	-3.57816	-2.74069	-3.62329	-3.54362	-1.74419	-3.12964	-3.49223	-1.85159	-0.333711	-1.31087	-2.06061	-1.84915	-1.88922	-1.35297	-1.23346	1.95919e-05	0.00377144	-1.74763	0.297791
P00403	Cytochrome c oxidase subunit 2	MT-CO2	-5.17673	-4.77851	-4.62451	-3.23369	-4.79773	-5.60473	-4.73324	-5.12039	-2.48658	-4.68185	-2.26393	1.22605	-0.149252	-2.45283	-2.39523	-2.03562	-0.191347	-2.4199	3.21224e-05	0.0054965	-3.18854	0.109687
O00204	Sulfotransferase 2B1	SULT2B1	-4.39797	-4.13689	-4.96247	-6.29594	-2.86372	-2.55121	-4.09162	-4.45737	-3.11862	-4.04023	-1.9417	-1.06116	-1.78684	-0.909655	-1.77258	-1.87005	-1.82893	-2.68556	4.27866e-05	0.00658914	-2.35954	0.194853
O75351	Vacuolar protein sorting-associated protein 4B	VPS4B	-1.06123	-1.40772	-1.70416	-1.5264	-1.47855	-1.75208	-1.13992	-1.10964	-1.229	-1.52879	-0.567318	-0.822937	-0.953485	-0.655754	-0.708915	-0.899266	-1.18148	-0.639014	5.52905e-05	0.00774067	-0.590229	0.664237
Q14108	Lysosome membrane protein 2	SCARB2	-1.87292	-4.59661	-3.18236	-2.73387	-2.58586	-2.71289	-3.29109	-2.59984	-3.30957	-3.2397	-1.24415	-0.130324	-1.08929	-2.42605	-1.48446	-1.0236	-1.13138	-1.67161	6.64874e-05	0.00853255	-1.73736	0.299918
Q14204	Cytoplasmic dynein 1 heavy chain 1	DYNC1H1	-3.54212	-3.12393	-3.03834	-1.61038	-3.51954	-3.58567	-4.34847	-3.71265	-4.47748	-3.01712	-1.55862	-0.287019	-1.40376	-1.31909	-2.82842	-2.00695	-1.44586	-1.32635	9.2649e-05	0.0109753	-1.87556	0.272521
Q07960	Rho GTPase-activating protein 1	ARHGAP1	-2.19313	-2.47045	-2.43881	-2.93262	-2.26291	-2.33573	-3.10514	-3.13335	-2.92533	-3.19172	-2.0967	-0.563441	-1.32898	-1.65058	-2.11501	-1.73154	-1.37107	-2.0045	0.00011392	0.0125312	-1.09119	0.469374
O75964	ATP synthase subunit g, mitochondrial	ATP5MG	-2.62418	-4.06109	-3.88937	-3.81076	-3.31393	-4.17327	-3.9981	-5.35724	-2.93197	-3.94672	-0.164849	1.4954	-0.00998887	-2.10587	0.00426944	-2.54163	-0.0520842	-3.67558	0.000163821	0.0168189	-2.92937	0.131272
Q8WWA1	Transmembrane protein 40	TMEM40	-3.78976	-4.31425	-4.16026	-4.30353	-4.28253	-3.96366	-4.26899	-3.37815	-3.67089	-2.49226	-1.8852	-0.828151	-1.73033	-1.0376	-1.71608	-1.70441	-1.77243	-4.53088	0.000200095	0.0192591	-1.96179	0.256709
P03973	Antileukoproteinase	SLPI	2.91509	2.78695	3.24987	3.21112	3.09013	3.35646	3.00656	2.73095	2.33327	2.41682	2.14844	1.02933	1.83846	1.76692	2.0961	2.00911	2.76806	2.34042	0.000319793	0.0289695	0.910117	1.8792
P49419	Alpha-aminoadipic semialdehyde dehydrogenase	ALDH7A1	-3.74931	-2.20753	-3.9528	-3.73412	-3.28073	-3.79286	-3.71319	-2.13217	-3.73167	-3.6618	0.533057	2.17656	0.687918	-1.87849	0.702176	-2.60192	-1.54186	-2.72655	0.00033937	0.029035	-2.81448	0.142153
P04066	Tissue alpha-L-fucosidase	FUCA1	-2.84729	-3.99972	-4.21076	-3.989	-3.19633	-4.03413	-3.95445	-2.44358	-3.97293	-3.24271	-1.96603	-0.673428	-3.04516	-2.08455	-2.92024	-2.10345	-1.85327	-2.65325	0.000397288	0.0307283	-1.42667	0.371989
Q9Y2T3	Guanine deaminase	GDA	-3.33375	-3.3429	-1.99132	-3.76186	-3.26109	-3.37731	-3.29763	-2.06304	-2.72171	-2.82253	-0.00603626	1.46424	-2.3847	-1.13829	-1.52259	-1.80789	-2.08801	0.226239	0.000399069	0.0307283	-2.09019	0.234851
Q9UBQ0	Vacuolar protein sorting-associated protein 29	VPS29	-3.62564	-3.46292	-3.4808	-3.62407	-3.31351	-2.44231	-3.04056	-2.98542	-2.71297	-3.53814	-2.77173	-1.16535	-3.28669	-1.00249	-1.60801	-1.356	-1.66437	-2.42818	0.000425452	0.0309619	-1.31228	0.402683
Q9Y2V2	Calcium-regulated heat-stable protein 1	CARHSP1	-0.194355	1.7172	0.0669868	1.14619	1.53667	0.231123	1.00531	0.32099	0.787251	0.979549	-0.87554	-0.714223	-0.912535	-0.95196	-1.22531	0.564684	0.366975	-1.06682	0.000460299	0.0309619	1.36153	2.56958
Q9BRA2	Thioredoxin domain-containing protein 17	TXNDC17	-4.00838	-2.8277	-3.86353	-4.00681	-2.2966	-2.46836	-4.907	-4.35942	-4.02922	-3.92087	-2.8538	-0.793653	-2.76533	-2.16274	-1.80587	-2.46789	-1.86222	-1.74271	0.000462418	0.0309619	-1.61201	0.327142
P59665	Neutrophil defensin 1	DEFA1B	2.20315	2.61648	2.5811	2.00377	1.54454	2.14426	2.33904	2.24184	1.38226	2.22851	1.35475	0.542217	0.780925	1.48342	2.10479	0.56984	1.53654	0.214167	0.000569643	0.0365521	1.05516	2.07795
Q9NUJ7	PI-PLC X domain-containing protein 1	PLCXD1	-3.30153	-3.53299	-1.77837	-3.52227	-5.08893	-4.09562	-3.48772	-1.61951	-3.5062	-3.43633	-3.07274	1.45029	0.0696827	-1.09399	0.083941	-1.40833	-2.91348	0.147097	0.000892875	0.0550011	-2.49476	0.17742
P30838	Aldehyde dehydrogenase, dimeric NADP-preferring	ALDH3A1	-2.83252	-4.14557	-3.99157	-4.13485	-3.90005	-3.27182	-4.40485	-4.10404	-2.86748	-4.04891	-2.09158	-1.89768	-1.93672	-0.359502	-3.80999	-1.72456	-3.75579	-1.8593	0.00125362	0.0742531	-1.59078	0.331993
P62873	Guanine nucleotide-binding protein G(I)/G(S)/G(T) subunit beta-1	GNB1	2.33026	1.58935	2.3066	2.21722	2.40404	2.60104	2.11429	1.6081	1.95794	1.70292	1.71376	1.17028	1.40515	1.5457	1.36628	1.88944	1.51945	1.5885	0.00131598	0.0750595	0.558357	1.47259
P06454	Prothymosin alpha	PTMA	-1.23089	-2.21918	-1.41792	-0.529824	-0.62205	-1.01762	-1.47352	-1.48537	-1.33422	-0.719697	-0.408618	-0.130428	-0.0249281	-0.619322	-0.483335	-0.735597	0.0210288	-0.89152	0.00154811	0.0826761	-0.79594	0.575968
Q9H0W9	Ester hydrolase C11orf54	C11orf54	-4.0583	-2.51667	-4.36151	-4.05673	-5.29446	-4.10186	-4.02218	-2.08916	-4.15259	-3.9708	-3.08048	-0.195173	-3.12472	-3.09367	-1.33371	-1.7162	-2.69205	-1.27056	0.00155689	0.0826761	-1.79911	0.287353
P07305	Histone H1.0	H1-0	0.444407	0.8238	0.127441	0.021399	0.167818	-0.148622	0.00849971	0.194411	-0.420124	0.234155	-0.65371	-1.19431	-0.00175752	-1.07893	-0.11067	-0.646596	-0.405205	-0.207941	0.00171701	0.08814	0.682708	1.60515
Q15363	Transmembrane emp24 domain-containing protein 2	TMED2	-1.59319	-3.99093	-3.55427	-3.69755	-3.87448	-3.61653	-3.663	-3.53198	-3.11797	-3.61161	-3.35741	0.356458	-1.04395	-3.86536	-1.02969	-1.61361	-1.08604	-0.966535	0.00184988	0.0918972	-1.84938	0.277511
P62879	Guanine nucleotide-binding protein G(I)/G(S)/G(T) subunit beta-2	GNB2	-0.0794118	-0.882866	-0.388637	-0.687034	-0.318908	-0.363149	-0.668387	-0.370205	-0.933981	-1.272	-0.610793	-0.948815	-2.10091	-1.41183	-1.10617	-1.04478	-1.89982	-2.09935	0.0020583	0.0987607	0.806351	1.74878
P79483	HLA class II histocompatibility antigen, DR beta 3 chain	HLA-DRB3	-1.44492	-0.453915	0.399885	0.032847	-0.323001	-0.019267	-1.25701	-1.23691	-0.186716	0.594402	0.429515	0.582323	0.454439	0.0569369	0.668252	1.02806	0.860231	0.66179	0.00215315	0.0987607	-0.982155	0.506223
O75947	ATP synthase subunit d, mitochondrial	ATP5PD	-0.460704	-2.6052	-4.10095	-2.59448	-1.48502	-2.6396	-2.55993	-3.74625	-1.20727	-2.50854	-1.74257	1.4547	0.273094	-0.643986	-1.36881	-0.695646	-1.51261	0.350509	0.00218043	0.0987607	-1.90513	0.266993
P0DP23	Calmodulin-1	CALM1	0.113656	0.878006	0.578682	0.437773	0.41734	0.760707	0.967809	0.768825	0.319409	0.451868	0.956226	0.945753	0.5822	1.12091	0.826392	1.65719	1.15746	1.43258	0.00244689	0.106046	-0.515432	0.699584
P51688	N-sulphoglucosamine sulphohydrolase	SGSH	-4.04256	-3.72181	-3.89771	-5.01421	-4.01998	-3.19471	-4.45673	-3.05927	-3.12705	-3.61941	-2.45427	-1.34648	-4.22373	-3.35752	-2.28515	-2.514	-2.05275	-2.22199	0.002479	0.106046	-1.25836	0.418019
P18510	Interleukin-1 receptor antagonist protein	IL1RN	-2.38589	-2.73442	-2.58043	-3.05523	-2.55733	-3.40477	-4.24785	-1.10401	-2.75834	-2.69408	-1.95227	-0.476668	-2.66328	-0.621032	-1.62092	-1.43883	-1.11668	-1.85609	0.00270449	0.112565	-1.28402	0.410651
P48059	LIM and senescent cell antigen-like-containing domain protein 1	LIMS1	4.4859	2.73937	3.16072	3.42703	3.91552	3.49016	3.06968	1.98946	3.34517	1.71386	1.66813	0.68859	2.0654	1.50352	1.90409	2.68755	2.12403	2.54117	0.0030936	0.123465	1.23588	2.35524
Q08722	Leukocyte surface antigen CD47	CD47	0.767214	-0.328827	0.761341	0.417247	-0.00411712	1.03774	0.0164419	-0.179256	0.262449	-0.108705	0.125262	-0.621651	-0.758375	-0.379828	-0.868231	-0.388216	-0.251198	-0.156916	0.00312671	0.123465	0.676547	1.59831
P06280	Alpha-galactosidase A	GLA	-4.71129	-5.00156	-4.56644	-3.05187	-3.62797	-5.54597	-4.97572	-3.71423	-4.69365	-4.62378	-3.85485	-0.813584	-2.05608	-3.93244	-3.34276	-3.17704	-3.99498	-1.97867	0.00329064	0.12669	-1.55744	0.339752
O95164	Ubiquitin-like protein 3	UBL3	-3.3514	-3.36055	-3.04652	-4.43908	-3.17497	-4.89996	-3.12183	-1.35338	-3.33376	-3.75915	-2.39313	0.468968	-2.38222	-2.5883	-0.866554	-3.34466	-0.922908	-0.803398	0.00338855	0.127277	-1.78004	0.291176
Q9NY65	Tubulin alpha-8 chain	TUBA8	0.759066	-0.784856	0.0587463	-0.517339	0.542792	-0.193663	-0.213143	-1.0591	0.193631	-0.47739	-1.84076	-2.12247	-1.52452	-1.33759	-1.22295	-0.35021	-1.47383	0.0848001	0.00353421	0.129588	1.05432	2.07673
P17655	Calpain-2 catalytic subunit	CAPN2	-1.77774	-1.4157	-1.19899	-0.96671	-1.35656	-1.06794	-1.15714	-1.12606	-0.96613	-1.26633	-0.883069	0.11115	0.0440444	-0.848187	-1.07544	-1.18584	-0.8225	0.118858	0.00378378	0.135476	-0.662307	0.631867
Q96C24	Synaptotagmin-like protein 4	SYTL4	0.501862	-2.15531	-0.508605	-0.967461	-1.17502	0.0598616	-1.43844	-2.05796	-0.573724	-0.741607	-1.33615	-3.2662	-2.9178	-2.90068	-2.23509	-2.79337	-0.990635	-1.61489	0.00395687	0.135476	1.35121	2.55126
A0A0C4DH24	Immunoglobulin kappa variable 6-21	IGKV6-21	-0.433937	0.0495597	-0.289089	-1.62127	-0.411362	0.426892	-0.889551	0.393584	-1.12061	1.08342	0.478265	-0.613806	0.421468	0.939618	3.08137	2.7398	2.16101	1.80043	0.00395873	0.135476	-1.65726	0.317041
P05141	ADP/ATP translocase 2	SLC25A5	-4.40879	-4.41794	-4.26394	-3.34159	-2.83366	-4.45234	-2.62252	-4.28745	-4.39115	-6.49105	-2.3224	-0.949826	-2.16754	-4.074	-2.15328	-1.7712	-2.20963	-3.95514	0.00410616	0.137467	-1.70066	0.307645
Q92619	Rho GTPase-activating protein 45	ARHGAP45	-0.642986	-1.8885	-0.946904	-1.17138	-0.536453	-0.583003	-1.71335	-1.4386	-1.07882	-2.33647	-2.36718	-2.80556	-0.846681	-2.4511	-2.46109	-2.35704	-3.86308	-1.77057	0.0045889	0.15036	1.13164	2.19108
P54136	Arginine--tRNA ligase, cytoplasmic	RARS1	-3.17051	-2.59205	-3.61652	-3.16894	-2.61937	-2.44265	-3.41171	-3.30237	-2.60693	-2.77885	-2.89202	-0.958701	-2.27726	-1.86758	-3.24273	-1.61479	-2.19337	-1.55913	0.00493349	0.155135	-0.895291	0.537639
Q9Y624	Junctional adhesion molecule A	F11R	1.70124	0.761644	1.24081	1.27228	1.85224	1.8492	1.59518	0.721723	1.33874	1.17812	0.906709	-0.032279	0.718233	0.832285	0.608831	1.06533	0.903895	1.06334	0.00496589	0.155135	0.592824	1.5082
Q9Y333	U6 snRNA-associated Sm-like protein LSm2	LSM2	-3.57907	-3.67722	-1.81787	-4.35919	-3.34528	-2.89575	-2.72383	-2.81898	-2.38508	-2.48854	-2.34101	-1.35973	-2.12263	-2.20858	-2.45979	-1.77888	-2.48738	-1.77502	0.00512108	0.155135	-0.942453	0.520347
P62195	26S proteasome regulatory subunit 8	PSMC5	-4.12013	-2.13949	-3.97528	-4.94956	-4.02331	-4.16368	-3.65992	-3.63308	-3.74197	-4.03262	-3.9416	-2.34066	-3.27608	-1.58549	-3.2245	-2.87593	-2.41894	-2.2183	0.00513759	0.155135	-1.10872	0.463706
P62913	60S ribosomal protein L11	RPL11	-1.32874	-2.03121	-1.87721	-1.6741	-1.47904	-2.29421	-1.75938	-1.49946	-2.26303	-1.95553	-1.50611	0.334716	-1.74514	-0.034463	-1.04846	-1.1622	-1.4567	-1.28943	0.00581624	0.17225	-0.827719	0.563419
P09543	2',3'-cyclic-nucleotide 3'-phosphodiesterase	CNP	-1.28119	-0.912753	-0.806346	-1.45986	-1.26537	-1.85769	-0.978742	-1.09517	-0.237997	-1.40806	-0.302995	0.14197	-0.282647	-0.896084	-0.482531	-0.932736	-0.801779	-0.578031	0.00596215	0.173237	-0.613463	0.653626
Q70J99	Protein unc-13 homolog D	UNC13D	-0.130327	-0.945082	-0.478121	-3.16167	-1.7279	-2.20239	-2.69492	-3.29955	-3.53861	-2.47169	-3.23821	-5.40984	-4.15768	-3.1954	-2.84375	-3.4828	-3.15707	-3.66677	0.00607453	0.173237	1.57891	2.98745
Q92817	Envoplakin	EVPL	-3.23817	-4.65933	-3.21166	-4.31327	-3.7904	-3.69317	-2.93638	-3.08796	-2.676	-3.5621	-2.94283	-0.579134	-1.36515	-0.920275	-2.86638	-2.06594	-3.81807	-2.99595	0.00642006	0.177645	-1.32263	0.399806
P48729	Casein kinase I isoform alpha	CSNK1A1	-1.41222	-0.662978	-1.9022	-1.30281	-1.52119	-1.58731	-0.753139	-1.86246	-1.4735	-0.951786	-0.963819	-0.815397	-0.824532	-0.503676	-0.964724	-0.938659	-0.841175	-0.901568	0.0066188	0.177645	-0.498765	0.707712
Q15369	Elongin-C	ELOC	-4.50773	-4.71901	-4.36288	-3.03736	-3.70453	-3.2222	-4.47161	-6.07828	-3.72192	-4.42022	-3.37042	-2.32261	-3.88594	-2.84033	-3.2013	-3.30332	-3.25766	-3.13815	0.00665392	0.177645	-1.05961	0.479762
Q9UNF0	Protein kinase C and casein kinase substrate in neurons protein 2	PACSIN2	-0.105864	-1.84438	-1.50149	-1.78304	-1.67033	-0.765788	-1.83605	-1.95188	-1.45932	-1.90758	-2.43172	-2.55442	-1.35537	-3.21037	-1.95169	-2.09721	-2.27271	-2.95262	0.00669051	0.177645	0.870693	1.82854
Q14011	Cold-inducible RNA-binding protein	CIRBP	-0.0802155	-0.263135	0.114538	-0.280525	0.46215	-0.344782	-0.00248509	-0.166333	-0.355699	-0.753966	-0.922756	-2.14734	-0.276834	-1.23761	-0.115008	-1.18206	-0.821325	-0.450084	0.00684866	0.178762	0.727083	1.65529
E9PAV3	Nascent polypeptide-associated complex subunit alpha, muscle-specific form	NACA	0.351582	0.568137	0.0330682	0.65892	1.0689	0.487216	0.53093	0.55217	0.32976	0.549053	0.419204	-0.344729	0.388142	0.560448	-0.179345	-0.290972	0.131605	-0.231502	0.00698813	0.179362	0.456367	1.37208
P15311	Ezrin	EZR	-0.480202	-0.648949	0.0312708	-0.289107	-0.174659	-0.151523	0.0298004	-0.275761	0.0795782	-0.113087	0.198584	0.578122	0.304915	0.593867	0.0548141	0.0738821	-0.13196	-0.199551	0.00719645	0.181681	-0.383348	0.766656
P07205	Phosphoglycerate kinase 2	PGK2	0.18372	-1.00523	-1.55123	-1.27368	-1.0595	-1.86872	-1.65996	-2.18056	-1.67844	-1.60857	-1.04195	-1.15552	-1.07483	-0.560002	-0.139142	0.264663	-0.30356	0.745946	0.00779918	0.191739	-0.962167	0.513285
P42765	3-ketoacyl-CoA thiolase, mitochondrial	ACAA2	-0.842525	-3.66846	-3.64345	-2.88533	-1.74939	-4.15114	-2.85078	-3.23794	-2.86926	-1.68883	-0.149517	1.50268	0.00534393	-2.36929	0.0196022	-3.64556	-0.0367514	-1.879	0.00784388	0.191739	-1.93965	0.26068
O43813	Glutathione S-transferase LANCL1	LANCL1	0.838342	1.47413	1.21681	1.67715	1.22929	1.1311	2.03283	0.456908	1.00789	0.680159	0.984244	-0.650219	1.03647	0.599464	0.285835	0.172682	0.688948	0.550494	0.00827303	0.1946	0.715972	1.64259
P10644	cAMP-dependent protein kinase type I-alpha regulatory subunit	PRKAR1A	0.0687115	-0.980669	-0.227923	-1.22679	-0.136892	-0.0051231	-0.513933	-1.22805	-1.17273	-0.808597	-1.1221	-1.85469	-1.06867	-0.815462	-2.16026	-1.22025	-0.874854	-1.67116	0.0083383	0.1946	0.72523	1.65316
P62829	60S ribosomal protein L23	RPL23	-2.07507	-2.90045	-2.11667	-1.5156	-2.51601	-2.30507	-2.1158	-0.6742	-2.55921	-2.17401	-1.49525	1.13703	-0.0103256	-0.437911	-2.57627	-1.5501	-1.48606	0.0670888	0.00847793	0.1946	-1.30124	0.405778
P23396	40S ribosomal protein S3	RPS3	0.227837	-2.20376	-2.03769	-5.7616	-2.36849	-1.7913	-2.14642	-2.67917	-3.20149	-2.09503	-0.96174	0.808951	0.141544	0.618159	-1.77499	-0.363661	-1.91731	-1.01856	0.00862329	0.1946	-1.84726	0.27792
P50402	Emerin	EMD	-0.597156	-3.12466	-2.07994	-2.76531	-2.56396	-1.90354	-2.18867	-1.61519	-1.46579	-2.13728	-2.00682	0.65196	-1.09238	-0.251369	-1.82597	-0.549167	-0.208578	-1.72839	0.00866978	0.1946	-1.16781	0.445097
P02545	Prelamin-A/C	LMNA	0.995929	0.884023	0.626791	-0.421572	0.635149	0.976475	0.139623	1.60666	0.894236	0.228547	0.674888	3.73001	1.2669	3.95713	1.31933	3.00164	1.21888	1.02547	0.00884416	0.1946	-1.3677	0.38751
P27482	Calmodulin-like protein 3	CALML3	0.924444	1.06505	0.995362	-0.816658	-0.0192137	0.188746	-0.390184	2.24828	0.368251	-0.24679	1.25075	3.64816	0.136932	2.51671	1.43581	2.5576	3.36141	0.660805	0.00903395	0.1946	-1.51429	0.350068
Q9BUL8	Programmed cell death protein 10	PDCD10	0.839346	0.729514	0.260063	0.64366	0.892078	0.580906	0.519355	0.103787	0.644924	-0.0131734	-0.769928	-0.785419	0.54604	0.0244658	-0.130289	0.349855	-0.155196	0.455408	0.00904032	0.1946	0.578179	1.49296
Q13642	Four and a half LIM domains protein 1	FHL1	2.99739	0.931538	0.661026	1.68222	1.85704	1.35339	0.78022	0.48257	1.62578	-0.0500079	-0.436061	-0.971751	0.337704	0.00555951	0.0986506	0.569074	0.151096	1.28331	0.0090982	0.1946	1.10242	2.14715
O75436	Vacuolar protein sorting-associated protein 26A	VPS26A	-3.17845	-4.01279	-3.38145	-3.52472	-3.50372	-5.58486	-3.49017	-1.14956	-5.60957	-3.58407	-2.55851	-1.3836	-1.93642	-2.51117	-2.39165	-2.57851	-2.75736	-2.42633	0.00948859	0.20017	-1.38399	0.383157
Q0VAF6	Syncollin	SYCN	0.587042	0.79498	0.570129	0.417174	0.464326	0.258338	0.909325	0.310875	1.50054	1.12773	0.465222	-1.12179	0.801476	-0.0435169	0.396243	-0.0950498	-0.0451264	-0.166688	0.00963262	0.200463	0.6702	1.59129
Q9BSJ8	Extended synaptotagmin-1	ESYT1	-1.7712	-3.34874	-4.00806	-4.15134	-4.07203	-5.01751	-3.60688	-4.50394	-4.13527	-4.0654	-1.78472	-0.377179	-3.58856	-3.28488	-3.11865	-2.66226	-1.67195	-3.51074	0.0100857	0.207093	-1.36817	0.387382
P15309	Prostatic acid phosphatase	ACP3	-0.638577	-2.93377	-0.674114	-1.71875	-4.12387	-2.50046	-1.30727	-0.307079	-1.58628	-1.65442	-0.967581	2.90338	-1.04157	-0.277104	-0.15859	-1.3371	-0.330642	1.65279	0.0105225	0.21322	-1.79991	0.287193
P21291	Cysteine and glycine-rich protein 1	CSRP1	3.87071	2.37936	2.32544	2.29942	2.99784	2.12824	1.83558	2.46121	2.92112	1.64382	1.71105	1.43922	1.87578	1.28861	1.6731	1.68301	1.95296	2.43336	0.0108021	0.216042	0.729139	1.65765
P36542	ATP synthase subunit gamma, mitochondrial	ATP5F1C	-0.214889	-1.8119	-1.08047	-1.80118	-2.4366	-0.717284	-1.76663	-2.15378	-2.51392	-0.660858	0.186494	1.74333	0.341354	-0.922264	0.355612	-2.20156	-1.12602	0.418769	0.010946	0.216114	-1.36521	0.388177
P47985	Cytochrome b-c1 complex subunit Rieske, mitochondrial	UQCRFS1	-3.28408	-3.29323	-2.35381	-4.4877	-3.26151	-3.32764	-2.98652	-2.42534	-1.15175	-3.19658	0.325592	1.79477	-1.05951	-0.995301	-2.32264	-1.01513	-2.38897	-3.86338	0.011554	0.224808	-1.78624	0.289926
P14735	Insulin-degrading enzyme	IDE	0.972655	1.03922	1.19498	0.60903	0.910309	0.411729	0.883679	2.38288	0.763961	0.774165	0.975927	2.99429	1.10162	3.8027	1.63231	2.85354	2.31687	1.03122	0.0116783	0.224808	-1.0943	0.468364
P55084	Trifunctional enzyme subunit beta, mitochondrial	HADHB	-0.844444	-2.31551	-2.9499	-2.25607	-3.2492	-2.63366	-2.27024	-1.36338	-1.40413	-2.21885	0.285333	1.86121	-3.00922	-1.12322	0.454452	-1.4198	-2.06131	0.517608	0.0131728	0.250445	-1.58867	0.332478
P48509	CD151 antigen	CD151	1.93576	-0.138745	0.583996	1.17109	0.682669	1.45569	1.58787	0.0238191	0.929183	0.32046	-0.341542	-0.732172	-0.195329	0.32254	0.181361	0.719166	-0.136998	0.601856	0.0134616	0.252816	0.802818	1.74451
P14174	Macrophage migration inhibitory factor	MIF	1.94245	2.01087	2.25777	-0.889234	0.354351	-0.363186	-0.387941	1.54889	-0.77003	1.79111	1.43466	0.108756	-2.19861	-0.215452	-1.54441	-1.71488	-1.02382	-2.44184	0.0136893	0.253994	1.69896	3.24666
P60842	Eukaryotic initiation factor 4A-I	EIF4A1	-1.35317	-1.27084	-1.32303	-1.03752	-1.22165	-1.7485	-2.00982	-2.0394	-1.56128	-2.05435	-1.29013	0.560039	-1.12294	0.310907	-1.17056	-0.516775	-1.75298	-1.14468	0.014144	0.256016	-0.796065	0.575918
Q13011	Delta(3,5)-Delta(2,4)-dienoyl-CoA isomerase, mitochondrial	ECH1	-0.228382	-1.71985	-2.51688	-2.66015	-3.24036	-2.70528	-2.62561	-3.02355	-2.62463	-2.57422	-1.0877	0.369291	-0.93284	-2.65984	-0.918582	-0.892517	-1.31201	-2.36557	0.0142108	0.256016	-1.16692	0.445372
Q9UKX2	Myosin-2	MYH2	-3.3659	-1.11114	-3.22105	-5.08413	-3.34332	-4.07602	-1.4724	-4.36076	-3.34826	-3.27839	-2.89281	-2.30042	-2.08275	-2.50258	-0.889587	-0.863522	-2.27477	1.86972	0.0143832	0.256016	-1.77405	0.292387
Q96MG2	Junctional sarcoplasmic reticulum protein 1	JSRP1	-0.0635345	-1.3007	-0.613405	-0.258311	-0.610356	-1.22042	-1.12081	-0.209593	-0.416132	-0.960554	-1.58267	-2.4999	-0.478001	-3.35415	-0.869612	-1.18411	-1.22817	-1.47966	0.0146187	0.256016	0.907153	1.87534
P49327	Fatty acid synthase	FASN	-2.22971	-1.3817	-2.08486	-2.22814	-1.91186	-2.21919	-1.908	-0.845196	-1.75343	-2.1422	-2.45259	-0.841751	-0.89242	0.213751	-1.38778	-0.896411	-1.62052	-0.815005	0.0154261	0.256016	-0.783838	0.58082
P13073	Cytochrome c oxidase subunit 4 isoform 1, mitochondrial	COX4I1	-3.24342	-3.25257	-2.73648	-3.24185	-3.76936	-3.11663	-3.2073	-1.47472	-1.8699	-3.15591	-0.00795083	1.57201	-2.27778	-2.26044	-3.60022	-1.69937	0.104814	-2.31572	0.0154878	0.256016	-1.59623	0.33074
P47929	Galectin-7	LGALS7B	-0.581905	-0.0381983	0.157534	-1.29594	-0.15078	-0.362621	-1.57909	1.45352	-1.07529	-1.14487	0.0487395	3.65408	-0.740147	4.06972	0.421275	3.30534	0.566169	-0.170553	0.0156405	0.256016	-1.85609	0.276224
P40429	60S ribosomal protein L13a	RPL13A	-2.74897	-3.77184	-2.26052	-2.48117	-3.52191	-3.32415	-3.30091	-2.92633	-3.51329	-3.19309	-2.64177	-1.80282	-1.99768	-2.61967	-2.81526	-2.53905	-3.28007	-2.20708	0.0157983	0.256016	-0.616293	0.652345
P62244	40S ribosomal protein S15a	RPS15A	-2.2201	-2.38478	-2.23078	-3.27448	-1.88784	-2.12904	-1.33763	-2.56394	-2.72072	-1.40259	-1.40593	0.314323	-1.9212	-0.500435	-2.46625	-1.33606	-0.556431	-2.07861	0.0158055	0.256016	-0.971367	0.510023
P15153	Ras-related C3 botulinum toxin substrate 2	RAC2	2.44691	2.23429	2.24994	2.58464	2.58147	2.36726	2.50588	1.99016	2.04451	1.95529	2.40117	1.28398	2.02423	1.96171	2.00376	2.10179	1.85183	1.93565	0.0159692	0.256016	0.35052	1.27502
P31943	Heterogeneous nuclear ribonucleoprotein H	HNRNPH1	0.834015	0.964136	0.372964	1.22676	1.35475	0.72508	1.49825	1.23826	0.80798	1.18351	1.24867	2.2078	1.7322	1.81898	1.54757	1.25429	0.838625	1.37298	0.0160672	0.256016	-0.482067	0.715951
P01040	Cystatin-A	CSTA	2.59455	2.55679	2.88646	2.29876	1.78819	3.19509	2.25306	3.62186	2.2634	2.04678	2.63164	4.35822	2.85251	3.65282	3.62872	2.7939	4.12043	2.65316	0.0161969	0.256016	-0.785928	0.579979
P09622	Dihydrolipoyl dehydrogenase, mitochondrial	DLD	-1.98042	-1.98957	-1.03635	-1.00469	-3.11079	-1.86053	-1.41526	-1.6155	-1.24897	-1.89292	-2.32674	-0.342175	-0.578313	-1.3857	-1.26494	-0.48993	-0.230263	-0.21126	0.0162369	0.256016	-0.861836	0.550252
A0A0J9YVY3	Immunoglobulin heavy variable 7-4-1	IGHV7-4-1	-2.75935	-1.30869	-1.31127	-2.75778	-2.16116	-1.92672	-2.72323	-2.56875	-2.74172	-2.67185	-1.52905	-2.74701	-1.37419	-2.48636	-1.21202	-0.504367	-0.663542	-0.405935	0.0162855	0.256016	-0.927743	0.52568
P51460	Insulin-like 3	INSL3	1.27948	0.179425	-0.438479	0.0713325	0.509116	-0.14737	1.03205	0.447676	0.835323	0.789834	0.12866	-1.83782	-0.446945	-0.10118	-0.0543526	-0.720098	0.0561657	0.36093	0.0164042	0.256016	0.782668	1.72031
P36871	Phosphoglucomutase-1	PGM1	0.685739	0.0620338	0.325411	0.668115	0.503665	0.441848	0.444574	-0.214018	0.435804	0.582096	0.827993	0.586436	1.22869	0.626216	0.329801	0.697761	0.626839	1.25444	0.0164582	0.256016	-0.378745	0.769106
Q8IV08	5'-3' exonuclease PLD3	PLD3	-2.53419	-2.39572	-2.23643	-1.66218	-2.56442	-1.54049	-2.60199	-2.39761	-3.24579	-2.44668	-2.41606	2.47939	0.00182935	-0.818279	-1.74768	-2.6495	-2.05139	1.18806	0.0168471	0.259445	-1.61085	0.327406
Q6UXH0	Angiopoietin-like protein 8	ANGPTL8	1.82231	2.14875	2.11042	2.78724	1.48119	1.25333	2.51414	2.31622	2.50236	3.33754	0.982497	0.534308	2.23893	1.70591	1.26839	1.76454	1.50891	1.91138	0.0171873	0.262063	0.737991	1.66785
Q16674	Melanoma-derived growth regulatory protein	MIA	1.01159	0.375861	0.865573	0.212126	0.500698	0.52772	0.439906	0.53634	1.73711	0.58742	0.512687	-1.17171	0.312446	-0.172634	0.405492	-0.769279	0.662427	0.203229	0.0175747	0.265343	0.681603	1.60392
P51148	Ras-related protein Rab-5C	RAB5C	1.53927	0.662872	0.658661	0.263505	0.00418459	0.240474	-0.23558	-0.187389	0	-0.151097	-1.97547	-0.429194	-0.229836	0.0350724	-0.832441	0.286416	-0.874265	-0.0404581	0.0178564	0.26698	0.787011	1.7255
P11234	Ras-related protein Ral-B	RALB	-0.0618738	-0.643408	-0.685989	-0.698674	-0.190935	-0.359845	-1.32944	-1.27429	-0.335299	-2.36001	-1.30213	-1.06258	-1.78518	-1.43074	-2.13595	-0.923395	-2.13985	-1.56346	0.0181746	0.269125	0.748934	1.68055
P62316	Small nuclear ribonucleoprotein Sm D2	SNRPD2	-2.41338	-1.85268	-2.19075	-1.02864	-2.00253	-1.84517	-2.1752	-1.27754	-3.10711	-2.73685	-2.35773	-0.957412	-0.628774	-2.02537	-1.45687	-0.832548	-1.36271	-0.544816	0.0185706	0.270953	-0.792206	0.577461
Q7Z4V5	Hepatoma-derived growth factor-related protein 2	HDGFL2	1.02921	0.574477	-0.306643	-0.349375	-0.466872	-1.10025	-0.615764	0.0655701	-0.691165	-0.751048	-1.447	-1.12211	-0.183715	-0.911765	-1.67755	-1.57599	-1.18181	-0.160873	0.0187363	0.270953	0.771415	1.70694
O75635	Serpin B7	SERPINB7	-1.43443	-1.40337	-1.48995	-1.05619	-1.057	-1.4111	-1.44783	0.7795	-0.90993	-0.518639	-0.0433409	0.857132	-0.789544	-0.0774827	-0.675535	-0.930087	-0.014087	0.188934	0.018826	0.270953	-0.809392	0.570622
Q16762	Thiosulfate sulfurtransferase	TST	-1.79202	-3.11513	-2.96113	-3.87677	-3.08341	-1.15227	-3.06986	-4.2758	-1.84409	-3.01848	-2.27188	1.50355	0.111386	-1.76819	-3.12278	-1.51741	0.0692912	-2.77436	0.0190384	0.271474	-1.5976	0.330427
Q9BQB4	Sclerostin	SOST	0.200815	-0.677662	-0.293712	-0.0441616	-0.920548	-0.437056	-0.318812	-1.0371	0.149129	-0.146193	-2.03621	-1.59565	-0.119175	-0.893709	-0.971232	-1.14307	-0.190447	-1.10158	0.0194464	0.272604	0.653855	1.57337
Q5JSH3	WD repeat-containing protein 44	WDR44	0.278483	-0.639358	-0.212985	0.530657	-0.172319	-0.153574	-0.00971755	-1.88408	0.332195	-1.15813	-1.01121	-2.28699	-0.551857	-1.21626	-1.51822	-2.81298	-1.37024	0.147435	0.0195908	0.272604	1.01866	2.02603
P18627	Lymphocyte activation gene 3 protein	LAG3	-0.349334	0.561332	-0.188898	0.786945	0.903604	1.17368	0.954538	0.939179	0.974724	1.35321	0.821147	-1.06273	0.732329	-0.697354	0.329797	-0.070892	0.0949207	-0.461986	0.0196518	0.272604	0.750245	1.68208
A0A0B4J2D9	Immunoglobulin kappa variable 1D-13	IGKV1D-13	3.15819	2.55454	2.6712	2.73088	4.40751	2.4469	3.6284	1.47411	2.7799	3.67475	3.65253	0.665831	2.08116	-0.941646	2.32292	-0.229916	3.02227	1.1085	0.0198257	0.272604	1.49243	2.81363
O95867	Lymphocyte antigen 6 complex locus protein G6c	LY6G6C	-1.86164	-1.87079	-1.71679	-1.88404	-3.06425	-1.9052	-1.82552	0.791919	-2.9514	-5.1095	-0.891104	0.100339	-0.736243	0.0175547	-1.52519	-0.69592	-1.31935	-0.658829	0.0201554	0.274684	-1.42613	0.372128
Q15404	Ras suppressor protein 1	RSU1	3.96429	2.711	3.21465	3.05091	3.74014	3.59339	2.90097	2.38163	3.92424	2.17686	2.20798	1.59242	2.35721	2.37222	1.81446	2.96983	2.62657	3.39666	0.020363	0.275079	0.748638	1.68021
P00167	Cytochrome b5	CYB5A	-1.42133	-2.2692	-2.40831	-1.43202	-0.947361	-1.3029	-1.99052	-2.61108	-2.24241	-2.17254	-1.2371	-0.592117	-1.08224	-0.756842	-1.06799	-2.05009	-0.252258	-2.12446	0.0210345	0.28168	-0.73438	0.601076
P10253	Lysosomal alpha-glucosidase	GAA	-1.0771	-4.05124	-2.67816	-4.10367	-2.80043	-4.29861	-2.76281	-1.67048	-3.29879	-2.93305	-1.56906	-0.358015	-1.4142	-1.99483	-3.53899	-2.45295	-1.43219	-1.33679	0.0213286	0.283155	-1.20531	0.433677
P0CG47	Polyubiquitin-B	UBB	1.90245	2.22571	2.55382	2.42772	2.10755	2.14671	1.88553	2.98577	2.31843	2.24847	2.43853	3.58045	2.27008	3.40394	2.55819	2.28617	3.11483	2.60887	0.0219367	0.288222	-0.502414	0.705924
P06702	Protein S100-A9	S100A9	0.439522	1.27112	1.92619	1.49054	1.63223	1.90628	1.89112	2.51443	1.62511	2.21544	2.81878	7.03636	2.16649	4.67821	2.08716	2.22913	3.03016	1.65107	0.0220845	0.288222	-1.52097	0.348451
Q16378	Proline-rich protein 4	PRR4	1.56522	-1.98421	0.319874	4.54092	1.5878	1.38495	-1.47076	-2.28717	0.741067	1.65273	-2.97794	0.887788	-3.33026	-0.568353	-1.55762	-1.26993	-0.963388	-2.75059	0.0224613	0.290675	2.17133	4.50438
Q7LDG7	RAS guanyl-releasing protein 2	RASGRP2	-0.0220826	-1.57554	-1.25582	-0.690065	-0.0226737	-1.16841	-1.51546	-1.64541	-1.01275	-1.623	-2.52011	-2.00615	-0.963277	-2.33016	-1.2279	-1.73716	-1.95777	-1.33041	0.0227299	0.2917	0.705997	1.63127
P07737	Profilin-1	PFN1	4.36495	3.31094	3.98787	3.58944	4.74669	4.63811	3.88993	3.62784	4.13412	3.66607	3.61262	3.36659	3.48216	3.50249	3.49628	4.04495	3.43013	3.36744	0.0230762	0.292723	0.457765	1.37341
P12532	Creatine kinase U-type, mitochondrial	CKMT1B	-2.08932	-3.87869	-1.643	-1.52643	-2.26774	-2.59169	-2.0737	-2.51938	-2.32057	-2.17617	-1.732	2.77997	-1.58333	-0.98594	-1.19291	-1.6114	-1.46711	-1.92175	0.0232045	0.292723	-1.34436	0.393829
P12724	Eosinophil cationic protein	RNASE3	1.55447	2.07079	0.89189	0.714893	0.865156	0.642842	3.39921	1.62932	1.60191	0.338904	0.357042	-1.08573	0.772048	-0.018192	-0.220333	1.37209	0.440072	1.20162	0.0233798	0.292723	1.01861	2.02597
Q8WUM4	Programmed cell death 6-interacting protein	PDCD6IP	0.0931763	0.0233478	0.0248807	0.117343	-0.00281792	-0.564801	-0.362772	-0.903407	-0.259184	-0.140938	0.0131522	1.19453	-0.00493673	0.479456	0.0758264	0.136868	0.0355405	0.00420943	0.0238357	0.296024	-0.439348	0.737468
P36957	Dihydrolipoyllysine-residue succinyltransferase component of 2-oxoglutarate dehydrogenase complex, mitochondrial	DLST	-1.39826	-2.64243	-1.90614	-0.85165	-3.24762	-2.67683	-3.14436	-2.51223	-2.61564	-2.54577	-1.11623	0.749381	-0.381668	-2.35364	-0.945016	-3.39029	-0.423763	-1.40674	0.0242241	0.298441	-1.19559	0.436606
P20290	Transcription factor BTF3	BTF3	-3.44149	-4.07179	-3.2178	-2.39857	-2.88383	-3.07478	-3.93968	-2.00085	-2.65381	-2.98584	-3.29038	-2.12586	-3.36411	-1.79023	-1.37775	-1.66086	-2.08739	-2.43236	0.0249052	0.304396	-0.800727	0.57406
P29034	Protein S100-A2	S100A2	-2.53749	-6.22023	-3.20582	-3.3491	-4.38656	-1.66011	-3.31455	-2.36408	-2.5085	-3.26316	-3.29801	3.83993	2.28899	-1.43817	-2.76785	-1.60356	-2.21004	-2.66143	0.0254226	0.305505	-2.29969	0.203107
P05771	Protein kinase C beta type	PRKCB	1.48261	0.223397	0.311157	0.849524	1.32313	0.817903	0.869542	-0.189909	0.285267	-0.0983967	0.048717	-0.568742	0.498601	-0.0363235	0.106128	-0.140793	-0.591739	0.589622	0.025695	0.305505	0.599239	1.51492
Q03591	Complement factor H-related protein 1	CFHR1	9.32229	9.06601	9.39462	9.3972	9.38102	8.42749	9.50499	9.24177	9.25413	9.59018	9.32181	7.08177	9.14117	8.66284	8.03704	8.67874	9.42792	8.45553	0.026076	0.305505	0.657118	1.57693
P31949	Protein S100-A11	S100A11	-1.34376	-1.44651	-0.774097	-1.1713	-0.96607	-0.695406	-1.69017	0.866942	-0.734716	-1.12204	-0.583732	3.37596	-0.427999	1.0216	-0.591872	0.227178	0.207068	-0.731707	0.0261478	0.305505	-1.21978	0.429349
Q53RT3	Retroviral-like aspartic protease 1	ASPRV1	-1.054	-0.616694	-0.0603205	0.969526	0.255206	-0.0740526	0.10409	2.0841	0.0272325	0.111391	0.27901	2.56931	0.466603	2.57917	-0.0762192	3.28089	1.92051	0.373696	0.0261547	0.305505	-1.24947	0.420602
P62633	CCHC-type zinc finger nucleic acid binding protein	CNBP	-1.9315	-1.42727	-1.73067	-1.1404	-1.01816	-1.66942	-0.994685	-1.53665	-2.44158	-1.49003	-1.7373	-2.17557	-2.35665	-1.85423	-2.23709	-1.71802	-1.48392	-2.65056	0.0262427	0.305505	0.488631	1.40311
Q13418	Integrin-linked protein kinase	ILK	3.01401	2.05661	2.34538	2.49695	3.1169	2.96232	2.33794	1.51432	3.08398	1.57619	1.6567	0.842175	1.87147	1.53346	1.46709	2.30662	1.93727	2.63199	0.0264694	0.305505	0.669615	1.59065
O76076	CCN family member 5	CCN5	0.913559	1.40512	1.45012	1.40766	1.06091	1.16339	1.71284	1.08897	1.29673	0.900676	1.11493	-0.975713	1.03117	0.462322	0.886254	0.995323	1.15796	0.562985	0.02659	0.305505	0.585594	1.50066
Q99541	Perilipin-2	PLIN2	-7.42367	-3.88074	-7.70529	-8.08567	-3.84901	-8.42912	-7.71117	-4.22262	-3.85395	-0.508239	-2.89523	-2.41822	-2.74036	-3.01374	-3.53187	-4.59219	-0.92807	-4.6565	0.0272494	0.305505	-2.46992	0.180501
Q8IZC6	Collagen alpha-1(XXVII) chain	COL27A1	-0.369366	-1.2527	0.392689	-0.00919768	-0.108284	-1.27672	-0.0334025	-0.253021	-0.0830449	0.851148	0.827143	0.106391	1.2095	0.331293	-0.28667	0.686404	-0.132364	1.93481	0.0272821	0.305505	-0.798754	0.574845
P08238	Heat shock protein HSP 90-beta	HSP90AB1	0.796587	0.871935	0.991979	0.408193	1.01322	0.63642	0.507354	0.394533	0.798641	0.517649	0.977088	2.56759	0.674343	2.19826	0.641885	1.35522	0.823898	1.00128	0.0272898	0.305505	-0.586293	0.666052
O95274	Ly6/PLAUR domain-containing protein 3	LYPD3	-2.92538	-2.56035	-3.14504	-4.79538	-3.48063	-4.16674	-4.06276	-1.56533	-2.6651	-2.11766	-1.94109	-1.97847	-2.26262	-1.98206	-1.97919	-2.45375	-0.715104	-3.54539	0.027566	0.305505	-1.04123	0.485913
P09601	Heme oxygenase 1	HMOX1	-3.12175	-3.73922	-3.38186	-3.60003	-2.82643	-3.74673	-4.19976	-2.95672	-3.27686	-3.39569	-3.69041	0.740576	-3.03934	-1.04898	-2.29841	-1.82727	-2.31503	-4.11886	0.027988	0.305505	-1.22479	0.42786
Q9UKK9	ADP-sugar pyrophosphatase	NUDT5	-1.77474	-5.23727	-3.04647	-2.24341	-5.0502	-2.90188	-3.1552	-2.12233	-3.17368	-3.17347	-1.85593	-0.823929	-1.70107	-1.83716	-1.67475	-4.22453	-1.91616	-1.62365	0.0281995	0.305505	-1.23072	0.426105
P17096	High mobility group protein HMG-I/HMG-Y	HMGA1	-1.35242	-2.37977	-2.23443	-1.43066	-2.37793	-2.03901	-0.939555	-2.43627	-2.14726	-2.20884	-0.662714	0.167	-1.05958	-2.49992	-0.804045	-1.20959	-2.35574	-0.743471	0.0282297	0.305505	-0.808606	0.570933
Q6IBS0	Twinfilin-2	TWF2	-1.43145	-1.46873	-1.90608	-1.6071	-2.07192	-2.9583	-2.10837	-3.02566	-3.21393	-2.51988	-2.48803	-2.98524	-3.22375	-3.17304	-2.54824	-2.6249	-3.08162	-2.63016	0.0283228	0.305505	0.613229	1.52968
P17931	Galectin-3	LGALS3	-1.27169	-1.3903	-1.32099	-2.25592	-1.34149	-2.11309	-1.50241	-0.276977	-1.05632	-1.02651	-0.76483	0.0497452	-1.59321	0.525604	-0.831996	-0.381776	-1.18745	-1.0291	0.0285957	0.305505	-0.703942	0.613892
O43707	Alpha-actinin-4	ACTN4	-0.931449	-2.22196	-2.00724	-2.36917	-1.79768	-2.18638	-2.49903	-2.09089	-1.75415	-2.21123	-1.82863	0.812912	-1.95132	0.373418	-2.13926	-0.165487	-1.79077	-1.62092	0.0286251	0.305505	-0.968161	0.511157
Q9ULV4	Coronin-1C	CORO1C	1.14304	0.231711	0.0503664	0.30557	0.978744	0.320411	0.291496	-0.529158	0.421251	-0.530739	-0.0295408	-0.681247	-0.112061	-0.450735	-0.497643	-0.0957075	-0.191992	0.151019	0.0287651	0.305505	0.506758	1.42085
P15104	Glutamine synthetase	GLUL	0.796397	-0.0122511	-0.520237	0.554911	-0.260496	0.257183	-0.255013	0.36681	0.40268	0.440045	0.384869	2.6369	0.317015	1.0005	0.735547	1.21885	0.624325	0.0933963	0.0292936	0.308012	-0.699422	0.615819
P07237	Protein disulfide-isomerase	P4HB	-0.852344	-1.08862	-1.12862	-1.76431	-0.740163	-1.04089	-1.69657	-1.23821	-0.847843	-1.30072	-0.818853	0.706169	-1.06524	0.179597	-1.20797	-0.54429	-0.800019	-1.10024	0.0294012	0.308012	-0.588473	0.665047
P01593	Immunoglobulin kappa variable 1D-33	IGKV1D-33	3.4225	2.7703	4.15755	4.74435	4.27718	0.549581	0.515881	0.763398	2.63816	2.03405	1.90427	-0.780564	2.33995	-0.676469	1.19397	1.8188	1.80295	-0.0375252	0.02999	0.312058	1.64162	3.12016
P13473	Lysosome-associated membrane glycoprotein 2	LAMP2	-0.398297	-1.3093	-0.600743	-1.83583	-1.81483	-3.48523	-2.46686	-0.954243	-1.81976	-3.09352	-0.567255	0.391261	-0.412395	-1.30187	-0.226002	-0.927732	-1.11804	-2.00773	0.032164	0.332433	-1.00664	0.497704
Q9Y2S6	Translation machinery-associated protein 7	TMA7	-0.105755	-1.72227	-1.16299	-0.157524	0.378207	0.15209	0.00655577	1.20462	-0.475998	-0.0315733	-0.178676	-1.40197	-0.640909	-1.18801	-0.37756	-0.982004	-1.23297	-3.33933	0.0334692	0.341675	0.976214	1.9673
Q08431	Lactadherin	MFGE8	-1.06337	-2.84498	0.0709148	0.0792338	-0.740457	0.0981953	0.308078	0.409173	0.272446	0.361863	0.164063	-2.6199	-0.890552	-2.6256	-1.35978	-0.458499	-1.63625	-1.89815	0.0335019	0.341675	1.11069	2.1595
Q8WVV4	Protein POF1B	POF1B	-0.963597	-1.56657	-1.08104	-2.18653	-0.727198	-1.36444	-1.58427	1.08977	-1.42733	-1.43284	-0.72315	3.55517	-0.975616	2.44934	-0.673739	1.6589	-0.945767	-1.14115	0.0348433	0.353018	-1.5249	0.347503
P16930	Fumarylacetoacetase	FAH	-0.866618	-1.15178	-1.67226	-3.33026	-1.52088	-1.81922	-2.09114	-1.68204	-1.90049	-1.83062	-1.66265	-0.495293	-1.03227	-1.31502	-1.01801	-1.2306	-1.73737	-0.971928	0.0362564	0.358805	-0.603638	0.658092
P45880	Voltage-dependent anion-selective channel protein 2	VDAC2	-1.14217	-3.49416	-2.13359	-3.48687	-1.57618	-2.8835	-3.43234	-1.07095	-2.37031	-3.72129	-2.04469	2.34419	-2.52307	-1.09461	-2.23208	-1.06366	-2.50935	2.1162	0.0363567	0.358805	-1.65525	0.317482
Q9UGL9	Cysteine-rich C-terminal protein 1	CRCT1	-3.68153	-1.91524	-2.03172	-2.175	-3.25571	-2.88116	-2.14045	0.273013	-2.15893	-3.50156	-1.05835	1.95325	-2.74835	-1.77561	0.562001	-2.01579	-2.21162	0.625157	0.0364076	0.358805	-1.51316	0.350342
P43490	Nicotinamide phosphoribosyltransferase	NAMPT	-1.05425	-0.0448865	-0.231609	-0.0590998	-0.0658682	0.105624	0.606153	0.0449423	-0.375469	0.164269	0.658005	0.864981	0.43547	0.7577	0.600302	0.451511	-0.0720481	-0.54511	0.0365331	0.358805	-0.484871	0.714561
Q02878	60S ribosomal protein L6	RPL6	-1.68973	-1.09947	-1.20364	-0.696575	-0.526494	-1.24003	-0.679516	-0.168422	-0.900831	-1.32198	-0.283197	-0.0947931	-0.14292	-0.179355	-0.541914	-1.0263	-1.02915	-0.68971	0.0366529	0.358805	-0.454253	0.729888
Q6UWP8	Suprabasin	SBSN	1.20418	1.20859	1.23791	1.16553	0.7492	1.51553	1.44172	2.34008	1.72257	1.51322	1.2066	1.05548	2.25619	2.28784	2.06426	2.33136	2.92492	1.65701	0.0368125	0.358805	-0.563106	0.676843
P52566	Rho GDP-dissociation inhibitor 2	ARHGDIB	0.086307	-0.889388	-0.372351	-0.262123	0.452789	0.710088	0.653745	0.32129	0.408482	0.1554	0.294226	-0.888165	-0.576327	-0.442601	-0.604085	0.058569	-0.287418	-0.448788	0.0372705	0.360984	0.488247	1.40274
P13929	Beta-enolase	ENO3	-0.522019	0.114004	-0.81839	0.192659	-0.295436	0.0938314	0.091695	-0.746235	0.0382576	-0.16675	1.05243	-0.0371624	1.36913	0.220202	-0.435107	-0.571919	0.542909	0.990258	0.0376978	0.361564	-0.593181	0.66288
P29508	Serpin B3	SERPINB3	1.26154	1.30597	1.80197	0.982483	1.08417	1.48175	0.595195	3.88613	0.817641	1.188	1.29769	4.6274	1.42544	3.56926	2.31738	2.29125	4.05794	1.41906	0.0377999	0.361564	-1.18519	0.439766
Q9P0G3	Kallikrein-14	KLK14	-0.766408	-0.965403	-0.816349	-0.401403	-0.867942	-0.0900112	-0.540455	-0.464585	-1.23706	-0.748607	-1.83827	-2.12266	-0.723749	-1.19887	-0.882908	-0.375197	-1.04248	-1.17824	0.0386185	0.364677	0.480475	1.3952
P16109	P-selectin	SELP	-0.480066	-0.880376	-0.600789	-0.490629	0.611606	-0.327212	-0.765848	-1.44222	-0.316531	-0.643504	-0.894911	-1.7404	-1.56431	-0.923558	-0.802159	-0.447638	-1.54673	-0.640352	0.0388058	0.364677	0.53645	1.4504
Q04695	Keratin, type I cytoskeletal 17	KRT17	-0.722109	-0.26137	-0.248703	-0.510624	-0.902883	0.182507	-0.918483	1.85385	0.474264	-0.311266	-0.277707	6.70963	0.702545	1.90079	1.29659	1.52845	0.382962	0.197787	0.0389584	0.364677	-1.69161	0.309581
O94907	Dickkopf-related protein 1	DKK1	1.23164	0.687547	0.16513	-0.160262	1.11276	0.661496	0.0866786	-0.706988	-0.721559	-0.609124	-0.576839	-1.2351	0.0017836	-1.34146	-0.874832	0.410474	-0.782719	-0.0462871	0.0395134	0.364677	0.730355	1.65905
P11678	Eosinophil peroxidase	EPX	0.566668	1.47603	-1.46101	-0.80328	-0.772191	-1.95334	0.535554	-1.2389	0.040991	-1.05857	-1.04165	-2.6668	-1.00181	-1.50013	-1.5167	-0.285906	-1.96626	-1.68341	0.0400626	0.364677	0.991028	1.9876
A0A0C4DH41	Immunoglobulin heavy variable 4-61	IGHV4-61	4.36917	2.80087	3.91911	2.47301	3.71915	2.71805	3.04383	2.10756	3.65569	3.03552	1.85205	1.32085	2.0738	0.836412	4.09099	3.60672	1.93937	2.14043	0.0401566	0.364677	0.95162	1.93404
P22692	Insulin-like growth factor-binding protein 4	IGFBP4	5.60137	5.267	5.68364	5.61328	5.34318	5.06694	5.79322	5.61903	5.23831	5.75593	5.4037	3.28829	5.393	4.98334	5.04155	5.15392	5.21459	5.29382	0.0401966	0.364677	0.526664	1.44059
Q2TAZ0	Autophagy-related protein 2 homolog A	ATG2A	0.75227	0.0101995	0.416862	0.22137	0.511268	-0.0379912	-0.214716	-1.76731	-0.643927	0.178884	-0.441775	-2.70179	-0.041501	-1.45264	-1.27183	-1.42182	-3.94827	1.03029	0.0403439	0.364677	1.22386	2.3357
Q16769	Glutaminyl-peptide cyclotransferase	QPCT	-1.10694	-1.75103	-0.778932	-1.02017	-1.04347	-0.607047	-1.58553	-0.0340623	0.198858	-1.00015	-0.914202	-0.38234	-0.0236931	-0.923035	-0.185715	-0.586678	0.578471	0.469511	0.0403758	0.364677	-0.626888	0.647572
P63244	Receptor of activated protein C kinase 1	RACK1	-1.70358	-2.20724	-1.9829	-2.30383	-1.25307	-1.4892	-2.08933	-0.823127	-2.35215	-2.37032	-1.89445	2.08252	-1.8996	0.855924	-1.87418	-0.0691777	-1.2349	-1.70676	0.0404934	0.364677	-1.1399	0.453792
P14555	Phospholipase A2, membrane associated	PLA2G2A	-0.23661	0.055534	-0.00359762	0.440091	-0.18601	0.406927	-0.687714	-0.327825	-0.543778	-0.52765	-0.541426	-2.04263	-0.556963	-0.889128	-0.274925	-0.374544	-0.157371	-0.580107	0.0407628	0.364922	0.516073	1.43006
Q9Y446	Plakophilin-3	PKP3	-2.17331	-3.41966	-2.84904	-3.58848	-3.09738	-3.63562	-2.70093	-1.35073	-2.71941	-1.76171	-0.723661	0.595232	-3.11554	-0.568821	-3.33348	-2.08719	-2.69685	-0.491386	0.0409945	0.364922	-1.17691	0.442296
P04899	Guanine nucleotide-binding protein G(i) subunit alpha-2	GNAI2	2.00665	0.805896	1.72338	1.79809	2.15178	2.14801	1.91822	1.32701	1.63804	1.22597	1.64782	0.217703	1.01562	1.26911	0.950396	1.67488	1.32349	1.4952	0.0427428	0.369305	0.475024	1.38994
P08779	Keratin, type I cytoskeletal 16	KRT16	-0.195061	0.0854319	0.847232	-2.2427	0.863637	0.00162649	-1.20714	3.07178	1.574	1.6369	0.675478	5.03659	0.413492	3.09219	2.55151	3.27242	0.594101	1.10527	0.0428086	0.369305	-1.64906	0.318848
P35580	Myosin-10	MYH10	-2.38259	-0.975424	-1.69407	-1.97379	-2.28687	-2.09187	-2.37063	-2.90622	-2.22167	-1.71656	-1.78219	-0.828419	-2.1254	0.56144	-1.05231	-2.01773	-1.56633	-1.80972	0.0429516	0.369305	-0.734388	0.601073
P09651	Heterogeneous nuclear ribonucleoprotein A1	HNRNPA1	0.0618	0.736683	0.231976	0.707725	1.23489	0.583766	1.17343	1.78354	0.749434	1.22314	1.56383	1.58045	1.33279	1.54455	1.35084	1.17092	0.818543	0.998453	0.0429639	0.369305	-0.446409	0.733867
P29218	Inositol monophosphatase 1	IMPA1	-2.15998	-2.01548	-1.90531	-2.13312	-2.71564	-2.11258	-2.29283	-1.18168	-2.40244	-2.36118	-0.914224	-0.527142	-1.96206	-2.13781	-1.70976	-1.44194	-2.12893	-2.0296	0.0430011	0.369305	-0.521589	0.696604
O60237	Protein phosphatase 1 regulatory subunit 12B	PPP1R12B	1.78204	-1.35773	0.838945	0.427362	-1.0694	1.46787	1.43015	0.498073	1.66422	0.90909	-0.000582364	-2.68287	1.30197	-1.36197	0.133691	-0.214736	-1.88292	0.11262	0.0433747	0.369305	1.23341	2.35122
P30273	High affinity immunoglobulin epsilon receptor subunit gamma	FCER1G	1.26397	0.524642	0.959249	0.912331	1.63249	1.30449	0.855599	0.298969	1.185	0.936622	1.1606	-0.731447	-0.00410114	0.281748	0.670827	1.24979	0.298552	0.683747	0.0433885	0.369305	0.536121	1.45007
P08514	Integrin alpha-IIb	ITGA2B	4.25584	2.92817	3.44042	3.22026	4.20186	4.02807	3.19835	2.39097	3.47374	2.78642	2.9531	1.74319	2.27188	2.67624	2.57966	3.69006	2.69286	3.39721	0.0434053	0.369305	0.641885	1.56037
Q01518	Adenylyl cyclase-associated protein 1	CAP1	2.02049	1.60351	1.63817	1.41297	1.94217	1.67881	1.60814	0.979094	1.76539	1.16868	1.0905	0.443623	1.58048	1.19398	1.16015	1.53433	0.899458	1.7232	0.0442977	0.3715	0.378525	1.30001
P14317	Hematopoietic lineage cell-specific protein	HCLS1	-1.31398	-0.49955	-1.06219	-0.591052	-0.110137	-0.623519	0.0588659	0.304738	-0.65417	-0.331345	0.493353	-0.616186	0.283641	-0.283654	0.498469	0.331478	-0.645862	0.07615	0.0443908	0.3715	-0.499407	0.707397
P06132	Uroporphyrinogen decarboxylase	UROD	-3.68784	-2.7626	-3.69475	-3.8781	-3.66527	-3.42408	-3.34601	-3.87686	-2.22608	-3.60034	-2.8154	-1.66934	-2.66054	-3.18862	-2.64628	-3.19081	-3.53698	-3.1097	0.0446304	0.3715	-0.563985	0.676431
P31947	14-3-3 protein sigma	SFN	-0.691907	-0.413309	-1.40736	-1.7913	-0.38467	-0.930267	-2.63727	1.00874	-0.901453	-1.86636	-0.628784	2.33456	-1.21279	2.68465	-0.63452	0.475326	0.579212	-1.21206	0.0447594	0.3715	-1.29971	0.406207
P05114	Non-histone chromosomal protein HMG-14	HMGN1	-3.13747	-2.75464	-3.51996	-2.49313	-2.54241	-2.70747	-1.8533	-1.25043	-1.64375	-2.70622	-1.87942	-2.24062	-0.991934	-1.69801	-1.67236	-2.05783	-2.60256	-1.50737	0.0450667	0.3715	-0.629615	0.646349
P69905	Hemoglobin subunit alpha	HBA2	7.30202	9.95509	11.2909	11.6568	6.55937	6.19713	6.7057	5.92219	6.85949	6.93735	11.8045	9.69201	6.76083	11.502	8.88204	8.05362	12.1752	12.2238	0.0453029	0.3715	-2.19814	0.217919
P14625	Endoplasmin	HSP90B1	1.39936	1.73439	2.07828	1.77117	1.66982	1.73312	1.34962	0.519664	1.66511	2.41508	2.3273	1.66576	2.67537	1.93006	1.76311	1.95914	2.40185	1.95403	0.0453519	0.3715	-0.451018	0.731526
A0A0C4DH67	Immunoglobulin kappa variable 1-8	IGKV1-8	1.18226	0.460318	0.306027	0.900853	1.1014	-0.143741	0.116033	-0.903653	-0.287222	0.174818	-1.08022	-2.27942	-0.8161	-1.95215	0.267945	0.488104	1.00232	-0.786424	0.0460456	0.372577	0.935203	1.91216
P10646	Tissue factor pathway inhibitor	TFPI	4.59661	3.91914	4.2971	4.57708	4.48737	4.10763	4.24104	4.05569	3.70324	4.35291	4.45153	2.54362	3.61084	3.64802	3.90519	4.30377	3.91424	3.87952	0.0461074	0.372577	0.45169	1.36764
P48047	ATP synthase subunit O, mitochondrial	ATP5PO	-1.27466	-2.087	-1.933	-1.33356	-2.48535	-2.06942	-2.08284	-2.95341	-1.23631	-1.54091	0.215306	1.81855	0.370167	-2.90117	-1.12802	-1.99085	-2.40709	0.447581	0.0464523	0.372577	-1.20271	0.43446
P01116	GTPase KRas	KRAS	-0.276339	1.19862	-0.143882	0.243097	-0.0474606	-0.149927	0.0141836	-0.272228	0.224557	0.0325848	-0.140204	-0.846833	-0.368639	-0.380247	-0.412225	0.106972	-0.327755	-0.0427427	0.0467903	0.372577	0.38378	1.30476
Q00839	Heterogeneous nuclear ribonucleoprotein U	HNRNPU	-0.0156311	-0.284081	-0.50509	0.234172	0.335146	0.0706249	0.984639	1.16485	-0.24272	-0.626967	0.309613	1.25266	0.921815	0.295057	0.693584	0.516865	0.32021	0.643369	0.0471302	0.372577	-0.507652	0.703366
P51991	Heterogeneous nuclear ribonucleoprotein A3	HNRNPA3	-0.813253	-0.480593	-0.634349	-0.095203	0.0621488	-0.00556949	-0.0052829	0.467228	-0.500338	-0.00678619	0.128743	0.698949	0.183846	0.171822	0.410721	0.130186	-0.333817	-0.0965632	0.0477126	0.372577	-0.362936	0.777581
P30085	UMP-CMP kinase	CMPK1	-3.40149	-3.33048	-5.60908	-3.12641	-2.65778	-2.34531	-4.80204	-3.82197	-3.10503	-3.84076	-3.20256	-1.31295	-3.84479	-2.50716	-3.09833	-2.63622	-2.14218	-2.85373	0.0477629	0.372577	-0.904295	0.534294
P62318	Small nuclear ribonucleoprotein Sm D3	SNRPD3	-2.73601	-2.87908	-3.66193	-1.18537	-2.34731	-2.47475	-2.04812	-0.750504	-1.85955	-2.5515	-2.849	0.901154	-1.60972	-1.00273	-1.50584	-1.38961	-1.66096	-1.28194	0.0478245	0.372577	-0.949584	0.517782
O75874	Isocitrate dehydrogenase [NADP] cytoplasmic	IDH1	0.988066	1.95223	1.40571	1.56619	1.82912	1.66558	1.8755	1.70705	2.39656	2.20116	2.63902	1.18761	3.13789	2.34132	2.07797	2.10155	2.23162	2.18242	0.048085	0.372577	-0.478709	0.717619
P09211	Glutathione S-transferase P	GSTP1	0.746789	-0.552166	-0.153455	-0.305559	0.278226	0.116997	-0.343698	0.282344	0.0219829	-0.073561	0.23375	2.41035	-0.469837	1.81753	0.585696	0.74557	0.106203	0.200392	0.0481251	0.372577	-0.701917	0.614755
P17813	Endoglin	ENG	-0.393575	-2.11031	-1.97452	-2.28452	-3.01646	-2.51171	-2.10519	-2.42111	-2.88715	-2.01066	-1.29088	-3.87164	-1.32609	-1.29618	-0.0346277	-0.170813	-0.877625	-0.766887	0.0481447	0.372577	-0.967179	0.511505
O43516	WAS/WASL-interacting protein family member 1	WIPF1	-0.241334	-0.407091	-0.702282	-0.207669	0.535545	0.286603	0.348113	0.355893	-0.204369	-0.230326	0.0669779	-0.665791	0.0176975	-0.272563	-0.892128	-1.68858	-0.15199	-0.769113	0.0485207	0.373609	0.497745	1.412
A0A075B6S5	Immunoglobulin kappa variable 1-27	IGKV1-27	-0.348652	0.422984	-0.169945	-0.965686	-0.0135978	-1.61058	-0.241277	-0.596392	-2.54511	-0.473317	-1.77296	-3.20811	-3.0091	-2.60872	-0.306688	-2.03809	0.673786	-1.81234	0.0490862	0.376083	1.10612	2.15266
O75832	26S proteasome non-ATPase regulatory subunit 10	PSMD10	-3.59728	-2.06356	-3.68505	-2.95662	-3.97062	-3.64084	-3.76509	-4.49481	-2.54546	-5.16736	-3.6814	-1.56087	-2.28934	-2.21676	-1.83586	-4.17986	-3.42161	-2.02639	0.0498119	0.379641	-0.937156	0.522261
P15924	Desmoplakin	DSP	1.04872	1.38678	1.38499	0.350368	1.88698	0.908438	0.68948	4.19439	1.60042	0.915422	1.91366	5.69088	1.43938	3.8441	1.83078	3.76246	1.86777	1.5293	0.0500436	0.379641	-1.29819	0.406635
P68871	Hemoglobin subunit beta	HBB	8.73717	10.9847	12.0588	12.0948	7.45176	7.3372	7.94015	7.01604	8.25213	7.97656	12.4718	10.0946	7.75904	12.0625	9.99304	9.39252	12.8863	12.6822	0.0503545	0.380127	-1.9328	0.26192
P05106	Integrin beta-3	ITGB3	4.11206	2.71306	3.3821	3.19228	4.15733	3.99804	3.1923	2.12979	3.35446	2.62519	2.74087	1.63222	2.13507	2.524	2.44001	3.7031	2.5346	3.28733	0.0508912	0.38022	0.661011	1.58119
P55145	Mesencephalic astrocyte-derived neurotrophic factor	MANF	0.0968093	-0.131162	0.0847952	-0.468016	-0.123013	-0.355008	-0.221196	-2.05913	-1.15182	-0.799049	-1.1258	-1.72468	-1.29137	-1.50959	-1.20871	-0.464427	-0.890503	-0.533657	0.0510518	0.38022	0.580913	1.4958
Q08830	Fibrinogen-like protein 1	FGL1	3.88166	2.47877	2.69597	3.71139	3.95408	3.87184	4.10484	4.71409	4.28523	4.72738	5.05992	3.35931	4.1995	4.23014	5.59397	4.69008	5.11628	4.29208	0.0511075	0.38022	-0.725136	0.60494
P02042	Hemoglobin subunit delta	HBD	2.87284	5.18037	6.00096	6.17516	1.72723	1.65534	2.23181	1.12492	2.57122	2.52281	6.49093	3.84908	2.22678	6.27865	4.0966	3.74864	7.10539	6.38585	0.0515033	0.381323	-1.81647	0.283914
O75340	Programmed cell death protein 6	PDCD6	-0.343484	-0.0127459	-0.417793	-0.572312	0.0163118	-0.0663182	-0.320059	-0.295046	0.16685	0.567154	0.0840855	-0.088645	0.864934	0.16857	0.703927	0.0595405	0.0184461	-0.0730659	0.0519671	0.382916	-0.344968	0.787325
Q01844	RNA-binding protein EWS	EWSR1	0.990868	1.78374	1.92563	2.21337	1.72864	2.09621	2.23561	1.72844	1.46975	1.26801	0.795566	0.06787	1.71283	1.18526	2.41767	0.911015	1.73178	0.412263	0.0527432	0.386783	0.589744	1.50498
Q13103	Secreted phosphoprotein 24	SPP2	8.85701	8.57721	9.45794	9.56732	8.98736	8.75259	9.44352	8.85692	8.55474	8.27811	8.89422	7.46376	8.45518	8.24626	8.8456	8.39762	8.98437	8.55694	0.0531644	0.387061	0.452777	1.36867
Q9BS26	Endoplasmic reticulum resident protein 44	ERP44	-4.9477	-4.88024	-4.72624	-3.7143	-4.55463	-4.32375	-4.01114	-4.97252	-4.67275	-4.78358	-4.03737	-3.02745	-3.88251	-4.90094	-4.33521	-4.80606	-3.92461	-3.31455	0.0532837	0.387061	-0.530099	0.692507
A0A0J9YXX1	Immunoglobulin heavy variable 5-10-1	IGHV5-10-1	5.77469	1.52347	3.46849	2.99841	0.722221	2.17621	2.92263	1.98216	3.41602	1.06061	2.69176	0.873029	0.782752	2.21388	0.82157	1.93985	1.31708	0.608305	0.054044	0.38801	1.19846	2.29495
P11940	Polyadenylate-binding protein 1	PABPC1	0.364724	0.0442775	0.486617	0.474926	0.62213	0.525846	0.667744	0.586685	0.636973	0.849548	0.68511	0.474402	1.0419	1.16215	0.712055	0.391763	0.649682	1.02033	0.0541368	0.38801	-0.241227	0.846026
P61916	NPC intracellular cholesterol transporter 2	NPC2	-0.643014	-2.11739	-1.24939	-1.53606	-2.91696	-1.88033	-3.01557	-1.22727	-3.23103	-2.12282	-2.49572	0.756579	-1.6542	-1.00691	-0.668746	-1.39574	0.0197754	-1.96884	0.0541702	0.38801	-0.942258	0.520418
Q7L5L3	Lysophospholipase D GDPD3	GDPD3	-1.28461	-2.9955	-1.83175	-6.14415	-0.803715	-1.52862	-4.17361	-1.04627	-2.5892	-2.0137	-0.455128	0.862084	-1.35198	-1.51853	-1.05553	-1.95226	-2.5979	-0.222853	0.0545528	0.388941	-1.4046	0.377723
O14732	Inositol monophosphatase 2	IMPA2	-2.09328	-2.19063	-1.94843	-2.09171	-4.46813	-2.3204	-3.073	0.159734	-1.57531	-2.00577	1.16362	2.79959	1.31848	-1.13733	-3.56375	-1.82128	-1.07729	-2.07044	0.0553398	0.392734	-1.61214	0.327113
Q16658	Fascin	FSCN1	-0.93575	-0.242974	-0.577434	-0.965705	-1.15848	-1.0292	-0.713743	-0.956468	-0.138936	-0.15631	-0.694772	0.793906	-0.081443	-0.0104906	-0.384965	-0.737826	-0.794733	-0.0339012	0.0562329	0.397242	-0.444473	0.734853
P00367	Glutamate dehydrogenase 1, mitochondrial	GLUD1	-0.100001	-2.72447	-1.88528	-0.717067	-1.38007	-2.07368	-1.99401	-1.75791	-2.01249	-1.94262	-1.0426	-0.637771	-0.887741	-1.88388	-1.5081	-1.21098	-0.929836	0.696523	0.0577677	0.402592	-0.733211	0.601563
Q9UN36	Protein NDRG2	NDRG2	-0.185065	-1.76323	-1.60923	-1.75251	-4.63896	-1.79764	-1.51302	0.0230627	-1.29779	-7.30577	-0.388972	0.478605	-1.82224	-0.353945	-0.929863	-0.283827	-0.812587	-0.156697	0.0578365	0.402592	-1.65033	0.318568
P30050	60S ribosomal protein L12	RPL12	-1.32806	-1.94814	-1.74433	-1.97355	-0.922184	-1.72257	-1.94279	-1.12563	-1.74213	-1.6453	-1.0693	-0.954685	-0.978218	0.0948537	-1.58405	-0.967986	-1.56776	-2.00373	0.0579886	0.402592	-0.48061	0.716675
Q99623	Prohibitin-2	PHB2	-2.69387	-2.9089	-2.998	-2.96685	-3.04273	-3.38	-3.62983	-2.56315	-2.5759	-3.37325	-3.38697	0.126192	-3.40983	-2.50326	-1.22522	-2.60056	-2.06546	-2.66046	0.0582109	0.402592	-0.797553	0.575324
P01601	Immunoglobulin kappa variable 1D-16	IGKV1D-16	1.54892	-0.689337	-0.955921	0.692801	-0.148866	-0.28181	-0.350869	-0.200309	-0.114937	1.40743	5.10874	-0.533468	-0.380533	0.436945	5.49129	0.945963	1.77997	0.812845	0.0582975	0.402592	-1.61701	0.326011
Q9P258	Protein RCC2	RCC2	-4.39894	-2.35737	-4.73978	-3.55328	-2.98938	-3.30432	-2.34199	-1.85277	-2.02134	-2.34763	-2.01703	-2.8101	-1.68838	-1.51517	-2.27527	-1.95358	-3.50841	-1.33357	0.0593804	0.40824	-0.852991	0.553636
Q86UX7	Fermitin family homolog 3	FERMT3	5.07946	4.10319	4.15778	4.47479	4.73213	4.49988	4.3056	3.81089	4.71026	3.87152	4.00039	2.64975	4.32564	3.93384	3.81949	3.96755	3.95807	4.61986	0.0596879	0.408531	0.465227	1.38053
P13497	Bone morphogenetic protein 1	BMP1	0.606839	0.998596	0.765152	0.682027	0.545361	0.320807	1.02229	0.188886	0.697024	0.764956	0.590332	-0.919508	0.829902	0.0286922	0.0962542	0.555756	0.167075	0.710277	0.0609802	0.415529	0.401846	1.3212
Q6UXI9	Nephronectin	NPNT	2.25353	1.56056	1.95342	1.79886	1.91689	2.0332	1.69762	1.78623	1.92527	2.26903	1.92356	0	1.80557	1.33635	1.30044	1.41656	1.95951	2.02892	0.061758	0.416971	0.4481	1.36424
O43143	ATP-dependent RNA helicase DHX15	DHX15	-3.43304	-2.15774	-3.01907	-2.37655	-2.93064	-3.64895	-4.00467	-2.63335	-3.30109	-2.37904	-2.70727	-1.32832	-1.86124	-1.16643	-2.75666	-2.88246	-3.56727	-2.228	0.0620025	0.416971	-0.676208	0.625808
P04259	Keratin, type II cytoskeletal 6B	KRT6B	7.1122	7.34329	7.55413	6.57223	7.47755	6.85162	6.29566	8.13818	7.51926	6.4914	7.24105	11.3369	7.11816	7.70004	8.12582	8.40264	7.37796	7.46466	0.0625349	0.416971	-0.960352	0.513932
Q5VVQ6	Ubiquitin thioesterase OTU1	YOD1	-1.2822	-0.688316	-1.02166	-1.33118	-1.79075	-1.77447	-1.99806	-0.263924	-1.4167	-1.29917	-1.06003	0.675358	-1.29284	-0.649074	-0.785784	-0.760475	-1.28041	-0.811908	0.062938	0.416971	-0.540997	0.687296
O95866	Megakaryocyte and platelet inhibitory receptor G6b	MPIG6B	0.717226	-0.145994	-0.254738	0.140688	1.37888	0.493856	0.167417	-1.45076	0.0405346	-1.08168	-1.16515	-0.9303	-1.437	-1.00906	-0.472443	0.707347	-0.862083	-0.534846	0.0629384	0.416971	0.713485	1.63976
P50148	Guanine nucleotide-binding protein G(q) subunit alpha	GNAQ	0.989192	0.260092	1.06519	0.825872	1.5443	1.57874	0.988907	0.566078	0.840438	0.103158	0.714953	0.691528	0.0782794	0.507455	-0.160121	0.786031	0.472095	0.697372	0.0630612	0.416971	0.402748	1.32202
P27797	Calreticulin	CALR	-0.605965	-0.624979	-0.733582	-0.431414	-0.751391	-0.781413	-1.05743	-1.86835	-0.265911	-0.806106	-0.782186	0.205497	-0.368634	-0.362562	-0.561588	-0.429448	-0.739021	-0.396212	0.0630872	0.416971	-0.363385	0.777339
P12931	Proto-oncogene tyrosine-protein kinase Src	SRC	0.109998	-0.522086	0.275092	-0.0747663	0.58331	0.445548	0.0947154	-0.893811	0.0297148	-0.621803	-0.199834	-1.65401	-0.676568	-0.361357	-0.806617	-0.0609069	-0.0451572	-0.44812	0.0636812	0.419098	0.474163	1.38911
P08708	40S ribosomal protein S17	RPS17	-2.82768	-1.87575	-1.39879	-1.87932	-1.87741	-2.37882	-1.68774	-1.21488	-1.81488	-1.6618	-1.63846	-1.10518	-1.05861	-1.045	-1.53542	-2.49716	-0.85704	-1.47394	0.0642585	0.421098	-0.460357	0.726806
P46940	Ras GTPase-activating-like protein IQGAP1	IQGAP1	0.564229	0.931593	1.07316	1.32035	1.37094	1.14562	1.70971	1.95157	1.08029	0.999392	1.76339	1.69361	1.35594	1.48463	1.6875	1.32419	1.53926	1.28954	0.064652	0.421882	-0.30257	0.810807
P01889	HLA class I histocompatibility antigen, B alpha chain	HLA-B	1.7563	1.55463	1.59747	1.88839	3.12708	2.05676	2.27876	1.10192	1.92291	2.18832	1.33772	0.162229	1.68253	1.14654	1.98732	1.85311	1.3037	1.87755	0.0652559	0.424026	0.528416	1.44234
P11216	Glycogen phosphorylase, brain form	PYGB	-1.93436	-2.43886	-2.23732	-2.26636	-1.87968	-2.16324	-2.41507	-2.6582	-2.0497	-2.36811	-1.78609	-0.27937	-2.39058	-1.86901	-2.41644	-2.00033	-2.27831	-0.84705	0.0661999	0.424666	-0.507692	0.703347
O15143	Actin-related protein 2/3 complex subunit 1B	ARPC1B	-0.746343	-3.48414	-2.84645	-2.34054	-1.6581	-2.20374	-2.02927	-2.79932	-4.34316	-2.36078	-2.93176	-3.12293	-3.43825	-3.34088	-3.42399	-2.51078	-3.48035	-3.36084	0.0663291	0.424666	0.720036	1.64722
Q96EP5	DAZ-associated protein 1	DAZAP1	-1.02708	-0.979159	-1.71301	-1.26564	-0.758904	-1.36426	-0.786236	-1.07823	-0.885701	-0.973441	-0.922184	-1.22592	-0.497889	-0.713515	-0.502369	-1.13977	-0.992936	-0.43315	0.0668003	0.424666	-0.279699	0.823763
Q92765	Secreted frizzled-related protein 3	FRZB	2.20716	1.29038	2.58002	2.55115	2.06059	2.57014	2.11291	2.03164	1.96405	2.43873	2.20238	-0.0923946	1.86494	1.39714	1.96117	2.00719	2.39645	1.21338	0.0669701	0.424666	0.561893	1.4762
P19957	Elafin	PI3	-2.24216	-2.7935	-2.09731	-2.24059	-4.90609	-1.20418	-1.62054	-0.456331	-2.03162	-2.15465	-2.37862	0.529337	-0.689354	-1.3874	-2.01206	-0.64903	-2.10264	-0.611939	0.0670763	0.424666	-1.01198	0.495864
P22626	Heterogeneous nuclear ribonucleoproteins A2/B1	HNRNPA2B1	-0.374259	-0.470151	-1.15644	0.0667474	0.416043	0.234538	0.260021	1.1358	0.0418475	0.352409	0.42339	1.53915	0.677375	0.750739	0.592852	0.314545	-0.0399352	0.271372	0.0676782	0.424666	-0.51553	0.699536
P07858	Cathepsin B	CTSB	0.218433	0.0902827	0.812255	0.0179387	-0.0517949	0.132868	0.112022	0.765923	-0.693539	0.304833	0.170614	4.07558	0.468136	0.751286	0.80983	0.286947	1.54339	0.131368	0.0680716	0.424666	-0.858722	0.551441
P20930	Filaggrin	FLG	1.55009	2.04595	2.13919	1.92293	1.30956	2.25847	1.5625	3.89865	1.91626	1.64947	1.82833	4.72656	2.08895	3.52257	2.19923	2.95552	3.30297	1.93361	0.0684988	0.424666	-0.794413	0.576578
Q9Y6M5	Proton-coupled zinc antiporter SLC30A1	SLC30A1	0.136007	-2.43533	-0.375348	-0.740191	-0.711951	-0.454043	-0.4689	-2.65561	-1.11654	0.48248	-0.140966	0.88103	0.013894	-0.4693	-0.243124	0.0542172	-0.544802	-0.220716	0.0688094	0.424666	-0.750222	0.594512
P27918	Properdin	CFP	4.77483	4.56415	4.7017	4.34186	4.52581	4.4601	4.39989	4.27791	4.50982	4.59234	4.57622	2.29319	4.57829	3.82182	4.40743	4.31788	3.85843	4.43465	0.068987	0.424666	0.478852	1.39363
A0A0J9YX35	Immunoglobulin heavy variable 3-64D	IGHV3-64D	5.5629	2.61645	4.57545	3.96673	2.34022	3.03132	4.62011	2.86327	3.91489	1.92628	2.83521	1.52499	2.3769	1.88304	3.14396	3.66585	3.22891	2.29211	0.0691792	0.424666	0.922889	1.89591
P48739	Phosphatidylinositol transfer protein beta isoform	PITPNB	-2.20914	-1.09013	-2.92551	-2.62453	-1.78157	-2.52253	-1.74166	-3.68033	-1.75793	-1.85604	-3.5673	-3.13968	-2.96462	-3.23799	-1.71799	-2.77103	-3.00671	-2.3281	0.0693184	0.424666	0.622741	1.5398
P19367	Hexokinase-1	HK1	-0.705784	-1.58213	-2.00774	-2.15101	-2.16223	-1.07309	-2.11647	-2.50362	-0.743423	-2.06508	-1.35592	-0.451429	-1.20106	-0.323448	-1.1868	-1.46422	-1.24315	-2.00608	0.0695311	0.424666	-0.557045	0.679693
P48637	Glutathione synthetase	GSS	-2.21091	-3.15275	-1.92822	-1.83888	-1.1728	-1.7492	-2.23154	-1.32471	-2.25123	-3.22691	-2.19818	-0.402822	-2.24452	-1.30386	-1.32147	-1.96353	-1.17593	-1.474	0.0699596	0.424666	-0.598177	0.660588
P62917	60S ribosomal protein L8	RPL8	-0.648379	-1.19332	-0.726111	-1.04565	-1.22205	-1.4889	-0.79382	0.0688174	-1.08042	-1.72363	-0.694989	0.126139	-0.829674	0.123474	-0.266519	-0.764587	-1.36403	-0.513803	0.0700519	0.424666	-0.462349	0.725803
O43548	Protein-glutamine gamma-glutamyltransferase 5	TGM5	-0.533766	-3.5972	-2.35058	-2.39005	-3.29195	-4.64143	-2.45931	-0.935064	-2.47779	-2.40792	-1.40324	-0.026211	-1.24837	-1.68942	-1.23412	-1.60126	-3.56857	-1.17096	0.0704151	0.424666	-1.01574	0.494576
P31146	Coronin-1A	CORO1A	1.86676	1.50857	1.65873	1.58708	1.98526	1.60472	2.18231	1.58592	2.13518	1.82377	1.86231	0.285106	2.11683	1.48691	1.57556	1.53089	1.27671	1.25981	0.070574	0.424666	0.369564	1.29196
P52272	Heterogeneous nuclear ribonucleoprotein M	HNRNPM	-1.90994	-1.91909	-1.97964	-1.25399	-2.3335	-1.91878	-1.82293	-0.40477	-2.76561	-2.55091	-1.71631	-1.00723	-1.61358	-0.156807	-1.17439	-0.569785	-2.2192	-1.69239	0.070772	0.424666	-0.617205	0.651933
P50552	Vasodilator-stimulated phosphoprotein	VASP	1.38964	1.12438	1.16124	0.518906	1.67504	1.41531	1.07924	0.0220368	1.24805	0.628226	0.840106	-0.198678	1.13784	0.347469	0.660388	0.946801	0.443863	0.642624	0.0708076	0.424666	0.423654	1.34132
P62851	40S ribosomal protein S25	RPS25	0.243493	-0.193397	0.156455	0.579981	0.858962	0.27017	0.488569	1.2739	0.320955	0.470703	0.568269	0.46239	0.423571	0.201758	0.265009	-0.861825	-0.300938	-0.576053	0.071874	0.424666	0.424207	1.34183
Q02818	Nucleobindin-1	NUCB1	-0.64103	-1.63229	-2.28082	-1.05943	-2.04256	-3.22817	-1.29609	-1.30833	-1.7872	-1.22364	-1.38501	-1.57848	-1.08743	-1.49835	-0.979018	-0.75855	-1.08805	-0.331191	0.0719465	0.424666	-0.561694	0.677506
Q3MJ16	Cytosolic phospholipase A2 epsilon	PLA2G4E	-4.07102	-3.06497	-4.84009	-3.05425	-3.91454	-2.86763	-3.0197	-1.02846	-2.07357	-4.38559	-2.3498	1.60382	-2.06428	-1.43408	-4.05765	-3.1641	-3.33291	-0.157485	0.0720506	0.424666	-1.36242	0.388929
P04792	Heat shock protein beta-1	HSPB1	1.02906	2.41704	0.722575	0.372066	1.52	0.631109	-0.395016	1.36179	0.695354	0.491231	0.970334	3.04265	0.192301	2.87202	1.37568	2.44165	1.44997	1.11766	0.072091	0.424666	-0.798261	0.575042
A0A0B4J1V6	Immunoglobulin heavy variable 3-73	IGHV3-73	6.01586	4.07887	5.63549	5.36763	4.75984	4.56456	5.80115	4.02448	4.19278	5.59782	4.61403	2.29738	4.03822	3.56788	4.90553	4.48644	5.90287	3.53756	0.0723258	0.424666	0.83511	1.78399
P21796	Voltage-dependent anion-selective channel protein 1	VDAC1	-0.83207	-4.12543	-1.91657	-2.72798	-3.07431	-1.90464	-2.27719	-2.10079	-1.65926	-2.2258	0.213718	1.7704	-1.31204	-1.34504	-3.25551	-2.04148	-3.00089	0.445993	0.0727259	0.424666	-1.2188	0.42964
P42336	Phosphatidylinositol 4,5-bisphosphate 3-kinase catalytic subunit alpha isoform	PIK3CA	-1.42428	-2.91063	-2.41447	-3.06088	-4.77935	-2.84239	-3.6409	-2.15924	-2.35163	-0.65825	-1.72159	-2.0662	-0.848925	-2.85449	0.363824	-3.50026	-1.03784	-0.655768	0.072785	0.424666	-1.08405	0.471704
P61077	Ubiquitin-conjugating enzyme E2 D3	UBE2D3	-2.3821	-2.72286	-2.27506	-1.4393	-1.14121	-0.8384	-0.983311	0.236085	-0.704838	-1.12325	-0.750085	0.911193	-1.55071	-0.234414	0.754104	-1.0533	-1.22143	-0.965808	0.0727999	0.424666	-0.823619	0.565023
P13639	Elongation factor 2	EEF2	-0.0257733	-0.0464766	-0.0124708	-0.423708	0.302164	-0.210108	-0.148481	1.64942	0.0423906	-0.383204	0.283683	1.96592	-0.194816	2.45794	0.121594	1.03674	0.592957	0	0.0732493	0.425675	-0.708627	0.611902
P26599	Polypyrimidine tract-binding protein 1	PTBP1	0.104038	0.106087	-0.740392	0.0661208	-0.165341	-0.357546	0.251018	0.46154	0.51962	0.173293	0.672125	0.169294	0.667951	0.610904	0.115328	0.182682	0.219163	0.0957728	0.074683	0.432375	-0.299809	0.81236
Q9UBX5	Fibulin-5	FBLN5	1.21716	1.05763	0.879539	0.971	1.04801	0.839268	0.70008	-0.876702	0.118519	-0.0310661	-0.0544913	-2.62047	0.123382	0.47204	-0.43273	0.911805	0.375848	-0.27779	0.0751461	0.433065	0.780145	1.7173
Q9HBI1	Beta-parvin	PARVB	1.673	0.173464	0.966617	0.487971	1.437	1.09811	0.407434	-0.24824	0.752308	-0.0647065	0.09553	-0.642898	0.0113207	0.149322	-0.175553	0.619449	0.27006	0.916328	0.0756496	0.433065	0.512851	1.42687
P13693	Translationally-controlled tumor protein	TPT1	-2.02085	-4.12338	-3.01083	-2.57518	-2.01916	-1.98255	-3.40613	-2.30616	-2.1839	-2.31725	-2.33935	-0.088571	-3.06461	-0.0290197	-3.35845	-1.48544	-1.3855	-2.00595	0.0764856	0.433065	-0.874927	0.545281
P26927	Hepatocyte growth factor-like protein	MST1	2.58426	2.41494	3.23049	2.56568	2.54625	2.7106	3.15355	2.07408	2.77943	3.1018	2.81757	0.917605	2.54503	2.2284	2.4246	2.27373	2.48098	2.63864	0.0765275	0.433065	0.425288	1.34284
Q99829	Copine-1	CPNE1	-0.50039	-2.37457	-1.04631	-2.37321	-1.52713	-1.49157	-1.93414	-0.101641	-1.00363	-1.11267	-1.77364	0.0564574	-1.20099	-0.895309	-0.978239	-0.478628	-0.294877	-0.293119	0.0768205	0.433065	-0.614232	0.653278
Q15149	Plectin	PLEC	-0.198728	-0.52655	-0.255923	-0.960751	-0.985514	-0.319474	-1.04497	-0.158774	-0.375996	-0.71217	-0.501917	2.30454	-0.827773	0.869376	-0.440672	0.70294	-0.399933	-0.679669	0.076907	0.433065	-0.682246	0.623194
P60903	Protein S100-A10	S100A10	-0.257776	-0.66372	-0.160971	-0.913056	-1.15141	-0.30133	-2.69688	2.06105	-1.06247	-0.170269	-0.105885	5.55566	-1.52055	0.400957	-0.783826	-0.952657	3.15881	4.17632	0.0770981	0.433065	-1.77279	0.292643
P31431	Syndecan-4	SDC4	-1.20869	-0.421751	-0.747082	0.07696	-0.0295234	-0.580847	-0.418737	-1.41552	-1.32885	-0.562707	-0.204745	-0.735795	-0.377769	-0.905588	-0.295326	0.311744	-0.104747	0.804104	0.0772271	0.433065	-0.475159	0.719388
Q14520	Hyaluronan-binding protein 2	HABP2	10.0664	10.0062	10.3434	10.1306	10.2606	10.2394	9.84584	9.52155	9.6534	10.0643	10.0052	8.37144	9.81692	9.33468	9.90272	9.80441	9.82543	10.0464	0.077333	0.433065	0.374762	1.29663
P48668	Keratin, type II cytoskeletal 6C	KRT6C	-3.71108	-1.71413	-2.52416	-1.70341	-1.81059	-1.74853	-1.66886	0.418325	-0.746317	-1.85798	-1.86899	1.33843	0.105416	-1.45141	-1.10426	-0.974708	0.0633203	-1.94171	0.0786571	0.435376	-0.977434	0.507882
P19876	C-X-C motif chemokine 3	CXCL3	-0.314421	0.312461	1.3297	-0.307926	0.634001	0.289974	-0.389282	-0.95334	-1.28137	-0.213855	-0.851015	-1.15251	-0.722278	-1.90393	-0.799083	-1.11376	-0.604773	0.907064	0.0786696	0.435376	0.690629	1.61399
P22695	Cytochrome b-c1 complex subunit 2, mitochondrial	UQCRC2	-1.24108	-3.91041	-5.07165	-6.80205	-3.87868	-5.07787	-3.28158	-4.00278	-3.88362	-3.81375	-3.81481	-0.361097	-3.5031	-3.70745	-1.59224	-4.2322	-3.01192	-2.77821	0.0787481	0.435376	-1.22122	0.428921
P80188	Neutrophil gelatinase-associated lipocalin	LCN2	-0.49298	-0.803418	0.392633	-1.61396	-0.824221	0.094257	-0.560618	0.175534	-0.539616	-0.9713	0.23336	3.95833	-0.520828	-0.38123	0.1421	0.151847	0.962162	-0.833193	0.0790616	0.435376	-0.978437	0.507529
Q07666	KH domain-containing, RNA-binding, signal transduction-associated protein 1	KHDRBS1	-1.63314	-2.74098	-2.66515	-1.91801	-0.929606	-2.71769	-1.246	-0.775698	-1.79261	-2.73009	-1.13471	-1.93483	-0.634235	-0.741677	-1.10206	-1.25434	-2.64501	-0.566511	0.0795069	0.435376	-0.663225	0.631465
P20933	N(4)-(beta-N-acetylglucosaminyl)-L-asparaginase	AGA	-1.02397	-0.265208	0.017948	-1.38236	-1.67867	-1.42748	-1.33964	-0.747487	-2.87981	-1.29642	-0.0530022	1.22012	0.101858	-0.491596	-2.45836	-1.38792	0.0150853	0.179273	0.0800781	0.435376	-0.842993	0.557486
O43790	Keratin, type II cuticular Hb6	KRT86	-0.770304	-2.10722	-1.21287	-1.88843	-2.04099	-1.22639	-3.25362	-2.21573	-2.78248	0.158238	0.293	1.69835	-1.84646	-1.13437	-1.4005	-1.63048	-0.823374	-1.32845	0.0803793	0.435376	-0.962444	0.513187
P05019	Insulin-like growth factor I	IGF1	1.95636	1.90327	2.25768	2.70548	2.25212	2.20848	2.58256	2.46142	2.72662	3.20798	2.23881	0.881518	2.55993	2.20446	2.18922	1.57771	2.75273	1.35203	0.0805891	0.435376	0.456645	1.37235
P07384	Calpain-1 catalytic subunit	CAPN1	1.79648	1.47246	1.28315	1.65031	1.73889	2.01528	1.90229	1.73993	2.04019	1.82154	1.99407	2.30577	2.11684	1.94693	1.37969	1.78079	1.92874	2.75732	0.08068	0.435376	-0.280219	0.823466
Q7L9B9	Endonuclease/exonuclease/phosphatase family domain-containing protein 1	EEPD1	0.83147	-0.0988247	1.78931	1.84967	0.725794	0.659666	0.739338	0.610849	1.66833	0.893064	0.123906	0.606048	0.278766	0.609047	1.09252	0.31909	0.759503	0.356181	0.0807705	0.435376	0.448735	1.36484
P48594	Serpin B4	SERPINB4	-2.97356	-1.71826	-2.04995	-2.79558	-2.29462	-2.0945	-2.99721	0.105475	-3.20147	-2.26926	-2.32253	1.30898	-1.79974	0.954605	-1.285	-2.6075	-0.475758	-2.69835	0.0811676	0.435376	-1.11323	0.462257
P00750	Tissue-type plasminogen activator	PLAT	0.992627	0.862887	1.18667	1.98397	1.10854	1.522	2.01798	1.82275	1.59214	1.847	0.913476	-0.18781	1.54567	1.64653	1.31229	0.540464	1.23457	1.31324	0.0813646	0.435376	0.453852	1.36969
O14964	Hepatocyte growth factor-regulated tyrosine kinase substrate	HGS	-1.64956	-1.40054	-0.269219	-2.20514	-2.64621	-2.0524	-1.82514	-1.19458	-1.59514	-1.78107	-1.12107	-1.04305	-1.39174	-0.95614	-1.34882	-0.95152	-1.94532	-0.726019	0.0817222	0.435376	-0.476437	0.71875
Q01469	Fatty acid-binding protein 5	FABP5	1.2861	1.06735	2.29936	1.40032	1.92989	1.29107	1.05184	4.87963	1.52526	1.17725	2.02286	5.74884	1.07031	4.15246	2.79572	2.0297	4.06855	1.90239	0.0819035	0.435376	-1.18305	0.44042
Q8N474	Secreted frizzled-related protein 1	SFRP1	-1.97801	-1.27099	-1.12368	-1.2535	-0.859504	-0.486795	-0.897673	-1.33203	-0.819812	-0.681129	-1.01563	-1.75023	-1.43056	-1.36303	-2.29996	-1.57698	-0.752595	-1.47841	0.0819863	0.435376	0.388111	1.30868
A0A087WSZ0	Immunoglobulin kappa variable 1D-8	IGKV1D-8	1.06787	0.271832	0.253197	0.0423565	-0.0394572	3.40888	0.315601	-0.662035	-1.0373	0.823771	0.583014	-2.53067	-0.95916	-0.919384	-0.308887	0.5051	0.240877	-1.01747	0.0839755	0.444407	0.995294	1.99349
P16671	Platelet glycoprotein 4	CD36	1.90103	-0.0950335	1.15727	1.35495	1.94708	1.48608	0.855756	0.713632	0.561026	0.706091	1.1791	-0.124312	-0.548391	-0.585065	0.629752	1.16211	0.881439	1.04663	0.0843934	0.445088	0.603629	1.51953
P37837	Transaldolase	TALDO1	-0.0521487	0.762109	-0.272054	-0.129794	0.0259568	-0.00162833	-0.276412	-0.0851482	-0.142618	0.0433162	-0.0332683	1.10904	-0.078576	0.688218	0.151163	0.477779	0.256271	-0.152316	0.0852955	0.448311	-0.315131	0.803778
P25815	Protein S100-P	S100P	-0.271751	-0.310236	-0.207608	-1.42373	-1.45349	-0.419221	-0.480199	0.851072	-0.681192	-0.600405	-0.628858	2.52341	-0.898603	0.188505	0.25578	1.94656	1.54136	-1.49523	0.0866653	0.453961	-0.92879	0.525299
P98179	RNA-binding protein 3	RBM3	0.0991518	0.302599	0.13896	0.444368	0.536582	1.05818	0.571075	1.1896	0.891635	1.13018	1.16164	0.882834	0.575176	0.773528	1.0889	0.718525	1.09627	1.1355	0.0872771	0.45464	-0.292814	0.816308
P02538	Keratin, type II cytoskeletal 6A	KRT6A	5.95212	6.11499	6.50857	5.18488	6.98136	6.0919	5.51814	9.19145	7.01842	6.13702	7.07597	12.0499	6.4668	8.15654	7.38445	8.14626	6.2045	6.62193	0.0873854	0.45464	-1.2934	0.407987
P58166	Inhibin beta E chain	INHBE	1.81256	1.57131	-0.229563	1.25979	-0.0442326	0.238197	2.12871	1.55859	1.4053	1.73678	-0.102586	-0.36494	1.24885	1.08918	0.515031	0.860508	0.00401007	0.785166	0.0879205	0.455884	0.639342	1.55762
A0A0C4DH35	Probable non-functional immunoglobulin heavy variable 3-35	IGHV3-35	2.25149	1.01266	2.05645	2.191	0.808893	1.47561	4.26794	0.360811	1.26801	1.48181	0.816412	-1.20775	1.73643	0.164836	2.10319	1.34301	1.29829	0.0402837	0.0886355	0.456468	0.930632	1.90611
O15511	Actin-related protein 2/3 complex subunit 5	ARPC5	0.694979	-0.386656	0.708415	0.190977	1.41282	1.0118	0.325556	0.130563	0.685947	0.340532	0.399744	-0.157127	-0.721578	0.243859	0.364829	0.814177	0.247923	-0.675791	0.0888664	0.456468	0.446989	1.36319
P0DP01	Immunoglobulin heavy variable 1-8	IGHV1-8	-1.60455	-0.660093	0.11368	-2.03703	-1.28952	-2.81708	-1.56843	-1.69058	-1.58691	-0.955358	-0.305092	-3.26596	-1.3092	-0.804366	0.658033	1.2227	0.17733	-0.16839	0.0889224	0.456468	-0.935217	0.522964
Q04756	Hepatocyte growth factor activator	HGFAC	6.44173	6.48049	7.43426	6.58177	6.51528	6.57897	7.40631	6.9235	6.87364	6.8914	7.07003	4.31145	7.06441	6.35391	5.88434	5.64051	6.57419	6.9414	0.0896065	0.457347	0.582707	1.49766
O60235	Transmembrane protease serine 11D	TMPRSS11D	0.999045	1.25835	1.78987	1.04502	1.10883	1.451	1.76564	-0.395444	0.413772	1.00768	0.827664	-0.50988	1.30477	0.838999	0.194233	0.434664	0.182231	0.884829	0.0896875	0.457347	0.524688	1.43862
P17174	Aspartate aminotransferase, cytoplasmic	GOT1	-0.81724	-1.57492	-0.359823	-1.39788	-1.67602	-1.67451	-1.65119	-0.321223	-1.38798	-1.95498	-1.33187	1.12035	-1.14955	-0.0198524	-0.710106	-0.257178	-1.6188	-1.24149	0.0901552	0.458215	-0.630515	0.645946
O96028	Histone-lysine N-methyltransferase NSD2	NSD2	-1.26569	-1.75897	-0.248606	0.0697717	-1.40216	-1.54419	-0.0702498	0.886685	-0.20496	-1.10447	-1.03598	-2.60997	-0.370882	-1.34123	-2.53115	-0.738268	-0.684287	-1.85633	0.0919827	0.464768	0.731729	1.66063
O43240	Kallikrein-10	KLK10	-1.92102	-2.56631	-1.80305	-2.09656	-2.72437	-2.09583	-2.2986	-0.65781	-2.35762	-1.27641	-1.66515	0.979238	-2.60279	-0.570949	-1.86638	-0.853791	-1.36618	-2.00328	0.0920482	0.464768	-0.736097	0.600361
P50914	60S ribosomal protein L14	RPL14	-3.59068	-3.59983	-3.44583	-2.17603	-3.65136	-3.63423	-2.48917	-2.58166	-3.57304	-2.70961	-3.1754	-1.45154	-2.36071	-3.10694	-2.72459	-2.23372	-3.62643	-2.19662	0.0926878	0.464954	-0.535651	0.689847
P61224	Ras-related protein Rap-1b	RAP1B	4.83897	3.6704	4.21092	4.12658	4.83135	4.71445	4.21259	3.27062	4.31403	3.58935	3.8885	2.86468	3.60174	3.75492	3.48948	4.42044	3.84699	4.1284	0.093189	0.464954	0.428532	1.34586
P35611	Alpha-adducin	ADD1	-2.32988	-0.692391	-3.06458	-3.01551	-2.98286	-4.10563	-1.69978	-2.34043	-2.4943	-2.07858	-3.25297	-4.78417	-2.09968	-3.66098	-3.37334	-2.92392	-3.20952	-2.43825	0.0933981	0.464954	0.737461	1.66724
P31944	Caspase-14	CASP14	1.92493	1.64485	2.14353	1.58351	1.37634	1.48655	1.63804	3.92396	1.33309	1.54489	1.09012	5.39506	1.65223	2.84051	2.98193	2.69796	3.37333	1.90599	0.0934021	0.464954	-0.882171	0.54255
P01701	Immunoglobulin lambda variable 1-51	IGLV1-51	5.34228	5.0064	5.50988	3.66821	5.51772	5.92401	5.44707	6.33719	4.0941	5.14755	4.90634	2.67693	4.84582	3.61356	5.94474	5.35255	4.70817	2.93954	0.0935947	0.464954	0.825985	1.77274
P14923	Junction plakoglobin	JUP	-0.356848	-0.166997	-0.0518296	-1.12294	1.05062	-0.19991	-0.941429	3.11791	0.236433	-0.632337	0.655163	4.24648	0.118668	2.31478	0.440983	1.83983	0.377965	-0.1677	0.0948096	0.469475	-1.135	0.455334
Q96DR8	Mucin-like protein 1	MUCL1	3.16867	3.97441	3.88404	2.89763	2.54804	3.13185	3.45509	3.15644	4.54479	2.61361	3.6152	2.3104	4.00891	4.36955	4.71493	3.97378	5.89789	3.42721	0.0956988	0.472359	-0.702277	0.614602
A0A0C4DH29	Immunoglobulin heavy variable 1-3	IGHV1-3	6.41442	4.45176	6.27423	5.25176	4.61904	5.53895	3.36731	3.25265	4.13765	3.82715	3.97066	3.99604	2.77183	2.96862	5.37503	4.7118	3.96479	2.98921	0.096293	0.473774	0.869997	1.82766
P04279	Semenogelin-1	SEMG1	-0.950261	-2.26095	-1.67025	-1.9275	-2.30276	-2.33079	-0.00849638	-1.95594	-1.66176	-1.57957	-0.600983	-1.95887	-0.640772	-0.575985	2.55211	-1.75199	-0.986507	-1.95091	0.0966057	0.473799	-0.925589	0.526465
P08567	Pleckstrin	PLEK	4.026	2.86514	2.97899	3.43322	3.62695	3.15491	2.68028	2.31788	3.23492	2.04881	2.37568	1.50009	2.73552	2.40225	2.54487	2.9048	2.49692	3.47435	0.0980747	0.478158	0.4824	1.39707
P13987	CD59 glycoprotein	CD59	0.302483	1.646	0.629183	1.28957	-0.314078	0.450222	0.758054	0.169118	0.124718	0.305743	0.108791	-1.02298	-0.480237	0.490107	0.686515	-0.0840132	0.283673	0.481419	0.0987573	0.478158	0.478193	1.393
Q9NZH8	Interleukin-36 gamma	IL36G	0.156408	0.908006	-1.48357	-4.12615	-2.02108	-1.05925	-0.602224	0.852996	-0.620704	-0.550835	0.383791	1.02042	0.593578	0.641052	-0.651993	-0.518111	0.6099	-0.88457	0.0991149	0.478158	-1.0039	0.498651
P27635	60S ribosomal protein L10	RPL10	-0.989296	-3.7447	-2.58638	-3.52343	-2.73352	-2.79965	-2.71998	-1.8078	-2.73681	-2.6354	-2.53272	0.068965	-2.36742	-1.94015	-1.78002	-2.88394	-2.76388	-0.910216	0.0991778	0.478158	-0.739022	0.599145
O60844	Zymogen granule membrane protein 16	ZG16	-0.885473	-1.12069	0.0399535	0.0229951	-0.881576	-0.804398	-0.142391	-0.181032	0.175925	0.113677	0.255698	-1.44752	0.466171	0.149967	0.188121	0.255447	0.317827	0.657093	0.099306	0.478158	-0.471652	0.721139
Q5SQ64	Lymphocyte antigen 6 complex locus protein G6f	LY6G6F	-1.23202	-0.654523	-1.09193	-1.31173	-0.617606	-1.27975	-1.17718	-1.66434	-0.94131	-0.848196	-1.2498	-1.94398	-1.12702	-1.6454	-1.30987	-1.11323	-1.63037	-0.865043	0.0994379	0.478158	0.278729	1.21313
Q16563	Synaptophysin-like protein 1	SYPL1	-1.1918	-1.85264	-1.31182	-0.626414	-1.38579	-0.99062	-0.208515	0.266563	-3.38592	-0.885031	-1.36363	2.53591	1.14222	-1.65056	-0.878149	1.18254	-1.23121	-0.673383	0.0996679	0.478158	-1.04017	0.486271
O75563	Src kinase-associated phosphoprotein 2	SKAP2	-0.446171	-1.35123	-1.37515	-1.5668	-0.310019	-0.760479	-1.12617	-2.08149	-1.42351	-2.34164	-1.38546	-2.13766	-2.07897	-1.4517	-1.5017	-1.16149	-3.46226	-1.5956	0.100885	0.482495	0.568586	1.48307
Q9UBC9	Small proline-rich protein 3	SPRR3	-0.612592	-1.65173	-2.22296	-1.64101	-1.52867	-2.53662	-1.60646	-3.6621	0.512218	-1.52706	4.06217	-2.35081	1.33259	-3.12655	-0.362813	1.37291	-3.02601	1.41	0.102005	0.482747	-1.56163	0.338767
P53634	Dipeptidyl peptidase 1	CTSC	0.672544	1.10033	1.38392	1.49798	1.06578	1.46102	1.53232	1.4289	1.04767	1.57632	1.66858	2.72743	1.21551	1.43946	1.82126	1.36647	1.48077	1.12525	0.102104	0.482747	-0.328913	0.796136
P35268	60S ribosomal protein L22	RPL22	0.562652	-0.337971	0.480958	0.626013	1.05426	0.275973	0.857522	1.349	0.676578	1.61935	1.01643	1.95265	1.13501	1.34747	0.983653	0.960419	0.883263	0.66328	0.10211	0.482747	-0.401339	0.757155
P08174	Complement decay-accelerating factor	CD55	-1.78039	-1.30674	-2.50887	-2.4719	-1.70366	-2.32808	-2.05822	-1.50575	-2.36522	-3.60983	-2.02716	-3.59842	-2.53625	-2.08588	-2.90868	-3.14199	-1.82354	-3.73833	0.102192	0.482747	0.568665	1.48315
P46109	Crk-like protein	CRKL	-1.64493	-3.73664	-2.87085	-3.47968	-3.20039	-2.0783	-2.55325	-3.36673	-2.85489	-3.26631	-2.48827	-1.63342	-3.14892	-2.57169	-2.22756	-2.323	-2.28392	-2.82275	0.104554	0.492394	-0.467754	0.723089
Q7Z406	Myosin-14	MYH14	-3.1956	-2.73921	-3.09167	-3.66082	-3.11978	-3.46072	-5.47655	-3.15904	-4.28303	-2.4666	-3.82413	-0.823071	-1.90105	-2.50078	-3.75616	-2.15608	-2.50898	-3.91948	0.105076	0.493344	-0.791588	0.577708
P47755	F-actin-capping protein subunit alpha-2	CAPZA2	2.18924	1.09053	1.0039	0.196869	0.644912	0.491346	-0.00309733	-0.521643	-1.02206	-1.14341	-0.897017	-0.584225	-0.584047	-0.30434	-0.741824	0.314915	-0.420235	0.220574	0.105997	0.495159	0.667184	1.58797
Q8WVJ2	NudC domain-containing protein 2	NUDCD2	-3.33635	-1.56133	-1.33853	-1.75673	-1.78686	-2.8583	-2.01027	-2.02764	-1.81196	-1.06176	-2.28682	-1.63317	-1.04841	-1.24733	-0.947135	-1.74462	-1.51824	-1.42994	0.106136	0.495159	-0.473013	0.720458
P23528	Cofilin-1	CFL1	5.5786	5.47136	5.80913	6.01783	6.19456	5.91571	6.20777	6.26929	6.01587	6.13697	6.16926	4.7288	5.89095	5.78342	5.77053	5.54952	5.6506	5.89694	0.106697	0.495159	0.281707	1.21563
P62750	60S ribosomal protein L23a	RPL23A	-0.812973	0.0714057	0.75721	-0.456171	0.539424	-0.433898	0.991892	0.867744	-0.0469039	-0.247224	-0.356407	-1.21613	0.222499	-0.641141	0.178042	-0.321364	-0.173368	-0.349022	0.106848	0.495159	0.455162	1.37094
O15117	FYN-binding protein 1	FYB1	-0.298432	-1.76622	-0.806798	-1.22036	-0.154531	-0.671462	-0.921505	-1.57112	-1.06885	-1.39065	-1.30052	-2.17489	-1.55922	-1.148	-1.16802	-0.814279	-2.2591	-0.921802	0.10707	0.495159	0.431235	1.34839
P07339	Cathepsin D	CTSD	0.291604	0.661473	1.15346	0.768095	0.605446	0.886592	0.732991	2.74219	0.388467	0.521373	0.66164	5.52756	0.877581	2.06052	1.17323	1.46394	2.31357	0.611678	0.108271	0.499062	-0.961046	0.513684
Q9UI42	Carboxypeptidase A4	CPA4	-0.0329954	0.11215	0.724816	0.294235	0.0163121	0.222914	-0.422101	2.92467	0.0372161	0.0942293	0.0838507	3.17985	0.474498	1.70483	0.886401	1.30164	1.72422	0.131108	0.108562	0.499062	-0.788655	0.578883
P03951	Coagulation factor XI	F11	9.74373	9.26409	9.62333	9.84445	9.60183	9.90439	9.92859	8.83137	9.54272	9.94416	9.69312	7.6786	9.6778	9.62824	9.3907	9.21556	9.72517	8.32818	0.109296	0.500939	0.455694	1.37144
P25786	Proteasome subunit alpha type-1	PSMA1	-1.13825	-0.853908	-1.05812	-2.41015	-1.53367	-1.54433	-1.95724	0.202839	-1.27856	-1.30456	-1.30398	3.14318	-1.7754	0.0156359	-0.939625	-0.542875	-1.01419	-0.611601	0.109722	0.5014	-0.908988	0.532559
P25787	Proteasome subunit alpha type-2	PSMA2	-1.86061	-2.58993	-2.72727	-3.15965	-1.80551	-1.22471	-1.95118	-0.737072	-2.40664	-2.58304	-2.28022	1.2097	-2.74911	-1.63443	-1.59927	-1.47331	-1.82693	0.0452775	0.110129	0.50177	-0.816023	0.568006
Q13094	Lymphocyte cytosolic protein 2	LCP2	-0.230043	-1.17642	-1.27431	-1.22043	-0.493218	-1.04334	-1.38578	-1.12764	-0.929353	-1.4522	-1.49796	-2.17677	-0.814941	-1.7088	-1.28325	-1.12794	-1.59629	-0.790181	0.111219	0.502598	0.341243	1.26685
A0A075B6H7	Probable non-functional immunoglobulin kappa variable 3-7	IGKV3-7	5.6745	4.13702	4.66918	4.10895	1.89955	3.1318	2.82861	4.28306	4.53481	3.95876	2.729	2.05001	1.94684	1.5796	4.82916	3.14277	3.88911	4.12733	0.111316	0.502598	0.885898	1.84791
Q9UBI6	Guanine nucleotide-binding protein G(I)/G(S)/G(O) subunit gamma-12	GNG12	-2.90983	-4.40106	-2.21226	-2.92151	-2.74234	-3.35164	-1.99192	-1.47497	-2.6221	-2.89049	-1.12272	0.202428	-2.15383	-2.75285	-2.42745	-2.56342	-2.78006	-2.58192	0.111388	0.502598	-0.729336	0.603181
Q04637	Eukaryotic translation initiation factor 4 gamma 1	EIF4G1	-2.8401	-1.47043	-1.71193	-2.35476	-1.9532	-2.16581	-1.69323	-1.36803	-1.86199	-2.07353	-1.83197	-1.69789	-1.79785	-1.13072	-2.49576	-1.5679	-0.776854	-1.24959	0.111616	0.502598	-0.380735	0.768046
P07814	Bifunctional glutamate/proline--tRNA ligase	EPRS1	-1.24577	-1.59693	-1.95748	-1.98585	-1.5398	-1.87912	-0.983442	-1.67454	-1.46891	-0.927741	-1.36442	-1.79748	-0.594118	-0.642573	-1.56316	-1.38804	-1.53364	-0.535234	0.112354	0.503218	-0.348626	0.785332
P00558	Phosphoglycerate kinase 1	PGK1	0.881592	1.71687	1.40611	1.15433	1.41191	1.20317	1.43492	1.19557	1.67811	1.14151	1.63774	1.95256	1.59535	1.55885	1.33363	1.36898	1.33016	1.33865	0.112407	0.503218	-0.192082	0.875342
Q8TB73	Protein NDNF	NDNF	-1.24896	-3.07562	-1.10639	-1.53899	-1.10177	-1.15765	-1.3902	-1.5897	-1.50341	-1.19056	-1.02575	-2.87286	-1.70878	-2.40128	-3.21525	-2.46372	-1.68595	-0.996028	0.113347	0.505023	0.555876	1.47006
O14841	5-oxoprolinase	OPLAH	0.338161	-1.43148	-1.27748	-1.42076	-3.34503	-2.17785	-1.11021	-0.919294	-3.09373	-0.0638983	-1.89623	0.13215	-0.482348	-1.61837	-1.16696	-1.12576	1.94392	0.269904	0.114431	0.505023	-0.957194	0.515058
P04746	Pancreatic alpha-amylase	AMY2A	-4.43125	-5.8969	-4.28641	-4.69273	-2.56183	-4.47481	-3.34111	-3.80004	-4.41362	-4.13798	-3.34469	-6.22305	-4.80627	-5.71905	-5.46957	-4.39608	-4.51138	-4.74906	0.114926	0.505023	0.698728	1.62307
Q9H4B7	Tubulin beta-1 chain	TUBB1	2.52216	1.36475	1.33265	1.30675	2.27853	1.52498	0.81475	0.267432	2.12131	0.633941	0.707179	0.51137	0.665777	0.464335	1.13253	1.54082	0.828108	1.57096	0.115411	0.505023	0.489092	1.40356
P36980	Complement factor H-related protein 2	CFHR2	2.96521	1.66774	2.93645	2.91082	1.69374	2.49764	1.82608	2.53733	2.71456	2.02373	1.74843	0.0158621	2.04741	1.37414	3.18753	1.48271	2.94951	1.35459	0.115412	0.505023	0.607309	1.52342
O75131	Copine-3	CPNE3	-0.789435	-0.72193	-0.408543	-0.474288	-0.318723	-0.456129	-0.48218	1.00037	-0.438205	-0.395687	0.243337	2.34719	-0.204564	0.37505	-0.168965	-0.234132	-0.457338	-0.237648	0.115967	0.505023	-0.556341	0.680025
P00387	NADH-cytochrome b5 reductase 3	CYB5R3	-0.357713	0.609155	-0.701584	-0.708354	-0.631713	-0.821108	-0.215332	-1.25984	0.307855	-1.42451	-0.733003	-0.770383	-0.932417	-1.26373	-0.643547	-0.755875	-0.957942	-1.26252	0.116201	0.505023	0.394613	1.31459
P35555	Fibrillin-1	FBN1	-0.23109	-1.14251	-1.13984	-0.559345	-0.521958	-0.237945	-1.07242	-0.432591	-0.478899	-1.37317	-0.617058	-2.92039	-0.541723	-1.00214	-1.53295	-1.33915	-0.812093	-0.783262	0.116257	0.505023	0.474619	1.38955
P24298	Alanine aminotransferase 1	GPT	-3.05892	-1.88431	-4.17259	-2.0741	-3.30282	-3.10247	-2.74491	-3.02316	-2.7408	-3.38522	-2.57576	-0.647106	-1.98058	-1.6791	-4.03375	-1.93014	-3.32094	-2.12234	0.1166	0.505023	-0.662719	0.631687
P15502	Elastin	ELN	-0.938327	-1.7135	-0.965344	-1.59256	-0.584947	-0.678752	-0.862233	-0.168617	-0.0250405	0.207601	-0.21326	-0.87128	-0.245392	-0.594541	0.119933	-0.475814	-0.0346124	-0.302888	0.11663	0.505023	-0.40494	0.755268
P62304	Small nuclear ribonucleoprotein E	SNRPE	-2.33153	-2.75674	-1.45589	-2.33157	-1.56431	-1.73412	-1.25823	0.277732	-1.5831	-2.60768	-1.23237	0.603453	-0.400174	-1.93654	-0.348191	-0.322126	-0.870482	-3.07897	0.116719	0.505023	-0.786367	0.579802
Q9H479	Fructosamine-3-kinase	FN3K	-1.86387	-3.74133	-1.5744	-0.837655	-0.708223	-1.94726	-0.165546	-1.22798	-1.14071	-1.25456	-0.642171	-2.09611	0.136887	-1.28047	-0.482055	-0.744054	-0.802073	-0.312236	0.117348	0.505023	-0.668368	0.629218
Q9H2K8	Serine/threonine-protein kinase TAO3	TAOK3	-0.890182	-0.611073	-1.21389	-1.08278	-1.12013	-1.31067	-2.58826	-2.84212	-1.37711	-1.53508	-1.54319	-2.54442	-1.92011	-1.98284	-1.88823	-2.09636	-1.64076	-1.65512	0.117355	0.505023	0.451749	1.3677
P31151	Protein S100-A7	S100A7	2.89156	2.30977	2.81907	2.75558	1.13887	2.55634	2.16237	4.57848	2.09846	2.42763	1.69352	7.43178	2.29975	4.58426	3.72992	2.65746	5.11815	2.10726	0.117401	0.505023	-1.12895	0.457248
Q15293	Reticulocalbin-1	RCN1	-0.908487	-1.62387	-0.305516	-0.697895	-0.913415	-1.77701	-0.30104	-0.808542	-0.910084	-0.210651	0.060358	-1.41037	0.443486	-0.699982	-0.664282	-0.875688	-0.292568	0.29045	0.117815	0.505391	-0.452076	0.73099
P05109	Protein S100-A8	S100A8	4.31818	4.14561	4.99221	5.48408	5.85496	5.87973	6.25225	6.42448	5.48872	6.49132	6.77511	9.50354	5.86738	6.5988	5.97438	5.78232	5.93236	4.76017	0.119517	0.511173	-0.866102	0.548627
P62906	60S ribosomal protein L10a	RPL10A	-0.00883319	-0.554271	-0.763096	-0.126266	0.0603244	-0.252391	0.431809	0.565836	-0.0347439	-0.146958	0.404461	-0.00951349	0.17519	0.780186	0.172937	-0.283013	-0.0325468	0.441823	0.120039	0.511173	-0.289049	0.818441
Q92820	Gamma-glutamyl hydrolase	GGH	-0.432859	-0.394329	0.668667	-0.697685	-0.444138	-0.274324	-0.253098	1.30496	-0.452844	-0.16612	-0.0853557	0.669123	-0.0561443	-0.0433762	0.45964	0.915641	0.758443	-0.136233	0.120159	0.511173	-0.424395	0.745151
Q14525	Keratin, type I cuticular Ha3-II	KRT33B	-0.898279	-1.56425	-1.01378	-1.3188	-1.35546	-0.959855	-2.07067	-1.91237	-1.57723	0.194704	0.334198	2.28286	-1.81843	-0.639885	-0.796661	-1.4867	-0.552972	-1.20258	0.121229	0.514305	-0.762577	0.589443
P62701	40S ribosomal protein S4, X isoform	RPS4X	-2.78936	-4.10127	-2.92999	-2.69047	-2.37878	-2.61381	-1.93619	-1.89974	-1.87762	-2.90244	-2.03956	-0.984311	-2.57793	-1.77834	-1.90711	-2.09916	-3.19222	-2.27488	0.122786	0.519479	-0.505278	0.704525
O00194	Ras-related protein Rab-27B	RAB27B	0.588369	-0.308558	0.520811	0.0373128	1.06873	0.866913	0.150627	-0.668583	0.63142	-0.911521	0.278072	-0.20247	-0.824789	-0.523448	-0.694833	-0.064766	-0.40255	0.44683	0.123245	0.519994	0.446046	1.3623
P01344	Insulin-like growth factor II	IGF2	5.08039	5.70643	6.1006	5.88087	5.69658	5.52171	6.23042	5.74934	5.62523	6.21625	5.96789	3.96195	5.79787	5.71336	5.27771	5.01608	6.3133	4.6628	0.123616	0.520132	0.441913	1.3584
Q9H939	Proline-serine-threonine phosphatase-interacting protein 2	PSTPIP2	2.67963	1.11145	1.37639	1.46969	2.13101	1.82121	0.811187	0.761433	1.47629	0.83886	1.04494	0.182017	1.40447	0.789629	1.26173	1.11488	0.85067	1.56747	0.124511	0.522469	0.42074	1.33861
Q16821	Protein phosphatase 1 regulatory subunit 3A	PPP1R3A	4.35886	4.51654	4.4833	4.89019	4.83491	4.43616	4.47935	4.56905	4.48402	4.61246	4.85061	2.9685	4.8121	4.28318	4.00836	4.12205	4.49877	4.44389	0.125801	0.52645	0.318051	1.24665
Q9UM07	Protein-arginine deiminase type-4	PADI4	-1.50471	-1.18121	-1.47916	-1.82449	-2.58131	-1.32268	0.280228	-1.27673	-2.29969	-0.923465	-1.12127	-0.946156	-0.770388	-0.865249	-0.902639	-1.33787	-0.774411	-0.893581	0.126155	0.526469	-0.459877	0.727048
Q92626	Peroxidasin homolog	PXDN	0.915269	-0.0886348	0.256363	0.404903	0.64765	0.202138	1.16505	0.168764	1.25222	1.0252	1.31327	-0.545079	1.18595	1.27113	0.792956	2.1631	1.48121	0.902202	0.126489	0.526469	-0.475702	0.719117
Q09666	Neuroblast differentiation-associated protein AHNAK	AHNAK	-0.660123	-0.930875	-0.537373	-0.637324	-0.151014	-0.5606	-0.343617	0.245229	-0.623059	-0.35867	-0.186948	2.61665	-0.18414	0.286698	-0.438045	-0.226673	-0.558082	-0.467318	0.126956	0.526987	-0.56101	0.677828
P00352	Aldehyde dehydrogenase 1A1	ALDH1A1	-1.1015	0.20213	-0.884268	-0.378664	-1.6932	-0.613484	-1.25887	-1.57672	-0.53886	-1.03078	-0.118974	-1.11435	-1.11529	-0.388747	-0.0269114	-0.176806	-0.228935	-0.748905	0.127427	0.527518	-0.397557	0.759143
Q92954	Proteoglycan 4	PRG4	9.027	8.06951	8.47464	8.98882	8.14423	8.22447	8.50947	8.99206	8.66024	9.20887	8.41611	7.14565	8.80637	8.27244	8.57343	8.14942	7.97426	8.82033	0.127833	0.527783	0.36018	1.28359
P39019	40S ribosomal protein S19	RPS19	-0.773845	-1.4564	-0.166809	-0.742873	-0.39592	-0.568309	-0.64424	0.289245	-0.382434	-1.45944	-0.570953	-0.669008	-0.952411	-1.06097	-0.560005	-1.16628	-1.38537	-1.52913	0.129073	0.531478	0.356664	1.28046
P69891	Hemoglobin subunit gamma-1	HBG1	5.5992	9.64052	10.7106	10.4189	3.9608	3.76225	4.06724	5.49843	4.67118	5.51995	9.72689	8.91454	6.02381	10.6727	6.12777	4.89292	10.0033	10.1758	0.130955	0.53488	-1.93231	0.26201
Q8TEA8	D-aminoacyl-tRNA deacylase 1	DTD1	1.27749	1.43365	1.34358	1.59349	1.48576	0.927596	0.864847	0.4579	1.5305	1.13453	1.19596	0.520221	0.917687	0.781279	0.960545	0.912231	1.19858	1.24757	0.131051	0.53488	0.238175	1.1795
A0A0C4DH36	Probable non-functional immunoglobulin heavy variable 3-38	IGHV3-38	3.23624	1.57259	1.89464	0.471828	1.76515	1.48414	1.41884	2.30436	3.60527	1.82737	0.416863	-0.820221	1.65972	-0.0327793	2.28318	2.50553	1.66911	1.73298	0.131745	0.53488	0.781246	1.71861
P00451	Coagulation factor VIII	F8	3.01005	2.6625	2.91938	2.33208	2.47916	2.34052	2.79336	2.42875	2.52631	2.93273	2.67386	1.11602	2.77706	2.19278	2.57733	2.44998	2.24668	2.67796	0.132422	0.53488	0.303524	1.23416
P09105	Hemoglobin subunit theta-1	HBQ1	-1.20002	0.0709163	0.676467	0.53942	-1.21782	-1.4488	-1.57493	-2.1458	-0.57169	0.221133	1.11682	-1.08685	-0.679841	1.00558	-0.166731	-1.29437	0.581958	1.27865	0.132435	0.53488	-0.759514	0.590695
O75367	Core histone macro-H2A.1	MACROH2A1	-0.99905	-1.25655	-0.198477	-0.290084	0.0859668	-0.670871	0.207276	0.376931	-0.209139	-0.208293	-0.193298	1.48622	0.126699	0.660545	-0.387611	-0.133292	0.26331	-0.741096	0.132564	0.53488	-0.451414	0.731326
P69892	Hemoglobin subunit gamma-2	HBG2	0.277142	-2.05212	1.56109	5.15729	-0.775351	2.002	2.08167	-1.63508	-1.91067	-1.83445	2.60908	4.17898	-1.09861	3.74784	1.10217	-0.764838	2.98833	2.90686	0.132643	0.53488	-1.67157	0.313911
P07998	Ribonuclease pancreatic	RNASE1	2.29214	2.00619	2.38344	1.98949	1.92676	2.08697	2.66306	2.04609	2.06622	2.41739	2.09476	0.64986	2.08203	1.59125	1.73969	2.14415	2.55182	2.13301	0.132678	0.53488	0.314455	1.24354
P48507	Glutamate--cysteine ligase regulatory subunit	GCLM	-2.30726	-0.741757	-1.61907	-1.38406	-1.1693	-1.9794	-1.11763	-2.63505	-1.40413	-2.12336	-1.39254	-2.19005	-1.69215	-0.751063	-1.03389	-0.432001	-1.37864	-0.807283	0.133521	0.535647	-0.4384	0.737953
O60911	Cathepsin L2	CTSV	-0.815715	-1.37614	0.00228245	-0.493443	-0.693774	-0.810437	-0.408385	0.300986	-0.932699	0.00431097	-0.288912	3.25345	-0.294202	-0.182919	-0.355337	-0.243027	0.211879	-0.73618	0.133564	0.535647	-0.692895	0.618611
P30048	Thioredoxin-dependent peroxide reductase, mitochondrial	PRDX3	-1.54454	-2.44297	-3.09219	-3.60139	-3.48031	-3.01562	-2.90147	-1.34934	-1.06304	-2.34631	-2.77432	1.05486	-0.326999	-2.30861	-2.91231	-1.91657	-0.369095	-3.07904	0.133936	0.535743	-0.904706	0.534141
Q9UJU6	Drebrin-like protein	DBNL	-1.77967	-2.15168	-1.79303	-2.07993	-1.36418	-1.68135	-1.80647	-2.70635	-1.79165	-2.46132	-1.71479	-0.820561	-2.10958	-1.76211	-1.9191	-1.6212	-1.94167	-1.43706	0.13581	0.541832	-0.295806	0.814617
O15467	C-C motif chemokine 16	CCL16	0.783286	0.184798	0.548106	0.678231	0.456345	0.979005	0.305567	0.267985	0.725754	1.15942	1.17031	-1.02637	0.801376	-0.162137	0.799746	0.229905	0.454264	-0.825169	0.136512	0.541923	0.42861	1.34594
O75116	Rho-associated protein kinase 2	ROCK2	-2.09923	-2.64279	-3.32714	-2.47291	-2.91256	-2.39062	-2.73251	-3.69454	-2.10011	-2.50376	-1.88222	-3.43997	-2.43202	-4.62965	-3.09356	-2.85783	-3.95482	-3.26875	0.137078	0.541923	0.507236	1.42133
P06732	Creatine kinase M-type	CKM	-0.380265	-0.654459	-0.783576	-0.00506549	-0.577457	-0.647844	-0.629034	-0.240907	-0.733678	-0.563462	0.205653	-1.2677	0.6135	0.14436	-0.347704	-1.13772	-0.175864	1.47058	0.137682	0.541923	-0.459713	0.727131
Q13162	Peroxiredoxin-4	PRDX4	-2.55327	-3.00971	-3.53221	-2.99899	-3.11043	-3.6693	-2.73394	-1.22249	-3.13088	-2.91305	-0.120522	1.53277	-3.47068	-2.84845	0.0485965	-2.81693	-3.89192	-3.11104	0.138591	0.541923	-1.05265	0.482081
P04062	Lysosomal acid glucosylceramidase	GBA1	-1.94661	-1.74273	-1.41366	-2.03843	-1.88461	-1.74241	-2.44818	0.622537	-2.52433	-2.31181	-1.83884	0.834222	-1.64905	-0.45302	-2.1625	-0.622346	-0.911015	-1.62126	0.138642	0.541923	-0.690047	0.619834
P26572	Alpha-1,3-mannosyl-glycoprotein 2-beta-N-acetylglucosaminyltransferase	MGAT1	1.04833	0.809259	0.550482	0.501426	0.595969	0.310719	0.724288	0.365304	0.844274	1.1309	0.594164	-0.745198	1.16695	0.590272	0.475828	-1.85444	0.686084	0.552389	0.138787	0.541923	0.504838	1.41896
Q9BWS9	Chitinase domain-containing protein 1	CHID1	1.81372	0.920918	0.884463	1.33163	1.23651	1.26627	1.76783	1.20802	1.43819	1.95382	2.2823	0.584561	1.97943	2.20169	1.62676	1.60162	1.83808	1.56795	0.138898	0.541923	-0.32816	0.796552
P61225	Ras-related protein Rap-2b	RAP2B	-1.24988	-0.641929	-0.409541	-0.876692	-0.0906107	-0.856653	-1.23994	-1.51119	-1.35235	-0.90758	-0.448439	-0.861641	-0.654133	0.184365	-1.03893	-0.902231	-0.680975	-0.433261	0.139151	0.541923	-0.30923	0.807072
P41091	Eukaryotic translation initiation factor 2 subunit 3	EIF2S3	0.873503	1.67452	1.09317	1.78741	1.25287	0.734352	1.02703	0.811125	1.13745	1.17649	1.19116	-0.271128	1.10942	0.823223	1.17355	0.588403	1.12031	1.04992	0.139502	0.541923	0.308685	1.23858
Q9P2X0	Dolichol-phosphate mannosyltransferase subunit 3	DPM3	-2.98784	-3.62085	-2.84299	-2.79328	-3.53586	-3.02784	-1.90862	-2.34863	-1.98357	-3.8906	-2.93697	-2.48501	-2.30495	-2.25304	-2.52449	-2.5889	-2.97074	-1.73519	0.139681	0.541923	-0.419098	0.747892
P20618	Proteasome subunit beta type-1	PSMB1	-0.47398	-1.04821	-0.988133	-1.20912	-0.937362	-0.987955	-1.1299	0.300376	-1.49146	-0.94906	-1.0827	2.45434	-1.2318	-0.0474909	-0.523969	-0.216144	-0.717497	-0.726247	0.139812	0.541923	-0.630042	0.646158
Q99729	Heterogeneous nuclear ribonucleoprotein A/B	HNRNPAB	-3.41177	0.743524	0.756056	-1.07667	0.438998	1.14331	0.433563	1.48543	1.7383	-0.844538	2.72184	0.789576	-0.45915	1.70478	1.17273	-0.290487	1.50896	2.01304	0.140284	0.541923	-1.00454	0.498429
P04083	Annexin A1	ANXA1	-0.779351	-0.676103	-1.0545	-1.16291	0.657209	-0.911243	-1.01447	0.584877	1.20435	-0.653335	1.43723	2.66279	-0.903081	0.306149	0.411342	0.782537	-0.315119	-1.22106	0.140407	0.541923	-0.775645	0.584128
P49721	Proteasome subunit beta type-2	PSMB2	-3.07371	-2.97605	-2.3901	-1.67514	-2.38451	-3.15046	-2.75064	-0.334494	-2.97495	-2.84591	-1.99635	2.22163	-3.28044	-1.98781	-3.15483	-1.59939	-2.2505	0.84452	0.140916	0.542527	-1.0552	0.481231
Q15365	Poly(rC)-binding protein 1	PCBP1	-0.244724	-0.528989	-0.8259	-0.973876	-0.583337	-1.23733	-1.00503	-0.818785	-0.827867	-1.33627	-1.2374	1.40158	-0.905626	0.227761	-0.613408	-0.219258	-0.893702	-0.850678	0.14203	0.544689	-0.45187	0.731095
O60234	Glia maturation factor gamma	GMFG	-0.184836	-0.862051	-1.06127	-0.772691	-0.228463	-1.24466	-0.550497	-0.794381	-0.920152	-0.78676	-0.133923	-1.59248	-0.721185	-1.11584	-1.20876	-0.953586	-1.12459	-1.33224	0.142185	0.544689	0.282251	1.21609
Q13835	Plakophilin-1	PKP1	-1.03365	-1.14777	-0.980236	-2.00843	-0.630717	-1.57763	-1.96014	2.58677	-1.00594	-1.30524	-0.345574	3.23151	-1.1684	1.68593	-0.499938	0.240299	-0.993169	-1.07988	0.142808	0.545196	-1.04015	0.486278
O00451	GDNF family receptor alpha-2	GFRA2	-0.587187	-0.655405	-0.887465	-0.829048	-1.90465	-0.763618	-0.845968	-0.75503	-0.772835	-0.396093	-0.635291	-3.27142	-0.760473	-1.62006	-0.43455	-1.61843	-0.618571	-1.82506	0.143025	0.545196	0.508251	1.42233
P60520	Gamma-aminobutyric acid receptor-associated protein-like 2	GABARAPL2	-1.45617	-2.48566	-1.72686	-1.32146	-1.27013	-2.29985	-1.62093	-2.44893	-1.99007	-1.33982	-1.30437	-2.46745	-1.48623	-1.34866	-1.14559	-1.35023	-1.62381	-0.890143	0.144243	0.546029	-0.343928	0.787893
P29279	CCN family member 2	CCN2	4.29174	4.34589	4.39592	3.96785	5.02941	4.94317	4.13692	2.96349	2.47186	3.94298	3.7104	2.23416	1.63088	2.9757	3.9638	4.89894	3.51838	4.09833	0.144261	0.546029	0.670099	1.59118
P50897	Palmitoyl-protein thioesterase 1	PPT1	-0.331942	-0.303562	-0.906497	-0.0269014	-0.678311	-1.0949	-0.326235	-0.599551	-1.03371	-0.963838	-0.33688	-0.296984	-0.394422	-0.613467	-0.681601	-0.421852	-0.537969	0.165945	0.145026	0.546029	-0.236891	0.848572
Q8N392	Rho GTPase-activating protein 18	ARHGAP18	1.57084	0.529332	0.281194	0.841971	0.974943	0.819292	0.271211	0.0776565	1.06688	0.1964	0.01298	-0.7668	1.03412	0.240409	0.0184527	0.292183	0.319819	1.08155	0.145206	0.546029	0.383882	1.30485
P19971	Thymidine phosphorylase	TYMP	-0.00714214	-0.0169629	-0.616399	-0.031595	-0.335031	-0.168236	-0.639488	0.647328	-0.284443	-0.696989	-0.698747	1.63952	-0.710136	0.855328	-0.0400168	0.746573	0.347094	-0.255762	0.145739	0.546029	-0.450378	0.731851
P51812	Ribosomal protein S6 kinase alpha-3	RPS6KA3	-1.34641	-1.32486	-1.90544	-1.16619	-1.60623	-1.736	-0.455282	-1.01774	-0.83745	-0.807489	-0.842128	-0.655471	-1.1564	-0.462457	-0.675567	-1.54487	-1.34557	-0.597184	0.146018	0.546029	-0.310355	0.806443
Q15828	Cystatin-M	CST6	0.0251305	-0.114221	0.431031	-0.256527	-0.152076	-0.338731	-0.121584	2.30838	-0.192061	-0.209394	-0.843297	3.29215	-0.0779358	0.791521	0.568366	1.10925	1.68335	0.432621	0.146582	0.546029	-0.731509	0.602274
P22735	Protein-glutamine gamma-glutamyltransferase K	TGM1	-1.4356	-0.653937	-1.66499	-1.81131	-0.558081	-0.957374	-1.6389	2.80832	-0.92994	-1.50404	-0.646798	5.12536	-0.604703	1.12885	-0.291698	-0.0550382	-0.605167	-1.00848	0.14685	0.546029	-1.21488	0.43081
Q96L46	Calpain small subunit 2	CAPNS2	0.0675816	-0.0782072	-0.123851	0.571756	0.102774	0.363872	0.0635951	1.1649	0.318332	-0.125662	0.0696635	1.93654	0.449013	0.630483	0.281523	0.235131	0.52494	0.539341	0.146939	0.546029	-0.350821	0.784138
P07355	Annexin A2	ANXA2	0.0992934	0.403935	0.637604	0.401917	0.811595	0.527333	0.214376	3.45614	1.02375	0.680623	0.834749	5.77452	0.479171	2.36206	1.2702	1.76712	1.42286	0.510294	0.147133	0.546029	-0.976967	0.508047
P05387	60S acidic ribosomal protein P2	RPLP2	-1.51509	-0.792607	-1.25045	-1.25911	-0.478418	-0.792992	-0.237135	0.210792	-1.47775	-0.999534	-0.271553	-1.639	-0.240323	-0.298312	-0.475619	-0.490112	1.28862	-0.805349	0.147144	0.546029	-0.492773	0.710658
P36551	Oxygen-dependent coproporphyrinogen-III oxidase, mitochondrial	CPOX	-3.49916	-2.91588	-3.60672	-3.2862	-1.87622	-3.33132	-2.61875	-3.40826	-3.27013	-2.37974	-1.59654	-0.309759	-3.34414	-3.12879	-2.93788	-2.57545	-2.44654	-3.19935	0.147735	0.546903	-0.576932	0.670388
Q6ZVX7	F-box only protein 50	NCCRP1	-2.08607	-1.79219	-2.36386	-2.53787	-1.44207	-2.05312	-2.18011	1.78004	-1.89588	-2.36414	-1.70889	3.38484	-1.8617	0.917728	-1.30791	0.377113	-2.20341	-1.92405	0.148805	0.548823	-1.15274	0.44977
Q08495	Dematin	DMTN	1.00826	2.20011	0.877948	0.629397	0.929688	0.595459	0.733014	-0.550757	0.918537	0.853082	0.855873	-0.871254	0.469079	0.218696	0.741196	0.572885	0.423724	0.626198	0.14927	0.548823	0.439924	1.35653
Q14644	Ras GTPase-activating protein 3	RASA3	0.874303	-0.727762	-0.376437	-0.155193	0.668493	0.267548	-0.291122	-1.15225	0.160225	-1.07474	-0.402092	-1.58457	-0.592147	-1.08274	-0.656842	-0.0946502	-0.349294	-0.192748	0.149545	0.548823	0.438692	1.35537
Q15286	Ras-related protein Rab-35	RAB35	-2.91744	-2.72089	-3.04238	-2.82117	-1.69245	-3.13734	-2.88132	-1.63062	-3.51845	-2.82993	-2.03081	-1.64162	-3.2028	-2.00247	-2.5391	-2.07274	-2.00648	-2.95775	0.149679	0.548823	-0.412476	0.751333
P07741	Adenine phosphoribosyltransferase	APRT	-0.256832	0.270485	0.797034	1.10413	0.896602	0.677742	1.21557	0.134262	1.20648	0.528075	1.01464	0.668848	0.993559	1.33218	0.743205	1.04509	0.567407	1.24081	0.150221	0.549019	-0.293362	0.815998
P12236	ADP/ATP translocase 3	SLC25A6	0.0626693	-2.37471	-1.61597	-1.52358	-1.43791	-1.69261	-3.03681	-2.39966	-0.755735	-1.58781	-2.00304	3.21895	-1.84086	0.342246	-1.81286	-0.85657	-1.16763	-1.36541	0.150508	0.549019	-0.950566	0.517429
Q9H336	Cysteine-rich secretory protein LCCL domain-containing 1	CRISPLD1	-1.74495	-2.65277	-1.15199	-1.84666	-0.855956	-0.614223	-1.69253	-2.48627	-3.48813	-1.54585	-2.82712	-2.81937	-2.20243	-3.4182	-2.04672	-1.65106	-1.37485	-2.66973	0.150802	0.549019	0.568255	1.48273
P78386	Keratin, type II cuticular Hb5	KRT85	-0.436888	-2.08709	-1.93309	-2.4096	-1.95227	-1.85267	-2.04182	-2.39374	-3.15069	-0.780027	-0.400305	2.02494	-1.62143	-1.19939	-1.70553	-1.83609	-1.19145	-2.8856	0.151575	0.550532	-0.801931	0.573581
Q9Y490	Talin-1	TLN1	3.82323	2.80328	3.25547	3.07766	3.86341	3.63062	3.07995	2.2368	3.4618	2.69663	2.73776	1.67229	3.17427	2.55267	2.58339	3.28686	2.93163	3.50601	0.152645	0.553114	0.387276	1.30792
Q8NBS9	Thioredoxin domain-containing protein 5	TXNDC5	-2.25801	-2.35325	-1.92496	-2.13888	-1.85357	-1.56583	-2.07722	-2.69514	-2.50057	-1.80566	-2.21237	-0.928576	-2.09177	-1.8796	-1.60939	-2.6485	-1.6133	-1.51163	0.153875	0.553684	-0.305419	0.809207
P06744	Glucose-6-phosphate isomerase	GPI	-0.623874	-1.84233	-0.95221	-1.51297	-0.659603	-0.698347	-1.48629	-1.07815	-0.749114	-1.69779	-1.39652	1.54284	-1.33544	-0.0658389	-1.28886	-0.196038	-0.901284	-1.13707	0.154034	0.553684	-0.532792	0.691216
P03952	Plasma kallikrein	KLKB1	9.94849	10.1866	10.2465	10.4792	10.1561	10.2036	10.6103	9.8658	10.4033	10.2999	10.4423	8.39048	10.3603	9.96937	9.94882	9.70392	10.3397	10.1005	0.154128	0.553684	0.333039	1.25966
P25311	Zinc-alpha-2-glycoprotein	AZGP1	5.34142	3.72872	4.86173	3.00605	2.68185	2.92464	2.99345	4.10943	2.71333	2.52173	2.26504	4.71605	3.28826	3.8564	5.17995	5.05794	4.85756	4.33042	0.15442	0.553684	-0.705717	0.613138
P01706	Immunoglobulin lambda variable 2-11	IGLV2-11	2.37893	0.438239	1.3339	3.28245	2.66169	1.72289	1.80505	1.82484	1.21222	2.78893	2.40491	2.06188	2.30789	2.02844	3.69488	1.88798	3.91115	1.96286	0.154657	0.553684	-0.587587	0.665455
P18669	Phosphoglycerate mutase 1	PGAM1	-0.171288	-0.662721	0.116449	-1.01822	-0.677421	-0.458705	-0.572558	-0.507743	-0.557741	-0.57545	-0.340595	2.12176	-0.880781	0.66304	0.122591	-0.334927	-0.841875	-0.605975	0.15496	0.553684	-0.496444	0.708852
P14770	Platelet glycoprotein IX	GP9	2.34858	0.673319	2.28197	1.73015	2.97676	2.81622	2.15117	0.888607	1.70497	1.1573	1.23298	0.212953	0.786385	1.78963	0.871569	2.28734	1.6218	1.97181	0.157157	0.556513	0.526097	1.44003
P36578	60S ribosomal protein L4	RPL4	-1.57337	-1.64212	-1.47527	-1.64736	-1.48541	-1.40249	-1.16827	-0.643796	-2.55656	-2.00829	-1.92173	-1.32755	-1.30372	-2.65537	-2.13665	-1.93603	-2.46731	-1.54801	0.157242	0.556513	0.351753	1.27611
P32121	Beta-arrestin-2	ARRB2	-4.84116	-5.70601	-5.55201	-4.56414	-5.298	-5.56849	-5.66074	-5.16752	-5.67922	-4.81473	-4.73508	-6.00717	-4.62511	-4.80461	-3.02801	-4.59802	-5.64624	-5.10049	0.157473	0.556513	-0.467111	0.723412
P17900	Ganglioside GM2 activator	GM2A	0.336724	0.349191	1.08917	0.168319	-0.0373978	0.167881	0.420436	1.72353	-0.0164251	0.755791	-0.089848	2.66384	0.496187	0.974491	1.22935	1.22628	1.71156	-0.0868671	0.157532	0.556513	-0.519902	0.697419
Q96M27	Protein PRRC1	PRRC1	-1.65068	-1.70055	-0.942606	-1.70009	-1.4301	-0.927583	-1.15083	-1.85626	-1.85502	-0.920812	-1.8772	-2.86141	-1.55573	-1.71762	-1.98949	-1.94059	-0.806141	-1.31634	0.15771	0.556513	0.344611	1.26981
P01764	Immunoglobulin heavy variable 3-23	IGHV3-23	0.738512	-1.18197	0.599826	-0.219959	-0.485317	-1.06017	-1.38914	-1.09631	-1.31124	-0.785905	-1.17688	-1.32407	-1.64879	-2.28181	-0.356358	-0.575788	-0.797423	-0.79005	0.158395	0.556513	0.499728	1.41395
O75223	Gamma-glutamylcyclotransferase	GGCT	0.942793	0.490571	0.9513	0.272273	0.313236	0.655951	0.569363	3.12358	0.394301	0.1624	0.0980449	3.83174	0.425829	1.87663	1.58795	1.42536	2.53276	0.414945	0.15867	0.556513	-0.736581	0.60016
Q14210	Lymphocyte antigen 6D	LY6D	-0.580387	-2.1927	-0.784386	-0.960421	-0.842267	-0.490486	-2.51688	1.06461	-1.75769	-1.77167	-1.6362	0.119336	0.0168627	0.78262	-0.543843	-0.899803	0.264449	-1.39719	0.158713	0.556513	-0.671507	0.627851
P49913	Cathelicidin antimicrobial peptide	CAMP	3.03719	4.77686	3.47252	3.73364	4.20299	4.22843	4.1325	2.68542	3.83493	4.11142	3.22697	2.65599	4.67896	3.08226	4.05235	2.8226	3.23713	3.22495	0.159109	0.556513	0.448937	1.36503
Q9NYW8	RB-associated KRAB zinc finger protein	RBAK	2.33198	-0.978123	1.16993	0.278732	-1.3022	-1.40563	-1.17534	-3.75039	-2.39879	-4.33896	-2.01495	-5.63645	-4.41938	-1.97244	-0.351595	-1.36256	-0.860701	-3.66226	0.159773	0.556513	1.37816	2.59937
P22694	cAMP-dependent protein kinase catalytic subunit beta	PRKACB	0.0759473	-1.01782	-0.731513	-1.12649	-0.500646	-1.15357	-1.50037	-1.11089	-0.700215	-1.52652	-0.932429	-1.8673	-0.938407	-1.2476	-1.42907	-1.63835	-1.36241	-0.569996	0.160192	0.556513	0.318985	1.24745
P18428	Lipopolysaccharide-binding protein	LBP	6.96236	6.91952	6.65742	6.71761	7.12749	7.227	7.19499	6.57053	6.96835	7.12342	6.60217	5.21235	7.29868	6.29924	7.03105	7.19271	6.68438	6.63131	0.160499	0.556513	0.327884	1.25517
Q15555	Microtubule-associated protein RP/EB family member 2	MAPRE2	1.37537	0.856432	0.283634	0.986184	1.24698	0.863797	0.372777	-0.204051	0.896351	-0.349185	0.103382	-0.36429	0.530419	-0.0349302	-0.0264712	0.811509	0.167348	0.920139	0.160682	0.556513	0.369441	1.29185
P16278	Beta-galactosidase	GLB1	-0.855493	-2.61758	-3.46023	-2.99655	-2.83569	-3.23808	-2.82214	-2.86017	-2.53745	-2.77075	-1.43161	0.201385	-1.27675	-3.74052	-1.26249	-3.32007	-3.56735	-1.19934	0.16136	0.556513	-0.74982	0.594678
Q13361	Microfibrillar-associated protein 5	MFAP5	-0.00577892	-0.837113	-0.810222	-0.380915	-0.781925	-0.962428	-0.680056	-1.71176	-0.671489	-1.31022	-1.03574	-2.14647	-0.663694	-1.11494	-1.33074	-0.800903	-0.763001	-1.27921	0.16139	0.556513	0.326646	1.25409
P07948	Tyrosine-protein kinase Lyn	LYN	-1.27678	-2.25345	-0.823408	-1.49294	-0.749672	-1.24797	-1.06601	-2.58635	-1.40798	-1.50058	-1.58219	-2.29227	-2.60536	-1.67077	-2.05978	-1.12213	-1.18977	-2.11194	0.161533	0.556513	0.388763	1.30927
Q15084	Protein disulfide-isomerase A6	PDIA6	-0.0362313	-1.06806	-1.58588	-1.79764	-1.63946	-1.55411	-1.35654	-2.12783	-1.31604	-2.21308	-1.74177	-2.92783	-2.29733	-0.814215	-2.40332	-1.64704	-1.82552	-1.56994	0.16254	0.558732	0.433886	1.35087
P04075	Fructose-bisphosphate aldolase A	ALDOA	2.26922	1.41874	1.85166	1.21313	2.41563	2.13972	1.54036	1.71481	1.60833	1.16154	1.59202	3.39797	1.36653	2.32474	1.62904	2.14491	1.80923	2.63276	0.164309	0.562753	-0.378838	0.769057
P16284	Platelet endothelial cell adhesion molecule	PECAM1	1.5092	0.206558	0.971345	0.923248	1.68793	1.59694	1.23131	0.254348	1.13541	0.82133	0.978418	-0.27266	0.451733	0.819651	0.528185	1.28363	0.735074	1.00766	0.165146	0.562753	0.3423	1.26778
P24844	Myosin regulatory light polypeptide 9	MYL9	3.03571	1.27594	1.53915	0.592832	1.01603	0.847749	0.13987	-0.42587	1.63474	0.318481	0.553279	-0.964067	0.528419	-0.729168	1.25473	1.18834	0.203952	0.933873	0.16515	0.562753	0.626293	1.54359
Q13555	Calcium/calmodulin-dependent protein kinase type II subunit gamma	CAMK2G	-3.00199	-3.00262	-3.70505	-4.07102	-3.50943	-4.12944	-4.7194	-4.20093	-3.12176	-3.42117	-5.75049	-1.98007	-3.33196	-2.59083	-2.36541	-3.27754	-2.88575	-2.41701	0.166031	0.562753	-0.613397	0.653656
P25789	Proteasome subunit alpha type-4	PSMA4	-0.504456	-0.748317	-0.217743	-0.906518	-0.630181	-0.731731	-1.54791	0.758825	-0.425195	-0.499252	0.286302	2.16205	-0.142573	-0.221287	-0.814275	-0.436187	-0.246684	-0.748822	0.166763	0.562753	-0.525064	0.694928
O00571	ATP-dependent RNA helicase DDX3X	DDX3X	-0.0638611	-0.489901	-0.876568	-0.388366	-0.360257	-0.696874	-0.147402	0.132316	-0.512215	-0.57478	-0.442409	0.837116	-0.430239	0.547965	-0.318415	0.102151	-0.661686	-0.477218	0.166797	0.562753	-0.292449	0.816515
P16403	Histone H1.2	H1-2	1.65672	0.261117	0.511102	1.61119	-0.146522	1.83968	0.466897	0.364854	1.01027	-0.519262	-0.697108	0.354064	0.370011	-0.240542	0.00491446	-0.25205	1.98006	-0.311152	0.167161	0.562753	0.55458	1.46874
P37802	Transgelin-2	TAGLN2	2.9154	1.53518	1.61085	1.35505	2.31254	2.17719	1.47	1.21737	1.98438	1.40504	1.3031	1.39719	1.54999	1.31673	1.39386	1.97464	1.21111	1.82522	0.167754	0.562753	0.301822	1.2327
P00325	All-trans-retinol dehydrogenase [NAD(+)] ADH1B	ADH1B	-1.33802	0.0103454	-0.557195	0.897792	-0.969223	-1.08694	0.457666	-0.233313	-0.372775	-0.355579	1.57552	-1.53273	0.841983	-0.018636	-0.234308	0.169537	0.512004	0.169319	0.167881	0.562753	-0.540059	0.687743
Q9Y277	Voltage-dependent anion-selective channel protein 3	VDAC3	-0.313334	-2.1959	-2.37119	-2.24797	-2.49867	-2.28787	-2.47992	-2.86708	-2.94525	-2.42853	-1.69854	-0.276358	-1.54368	-1.81705	-2.25471	-1.50335	-2.88485	-2.08475	0.167918	0.562753	-0.50566	0.704338
P52565	Rho GDP-dissociation inhibitor 1	ARHGDIA	-1.41254	-1.6123	-0.89638	-1.52652	-0.728342	-1.02764	-1.18053	-1.40723	-1.12151	-1.24912	-1.39847	-0.258457	-1.43124	-0.811617	-1.06377	-0.885167	-0.824083	-1.24633	0.168811	0.562753	-0.226319	0.854813
P00747	Plasminogen	PLG	10.0867	10.0617	10.396	10.4278	10.295	10.3062	10.7127	10.1199	10.3035	10.4875	10.2622	8.56444	10.4683	10.155	10.0394	10.0336	10.4602	10.2108	0.168829	0.562753	0.295459	1.22728
P02533	Keratin, type I cytoskeletal 14	KRT14	5.92186	6.34782	5.6121	5.12523	6.90458	5.56721	5.53169	10.1607	6.87452	6.85012	6.64616	10.1106	6.33954	8.14017	7.1545	8.0779	6.50563	6.48172	0.16884	0.562753	-0.942437	0.520353
P06733	Alpha-enolase	ENO1	4.27295	4.31916	4.11029	4.21751	4.41161	4.4338	4.47675	4.60491	4.59579	4.59669	4.74176	3.94442	4.86516	4.67933	4.58935	4.56052	4.61164	4.46028	0.169131	0.562753	-0.152612	0.89962
Q02383	Semenogelin-2	SEMG2	-0.276387	-2.11496	-0.742859	-0.73426	-2.33485	-1.65237	0.727953	-1.48772	-1.1659	-1.73355	-0.412086	-1.59221	0.417277	-0.038954	2.683	-1.0958	-0.938716	-1.8088	0.169229	0.562753	-0.803205	0.573075
Q0VDG4	Secernin-3	SCRN3	1.98701	1.80006	2.07738	1.62342	1.73905	1.90863	1.17772	0.660689	0.976346	0.348598	1.83653	-0.508719	0.363908	0.892129	1.06621	0.893116	1.75167	1.42998	0.169557	0.562753	0.464288	1.37964
P05060	Secretogranin-1	CHGB	0.342507	0.391162	-0.0960659	0.190477	0.362702	0.448057	0.672483	0.386175	0.0758027	0.898726	0.250714	-0.328218	0.596023	0.716357	1.41475	0.148661	1.32063	1.4641	0.170149	0.562849	-0.330674	0.795165
Q8NEX9	Short-chain dehydrogenase/reductase family 9C member 7	SDR9C7	-0.492932	-1.20449	-1.68627	-1.77456	-1.5306	-2.57408	-1.61732	1.85113	-2.13121	-2.42754	-1.11393	3.57179	-1.2285	-0.0105302	-0.82996	-0.615914	-0.770279	-1.89985	0.171119	0.562849	-0.996641	0.501166
P14866	Heterogeneous nuclear ribonucleoprotein L	HNRNPL	-0.27185	-0.21411	-0.802129	0.189852	0.30295	0.0893344	0.356751	0.529063	-0.595189	-0.289465	0.0926368	0.124933	0.4692	0.261883	0.548632	-0.0410251	-0.209176	0.170983	0.171714	0.562849	-0.247738	0.842216
Q9UEW3	Macrophage receptor MARCO	MARCO	-0.500093	0.201612	0.345093	-0.0807458	0.14403	0.236008	-0.467982	-0.419308	-0.574103	-0.558252	0.332401	-1.04809	0.559319	-0.430124	0.379633	0.762426	0.479541	0.259834	0.171914	0.562849	-0.329241	0.795955
P32969	60S ribosomal protein L9	RPL9P9	-4.14489	-4.14963	-4.47849	-3.5985	-4.60076	-4.66689	-4.6449	-2.89851	-4.6057	-4.53583	-5.26128	-1.76493	-4.70282	-3.60506	-2.71416	-4.16666	-4.1919	-2.61012	0.172193	0.562849	-0.605294	0.657338
Q4LDE5	Sushi, von Willebrand factor type A, EGF and pentraxin domain-containing protein 1	SVEP1	2.52592	2.16556	2.3257	1.06037	2.43031	2.24697	2.36178	1.60412	2.27831	2.26109	1.7665	1.27283	1.70126	1.97181	1.97307	2.07168	2.40574	1.65905	0.172211	0.562849	0.273271	1.20855
Q6P4A8	Phospholipase B-like 1	PLBD1	-2.12132	-1.73146	-2.33041	-2.32344	-2.32421	-2.71577	-1.93971	-0.433622	-2.31786	-2.85703	-2.12742	0.749743	-2.22735	-1.64416	-2.03711	-1.74152	-0.923401	-2.33586	0.17234	0.562849	-0.5736	0.671938
P29401	Transketolase	TKT	-0.319062	-0.815043	-0.486511	-1.27936	-0.552428	-0.871978	-0.996577	-0.0683886	-0.859326	-0.870791	-0.172024	0.363714	-0.948296	0.337971	-1.23649	-0.486012	-0.589118	-0.482496	0.172653	0.562849	-0.310353	0.806444
Q16394	Exostosin-1	EXT1	0.840886	0.200364	0.566863	0.58086	0.690313	0.564228	0.45643	0.584772	0.96372	1.17479	1.05501	-0.928766	0.827862	0.269756	0.169935	0.447579	0.610576	0.442013	0.172969	0.562849	0.300577	1.23164
P78417	Glutathione S-transferase omega-1	GSTO1	1.96046	2.76552	2.30071	2.06327	2.59458	2.34536	2.40338	1.5287	2.31202	2.1759	1.94837	1.61439	2.09476	2.08211	2.12745	2.105	2.0115	2.38228	0.173552	0.562849	0.199259	1.14811
Q04941	Proteolipid protein 2	PLP2	-0.973314	-0.749184	-0.557742	-1.42166	-1.35959	-0.960539	-1.23774	-0.809973	-0.0948332	-0.834034	-0.439947	0.718234	-1.97248	0.290819	-0.76932	0.0407314	-0.935148	-0.741525	0.173606	0.562849	-0.423782	0.745468
A0A075B6K2	Immunoglobulin lambda variable 3-12	IGLV3-12	-0.641694	-3.07102	-1.58567	-2.72376	-4.15068	-2.76889	-2.68922	-4.27717	-2.7077	-1.51688	-2.23421	-3.47592	-2.07935	-2.35272	-0.671953	-0.32805	-1.96392	-2.02472	0.174679	0.565138	-0.721912	0.606293
P06312	Immunoglobulin kappa variable 4-1	IGKV4-1	7.28558	5.25672	6.40515	5.31815	4.54165	5.17511	5.38934	5.29248	4.69052	5.40599	4.78732	6.04143	5.48183	5.71881	6.4377	6.69228	6.5734	6.03231	0.175392	0.565476	-0.494566	0.709775
Q9UEW8	STE20/SPS1-related proline-alanine-rich protein kinase	STK39	-2.31586	-3.17443	-3.53809	-4.88254	-1.80055	-3.70411	-3.1788	-3.56595	-1.76194	-3.12741	-2.11889	-2.05091	-2.57156	-3.83904	-2.60788	-2.53124	-2.61366	-2.19338	0.175518	0.565476	-0.539147	0.688177
Q16627	C-C motif chemokine 14	CCL14	2.37719	1.8297	2.1871	2.54265	2.67676	2.66556	2.4289	1.6428	2.04702	2.60217	2.55673	0.77362	2.00703	1.41688	2.13316	2.08326	2.71412	2.0787	0.17671	0.565719	0.329546	1.25662
P07602	Prosaposin	PSAP	-0.0888038	-0.228723	0.248271	0.497998	-0.590405	-0.094491	0.334597	3.14028	-0.0919118	-0.0930681	0.481553	2.0978	-0.360791	1.17028	1.57238	0.930996	1.62553	0.0566706	0.176782	0.565719	-0.64343	0.640189
P23526	Adenosylhomocysteinase	AHCY	-1.07793	-0.7835	-1.08963	-1.33772	-1.14002	-1.4162	-1.70879	0.150612	-1.88573	-2.13057	-1.64405	0.564202	-1.1151	0.187572	-1.22202	-0.511772	-0.887491	-1.50022	0.176944	0.565719	-0.475836	0.71905
P55774	C-C motif chemokine 18	CCL18	3.06343	2.99067	3.46153	2.98253	4.03582	2.35186	2.4229	3.16137	2.24252	3.13744	3.54544	1.37262	2.71555	2.05838	3.02803	2.67065	2.83148	2.48245	0.17717	0.565719	0.396934	1.31671
O14818	Proteasome subunit alpha type-7	PSMA7	-0.502468	-0.100458	-0.276558	-0.737033	-0.53437	-0.436612	-0.625455	0.397633	-0.580055	-0.435226	-0.492364	3.46523	-0.707294	0.530913	-0.201483	0.0753804	-0.170073	-0.568988	0.17743	0.565719	-0.624475	0.648656
Q9GZP8	Immortalization up-regulated protein	IMUP	0.257038	-1.76248	-1.25881	-0.543253	-0.596782	-0.340693	-1.02909	-1.48934	-1.3702	-1.93405	-1.06693	-1.36898	-1.07617	-1.6775	-1.99368	-1.78749	-1.28333	-0.892978	0.177836	0.565841	0.386618	1.30733
P60953	Cell division control protein 42 homolog	CDC42	1.59591	1.22433	1.41319	1.56792	1.83639	1.72781	1.76693	1.09754	1.51211	1.1519	1.73428	1.16355	1.00756	1.43999	1.10375	1.40207	1.35462	1.38857	0.179393	0.569618	0.165104	1.12125
P16885	1-phosphatidylinositol 4,5-bisphosphate phosphodiesterase gamma-2	PLCG2	-1.6678	-1.94317	-2.03073	-1.19958	-1.49804	-2.33196	-1.00227	-1.18376	-2.05893	-1.26839	-0.996063	-1.90101	-0.950284	-1.07607	-0.692782	-1.99021	-1.21199	-1.65404	0.180151	0.570849	-0.309407	0.806973
Q15942	Zyxin	ZYX	2.28364	1.17114	1.68661	1.27924	2.54911	2.28455	1.4085	0.638645	1.48967	1.07661	1.2281	0.355513	1.03498	1.20266	1.25686	2.19283	1.01228	1.39071	0.180856	0.571907	0.377529	1.29911
Q9BQE3	Tubulin alpha-1C chain	TUBA1C	-0.0612264	-1.25029	-0.703377	-0.902714	-1.32221	-1.37764	-0.895363	-0.68779	-1.08848	-1.20635	-0.57879	0.243214	-1.2705	-0.881351	-0.44236	-1.28211	-0.668585	-0.346515	0.181587	0.573042	-0.29617	0.814411
Q15746	Myosin light chain kinase, smooth muscle	MYLK	-0.341198	-0.929577	-1.00848	-1.36045	-1.69814	-1.57076	-1.71311	-1.87009	-0.847602	-1.83675	-1.38168	-2.12172	-1.37268	-2.34307	-2.84003	-0.97938	-2.20209	-0.629568	0.183424	0.577184	0.416162	1.33437
P49773	Adenosine 5'-monophosphoramidase HINT1	HINT1	-2.12987	-0.681843	-1.01713	-1.4309	-1.43087	-1.13551	-1.14251	-1.43887	-0.592496	-1.19937	-2.16685	-2.06424	-1.03452	-1.81328	-0.72188	-1.86504	-1.27159	-1.32183	0.183649	0.577184	0.312466	1.24183
P35318	Pro-adrenomedullin	ADM	-5.21546	-4.36546	-5.07061	-5.21389	-5.19288	-5.48084	-4.72507	-5.56649	-4.52425	-3.00248	-4.39996	-3.3361	-4.39054	-4.66392	-4.37628	-5.0638	-4.43264	-4.60623	0.186166	0.580163	-0.427061	0.743775
O00187	Mannan-binding lectin serine protease 2	MASP2	8.33401	8.08581	7.92712	8.22619	8.0445	8.04145	8.167	7.28018	7.94197	8.16291	7.60503	6.46841	8.23235	7.24175	8.42408	8.31943	7.79292	7.56278	0.1862	0.580163	0.315271	1.24425
P20700	Lamin-B1	LMNB1	-0.0248949	-4.1842	-2.33612	-5.76403	-2.45839	-3.1134	-3.33775	-3.07594	-2.95809	-1.96733	-2.239	-1.12058	-1.78452	-1.77394	-1.95732	-2.2585	-4.01028	-1.70711	0.186241	0.580163	-0.815606	0.56817
P46777	60S ribosomal protein L5	RPL5	-0.647576	-1.29281	-0.928184	-0.856925	-0.693895	-1.71339	-0.992695	-0.630256	-1.27055	-1.13541	-1.07952	-0.498454	-0.896018	-0.181142	-0.717037	-0.793163	-1.30495	-0.858662	0.186415	0.580163	-0.225052	0.855564
P40925	Malate dehydrogenase, cytoplasmic	MDH1	-0.910782	-0.619493	-0.354712	-1.64871	-0.119289	-0.915239	-1.1539	-1.01539	-1.03454	-1.05653	-0.887084	-0.681308	-2.074	-0.530343	-1.22732	-0.762605	-2.52891	-1.35754	0.186481	0.580163	0.373281	1.29529
P07195	L-lactate dehydrogenase B chain	LDHB	1.83021	1.15136	1.68473	1.23916	2.07543	2.05701	1.29748	0.431943	1.53291	0.914556	1.22081	0.365907	0.605187	1.33465	1.17961	1.66673	1.07486	1.40422	0.18697	0.58051	0.314981	1.24399
Q13177	Serine/threonine-protein kinase PAK 2	PAK2	-2.3268	-3.56291	-3.21658	-2.85037	-5.02431	-2.90775	-2.50989	-2.03512	-2.03533	-3.06688	-1.77947	-3.85228	-2.46944	-1.7134	-2.24202	-1.96753	-2.4978	-2.9005	0.189459	0.586377	-0.525788	0.69458
P60174	Triosephosphate isomerase	TPI1	0.177708	-0.703263	-0.1318	-0.799379	0.0972868	-0.24821	-0.183176	0.745118	-0.525234	-0.551401	-0.396967	1.58952	-0.530843	0.734323	-0.0492334	0.216673	0.14834	-0.372137	0.189621	0.586377	-0.379694	0.7686
Q9NPA2	Matrix metalloproteinase-25	MMP25	-0.306297	-0.0903781	0.636289	0.921109	0.69909	0.94959	2.11277	1.28744	1.30776	0.985089	0.701005	-0.718173	0.517641	1.20079	0.063107	1.31035	0.518551	-0.464556	0.190391	0.587581	0.459158	1.37474
A0A1B0GTC6	Uncharacterized protein C3orf85	C3orf85	1.03173	0.449688	1.69957	0.996844	1.30165	1.18874	1.57115	0.458189	1.43485	1.75248	0.299142	0.365935	1.96114	-0.64686	0.7565	1.47242	1.01654	1.03062	0.193257	0.595232	0.40656	1.32552
Q9Y383	Putative RNA-binding protein Luc7-like 2	LUC7L2	-2.49724	-2.76622	-2.23237	-2.14745	-2.14139	-1.49041	-2.51919	-1.85985	-3.10774	-2.66682	-2.85997	-1.98423	-1.83583	-2.31995	-1.98396	-1.98015	-1.82125	-1.7753	0.194673	0.596463	-0.272789	0.827718
P00736	Complement C1r subcomponent	C1R	6.33743	6.36219	6.23548	5.95886	6.21271	5.99023	5.49644	5.04225	4.77056	5.57972	5.58117	3.88073	5.46419	5.07875	6.12348	5.83821	5.49873	5.75306	0.194805	0.596463	0.396298	1.31613
P48163	NADP-dependent malic enzyme	ME1	-2.07579	-2.06264	-1.90864	-2.05192	-2.48545	0.648799	-2.01737	-2.77521	-2.03585	-2.28007	-2.88223	1.2317	-2.87846	-1.01728	-0.0447899	-1.37628	-2.11544	0.0183663	0.194819	0.596463	-0.771363	0.585864
O60496	Docking protein 2	DOK2	-1.6588	-3.05794	-2.8463	-1.7962	-2.65866	-2.21285	-2.65006	-2.20637	-1.87246	-3.71876	-3.29304	-3.62068	-1.70967	-3.42935	-2.72044	-2.60649	-3.90041	-2.05994	0.196433	0.600213	0.449663	1.36572
P01619	Immunoglobulin kappa variable 3-20	IGKV3-20	7.35263	4.96981	6.34868	6.36502	4.18395	5.80794	4.39575	5.65729	5.24717	7.13009	4.36484	4.34433	3.69267	4.69789	5.99605	5.1038	6.24942	6.24959	0.197654	0.602111	0.658509	1.57845
P24593	Insulin-like growth factor-binding protein 5	IGFBP5	6.316	5.90455	6.55635	6.5106	6.43976	6.11511	6.62096	6.31144	6.38082	6.81074	6.46615	4.69102	6.48278	6.09192	6.20867	5.96013	6.74783	6.2006	0.197836	0.602111	0.290496	1.22306
Q9C075	Keratin, type I cytoskeletal 23	KRT23	-2.31207	-2.09975	-2.04222	-2.90836	-2.07457	-2.00625	-3.86278	1.78302	-2.41745	-2.64054	-2.21124	2.26367	-2.21612	-0.280371	-1.56873	-0.262729	-1.8041	-2.59882	0.198306	0.602349	-0.973292	0.509343
O00585	C-C motif chemokine 21	CCL21	0.376548	-1.09443	-0.203519	-0.137952	-0.152327	-0.00388897	0.287302	0.277014	-0.596726	0.412854	0.195751	-1.51862	-0.23261	-0.491363	-0.629947	0.343494	-0.28282	-0.709948	0.200121	0.605831	0.332245	1.25897
Q9UKZ9	Procollagen C-endopeptidase enhancer 2	PCOLCE2	3.0265	2.52728	2.78705	3.02466	2.95333	3.08027	3.28193	3.14899	3.50785	3.39072	3.07128	1.27798	3.23298	2.793	3.10427	2.64615	2.73792	3.29133	0.200239	0.605831	0.303494	1.23413
P07476	Involucrin	IVL	-2.61592	-4.3054	-2.69913	-2.71151	-2.87099	-2.54842	-1.06634	-2.04707	-3.80237	-2.82633	-1.991	2.47823	-3.68048	-0.528879	-2.32265	-2.34432	-2.81292	-3.36805	0.201264	0.606841	-0.928089	0.525554
O15145	Actin-related protein 2/3 complex subunit 3	ARPC3	-0.502371	-1.98192	-0.808078	-1.35465	-0.181273	-0.726615	-0.660549	-1.27363	-0.532187	-1.14745	-1.00531	-0.565218	-1.06172	-0.225562	-0.877381	-0.109955	-0.614119	-0.575516	0.201361	0.606841	-0.287525	0.819307
P56202	Cathepsin W	CTSW	-1.74612	-0.708796	-0.599273	-0.416026	-0.455678	-0.798738	-0.439572	-1.97852	-0.955938	-0.971976	-0.709065	-1.69955	-1.1048	-1.22566	-0.90788	-0.3617	-3.11285	-1.62269	0.201876	0.607205	0.435961	1.35281
P10720	Platelet factor 4 variant	PF4V1	9.77264	10.3761	9.8804	9.33737	11.1477	10.7897	9.81545	8.73722	8.43097	9.53776	9.38562	9.13416	8.44204	8.28392	9.85741	10.033	9.74961	9.53236	0.2034	0.610595	0.480269	1.395
P68366	Tubulin alpha-4A chain	TUBA4A	1.23103	0.761158	0.593793	0.548654	1.39069	1.40852	0.109609	0.201666	1.64476	-0.200921	0.0924302	2.02596	0.0162635	0.379977	-0.494053	-0.205625	0.0153558	0.80822	0.20573	0.61604	0.43908	1.35574
P62258	14-3-3 protein epsilon	YWHAE	0.339413	-0.459507	0.510941	0.00178207	0.94414	1.07641	0.610763	-0.351209	0.0708953	0.320462	0.360485	1.25848	-0.0536073	1.07362	0.119118	1.0528	0.49827	0.605553	0.206539	0.61604	-0.30793	0.8078
P13224	Platelet glycoprotein Ib beta chain	GP1BB	3.65315	2.33951	3.98095	3.33687	4.58039	4.46659	4.03246	2.89112	3.64435	3.38955	3.38964	1.82971	3.04465	3.64097	2.66809	3.9583	3.39003	3.70529	0.206672	0.61604	0.428158	1.34551
P55884	Eukaryotic translation initiation factor 3 subunit B	EIF3B	-1.91767	-2.07039	-2.81442	-2.41959	-1.40106	-1.95928	-2.16026	-2.02004	-2.12588	-3.03403	-1.91078	-0.61786	-1.86455	-1.61471	-3.06339	-1.565	-2.32572	-1.6947	0.20693	0.61604	-0.360173	0.779071
P15880	40S ribosomal protein S2	RPS2	-1.75322	-1.65512	-2.10377	-0.70253	-0.453137	-2.11397	-0.867564	-1.13939	-1.69283	-1.75629	-0.492871	-0.795355	-0.813143	-0.125449	-1.68272	-2.31396	-1.26057	-0.709668	0.207371	0.61604	-0.399564	0.758087
Q01546	Keratin, type II cytoskeletal 2 oral	KRT76	2.5355	0.934335	1.27422	0.771114	1.37505	0.66805	1.23151	4.35557	1.02185	1.30292	1.7033	4.81227	1.51149	2.73543	1.69202	2.88102	1.65916	1.11145	0.207613	0.61604	-0.716256	0.608675
P08758	Annexin A5	ANXA5	-0.848539	-1.84064	-1.34692	-2.52876	-1.66868	-1.52351	-2.1049	-1.4896	-1.45276	-2.30302	-2.08814	0.906552	-2.46772	-1.23127	-0.182519	-0.974441	-1.51698	-2.02644	0.208976	0.61889	-0.513115	0.700708
Q08188	Protein-glutamine gamma-glutamyltransferase E	TGM3	0.593995	0.268495	0.308905	-0.463265	-0.0176591	0.234644	-0.412409	3.0133	0.294556	-0.326227	-0.0129792	1.06158	0.0683428	1.89712	0.997715	1.8709	1.36918	0.0813993	0.209763	0.620028	-0.567225	0.674914
O75695	Protein XRP2	RP2	-1.81415	-2.00987	-2.3114	-2.197	-1.29348	-2.29047	-1.26731	-2.1462	-1.53728	-1.97029	-1.27082	-2.00732	-2.8952	-1.25009	-2.93121	-2.97295	-1.71884	-2.931	0.212041	0.624854	0.363432	1.28648
P04080	Cystatin-B	CSTB	-1.47295	-1.53003	-1.16975	-2.62442	-0.500425	-1.56893	-1.71901	-0.97661	-0.365137	-1.78427	0.304949	2.9659	-1.15683	-1.2419	-0.667627	-0.999161	-1.62768	-2.59559	0.212678	0.624854	-0.743911	0.597118
P26583	High mobility group protein B2	HMGB2	0.427376	0.0343811	-0.599808	0.525425	1.25254	0.909153	0.91001	1.57625	-0.0877579	1.02628	1.26806	0.947797	0.799308	1.10078	1.45787	0.894333	0.773774	0.266114	0.213308	0.624854	-0.34112	0.789428
Q9UBS4	DnaJ homolog subfamily B member 11	DNAJB11	1.22307	1.84554	1.53609	0.925937	1.72272	1.39982	1.41277	0.879891	0.691239	1.07101	1.01009	0.264868	0.561163	0.26637	1.51672	1.85607	1.12909	1.22234	0.213574	0.624854	0.29247	1.22474
P14618	Pyruvate kinase PKM	PKM	4.37124	4.04057	3.91026	4.09205	4.1953	4.09052	4.29924	3.95934	4.1783	4.01215	4.26565	3.82116	4.28316	4.33894	4.13408	4.26293	4.08595	4.70278	0.213796	0.624854	-0.121935	0.918954
P00441	Superoxide dismutase [Cu-Zn]	SOD1	-0.774561	-0.95018	-0.63667	-1.51571	-1.17815	-1.18719	-1.31184	-0.153286	-1.13842	-0.73125	-1.10867	-0.0711348	-1.60734	-0.532886	-0.355005	-0.545446	-0.457594	-0.842175	0.21383	0.624854	-0.267694	0.830646
P06727	Apolipoprotein A-IV	APOA4	8.71673	9.21051	9.0439	9.46839	8.8577	9.04272	8.9747	8.54575	9.30725	9.41811	8.79816	6.83684	9.3859	8.43788	9.30158	9.09048	8.9933	8.76725	0.214744	0.626284	0.357153	1.2809
O60884	DnaJ homolog subfamily A member 2	DNAJA2	-0.0509071	0.78849	0.647032	0.981944	0.537483	0.358396	0.886488	0.643582	0.644578	0.760544	1.20794	0.244404	1.03545	1.08906	0.616431	0.728573	0.667493	0.842397	0.215319	0.626284	-0.184204	0.880134
Q9UBQ7	Glyoxylate reductase/hydroxypyruvate reductase	GRHPR	0.0755733	0.62543	-0.326274	0.130915	0.435042	-0.231093	-0.440534	-0.0478588	0.326325	0.502863	0.866748	-1.2498	0.13524	-0.20492	0.392252	-0.916265	-0.692549	-0.131005	0.215919	0.626284	0.330076	1.25708
P23229	Integrin alpha-6	ITGA6	0.220362	-0.561131	-0.749384	-0.403661	-0.219401	0.119218	-0.665036	-1.38931	-0.541654	-0.557091	-0.238346	-1.98212	-1.13639	-0.84116	-0.351978	-0.485947	-0.795363	-0.447903	0.215946	0.626284	0.310192	1.23987
Q14517	Protocadherin Fat 1	FAT1	-0.783086	-0.856371	-0.988745	-0.582104	0.140394	0.381829	-0.481727	-0.776858	-0.647855	-0.324483	-0.558819	-2.05367	-0.964016	-0.869687	-1.00396	0.0332309	-0.655115	-0.402663	0.217365	0.627844	0.317437	1.24611
P06748	Nucleophosmin	NPM1	-0.605197	-3.03955	-1.94307	-2.05583	-1.91615	-2.14027	-1.68826	-1.94726	-3.30905	-3.17099	-2.35971	0.844786	-1.60069	-1.13269	-1.47719	-2.87054	-1.35522	-2.69498	0.217475	0.627844	-0.600787	0.659394
Q99436	Proteasome subunit beta type-7	PSMB7	-4.16922	-3.74039	-3.76722	-4.44898	-4.09968	-5.02348	-5.00399	-2.10495	-3.99146	-5.14853	-2.86343	-0.442961	-4.12064	-4.12618	-3.50658	-3.10851	-3.98514	-5.39162	0.217764	0.627844	-0.706656	0.612739
P04085	Platelet-derived growth factor subunit A	PDGFA	1.67531	2.00137	2.63391	2.21661	3.20214	2.97261	1.98553	1.78479	0.960613	2.24592	2.34874	1.45581	0.925115	1.22978	2.19769	2.35513	2.17006	1.6926	0.218836	0.627844	0.371016	1.29326
P13928	Annexin A8	ANXA8	-1.06049	0.363172	-0.00531363	0.23322	0.733256	-0.0684152	-0.0334053	-0.0462252	-0.21681	0.175184	-0.46062	1.58526	0.0128804	0.225581	-2.72519	-1.17982	-0.932193	-0.802092	0.218926	0.627844	0.541942	1.45593
P01871	Immunoglobulin heavy constant mu	IGHM	10.9596	10.2933	11.0308	10.3957	9.63818	10.5643	9.9656	10.1152	9.2032	10.637	9.76155	9.40364	10.0855	8.57118	11.1633	8.84441	10.615	10.2918	0.219401	0.627844	0.438233	1.35494
Q9Y5S9	RNA-binding protein 8A	RBM8A	-1.67184	-0.614303	-0.742861	-0.785131	-0.655267	-1.3582	-1.13769	-0.957149	-0.44142	-0.452397	-0.616221	-0.919172	-0.197177	-1.15144	-0.431951	-0.946975	-0.792533	-0.107013	0.219615	0.627844	-0.236315	0.848911
P13647	Keratin, type II cytoskeletal 5	KRT5	4.09054	4.79787	3.40288	3.58204	5.13726	4.1356	4.0384	8.68726	4.93856	4.75008	4.8861	8.81088	4.69334	6.18841	5.15485	6.18505	4.84074	4.4208	0.219879	0.627844	-0.891472	0.539064
Q05655	Protein kinase C delta type	PRKCD	-0.709786	-1.55162	-1.76291	-1.19672	-0.958456	-1.42239	-1.16562	-0.790582	-0.741218	-1.32854	-0.544346	-1.27718	-0.786892	-0.553256	-0.879476	-0.716542	-1.41026	-1.38716	0.220718	0.627844	-0.218396	0.859521
Q9NSB4	Keratin, type II cuticular Hb2	KRT82	0.166098	-1.23081	-1.61652	-0.503699	-1.94132	-0.650198	-1.68939	-1.17023	-0.859807	-0.861558	-0.67365	4.033	-0.327415	-0.295554	-0.56213	-1.15333	-1.65363	-1.44483	0.221142	0.627844	-0.776051	0.583963
P01876	Immunoglobulin heavy constant alpha 1	IGHA1	9.51494	7.71823	8.95786	7.59925	7.6554	8.76209	8.51653	6.97861	7.81521	8.00979	6.62231	6.5932	7.73205	6.6258	7.97223	8.84574	8.53974	8.2533	0.221231	0.627844	0.504743	1.41887
P32119	Peroxiredoxin-2	PRDX2	2.15242	3.69355	2.85627	2.51925	1.82584	1.60977	2.0541	3.62101	2.20781	2.05268	2.64664	3.95756	2.27557	2.56394	3.22856	2.65626	2.71097	2.72147	0.22145	0.627844	-0.385852	0.765327
Q9Y3R4	Sialidase-2	NEU2	-0.641011	-1.72909	0.367161	-0.808147	-1.53458	-0.990793	-1.86758	0.842961	-2.07592	-0.378193	-1.01801	1.33278	0.419816	-0.145627	-0.986064	-1.293	-0.0528614	-0.81467	0.222123	0.627844	-0.561814	0.67745
A0A075B6R9	Probable non-functional immunoglobulin kappa variable 2D-24	IGKV2D-24	4.79549	3.18241	3.76604	3.21599	1.91777	2.94131	4.77833	1.66513	5.18651	3.11051	2.05336	3.6389	2.03157	1.26192	4.64665	2.7276	3.21937	2.60384	0.222192	0.627844	0.683046	1.60553
Q562R1	Beta-actin-like protein 2	ACTBL2	6.4433	4.757	5.4214	4.77198	5.7796	5.85798	4.65387	4.48812	5.73158	4.67541	4.77098	4.96023	4.56069	4.80661	4.9398	5.55157	4.53988	5.26907	0.222669	0.628041	0.333173	1.25978
Q15848	Adiponectin	ADIPOQ	0.300985	-1.21493	-0.141137	-0.718142	-1.86554	-1.57754	-1.43285	-1.58489	-1.82258	-1.52599	-1.776	-3.75431	-1.64339	-1.55847	-0.686805	-0.79372	-1.68209	-1.36537	0.223771	0.629994	0.499258	1.41349
A8K2U0	Alpha-2-macroglobulin-like protein 1	A2ML1	-0.837747	-0.986791	-0.435522	-1.28083	-0.891327	-0.585226	-1.38389	1.30313	-1.62937	-1.23321	-0.842556	4.82183	-1.13113	0.0167235	-0.309648	-0.270223	-0.10868	-1.56713	0.224746	0.630795	-0.872227	0.546303
A0A075B6J9	Immunoglobulin lambda variable 2-18	IGLV2-18	6.59266	4.37906	5.1417	5.25653	2.56666	6.41465	3.52568	4.90978	3.08893	3.21617	4.59236	2.93162	5.58741	6.32943	5.78851	5.85284	6.05255	5.03636	0.22524	0.630795	-0.762201	0.589596
P07711	Procathepsin L	CTSL	-0.716443	-0.630781	-0.266605	-0.904991	-0.768419	-0.314474	-0.99729	-0.554583	-0.369193	0.214827	0.0467085	-1.66888	-1.2588	-0.78875	0.206452	-1.1143	-0.763629	-1.3796	0.225284	0.630795	0.309305	1.23911
P35030	Trypsin-3	PRSS3	6.35287	6.14394	6.39538	6.37335	6.25714	5.99615	6.42006	6.1118	6.26598	6.80625	6.49951	4.88561	6.54968	5.98902	6.42633	6.35957	6.5197	4.86075	0.228695	0.639183	0.301022	1.23202
P00488	Coagulation factor XIII A chain	F13A1	3.65974	2.09399	2.21011	1.90988	2.48263	2.14591	1.80197	0.768386	1.76517	1.28375	1.00598	-0.0961454	2.04599	1.27415	1.78415	2.65584	1.7993	1.88217	0.229116	0.639199	0.468227	1.38341
O60306	RNA helicase aquarius	AQR	2.96776	2.03894	2.25277	1.98112	2.16219	1.90632	2.20614	1.58659	2.67493	2.88981	2.65382	0.954475	3.35076	2.68188	2.72744	2.66172	2.89613	2.92752	0.230108	0.640808	-0.340059	0.790009
P02786	Transferrin receptor protein 1	TFRC	-0.179749	0.948598	0.0564421	1.18369	1.51189	1.09652	1.20258	1.08797	1.83808	1.42089	1.3192	-0.313666	1.4382	2.06168	1.47772	2.22379	1.44673	1.75967	0.230981	0.642078	-0.409974	0.752637
Q05682	Caldesmon	CALD1	0.877555	-0.332918	-0.597388	-0.488056	-0.0446856	-0.845083	-1.32359	-1.14176	0.459374	-1.3755	-1.36624	-1.71441	-0.575202	-1.34128	-1.12019	-0.0890412	-0.715814	-0.153961	0.232496	0.645125	0.403312	1.32254
P62241	40S ribosomal protein S8	RPS8	-2.03361	-1.29617	-1.08336	-1.22691	-2.30322	-2.86364	-1.33115	-1.70121	-2.08456	-1.57674	-1.1726	-1.21726	-1.58009	-2.05844	-0.774524	-1.92586	-1.12567	-1.72193	0.233074	0.645566	-0.30301	0.81056
P01903	HLA class II histocompatibility antigen, DR alpha chain	HLA-DRA	-3.05445	-2.35102	-2.49428	-1.41467	-1.92009	-2.18327	-2.73216	-1.13356	-1.75196	-0.743755	-0.486052	-1.3057	-2.47128	-1.45432	-1.45378	-1.32753	-1.64503	-2.43238	0.234476	0.647344	-0.405914	0.754758
A0A0A0MT36	Immunoglobulin kappa variable 6D-21	IGKV6D-21	2.71204	0.213773	2.19849	0.325844	0.785761	-0.662423	-0.72103	0.618529	0.304922	0.894892	0.0481159	-0.767328	-0.444398	-0.989169	1.19571	0.320562	0.00754972	1.31887	0.234557	0.647344	0.580842	1.49572
P04003	C4b-binding protein alpha chain	C4BPA	7.98827	7.80448	7.82289	7.69951	7.06651	6.73006	7.06196	6.14172	6.56291	7.45197	6.36948	6.02867	7.43262	6.22136	7.34631	6.72419	7.46041	7.41285	0.236658	0.651974	0.358543	1.28213
P46782	40S ribosomal protein S5	RPS5	-0.711311	-1.50386	-1.66955	-1.40024	-0.716012	-1.58758	-0.551187	-0.238164	-1.13853	-1.05013	-0.381462	-0.257675	-0.216672	-0.829681	-0.846539	-0.930378	-1.80237	-0.867543	0.237429	0.652418	-0.290117	0.817836
Q9NRX4	14 kDa phosphohistidine phosphatase	PHPT1	-3.00408	-1.00058	-2.89114	-2.16658	-2.35665	-2.87929	-2.64291	-3.05731	-2.5426	-2.20709	-2.30631	-2.13694	-2.45673	-2.77344	-3.47064	-3.9488	-2.77639	-2.75865	0.237666	0.652418	0.353666	1.2778
O75083	WD repeat-containing protein 1	WDR1	2.02464	0.56484	1.52333	0.740585	2.31355	2.087	1.28954	0.080849	1.19378	0.583918	0.835188	0.915827	0.0506639	1.2201	0.625135	1.69325	0.61462	0.972735	0.239066	0.652709	0.374264	1.29618
P02745	Complement C1q subcomponent subunit A	C1QA	6.12306	6.72208	6.83559	6.2741	6.10421	6.08713	6.79013	6.64156	6.49906	6.9758	6.72622	4.75073	6.70478	6.27969	6.58465	5.93012	6.51822	6.23591	0.239144	0.652709	0.288981	1.22178
P25940	Collagen alpha-3(V) chain	COL5A3	-3.48676	-2.81079	-2.51653	-1.81033	-2.41297	-1.96309	-1.21468	-2.57417	-0.719701	-1.89337	-1.05891	-1.8766	-1.42368	-1.41283	-1.71461	-3.1183	-1.06922	-1.99959	0.239293	0.652709	-0.431023	0.741736
P02788	Lactotransferrin	LTF	6.14291	6.74116	7.51056	6.89512	7.74234	8.14322	8.01821	7.20781	7.04409	7.26946	7.11548	6.22465	7.00543	6.95796	7.31097	7.22618	7.24684	6.69243	0.239677	0.652709	0.298996	1.23029
P08865	40S ribosomal protein SA	RPSA	-1.5885	-0.902813	-1.44365	-1.41298	-1.28307	-1.2686	-1.05306	-1.90586	-1.92464	-0.887097	-0.927867	-1.61807	-2.29158	0.179346	-1.93472	0.0971424	-0.626219	-0.771141	0.240816	0.652709	-0.380388	0.768231
O43665	Regulator of G-protein signaling 10	RGS10	-0.779724	-0.991634	-1.05062	-0.64017	-1.34973	-1.41831	-1.09703	-1.77144	-1.13994	-0.695324	-1.4497	-2.57306	-0.617956	-1.09005	-1.18621	-1.34421	-2.01959	-0.779159	0.241067	0.652709	0.289099	1.22188
Q9Y237	Peptidyl-prolyl cis-trans isomerase NIMA-interacting 4	PIN4	-0.936861	-0.714897	-2.27428	-0.201818	-0.692923	-0.752226	-0.952311	-0.36683	-1.12561	-0.726965	-0.730234	-2.16492	-1.03378	-0.915643	-0.954922	-1.42997	-0.982422	-1.16456	0.241329	0.652709	0.297584	1.22908
P55290	Cadherin-13	CDH13	-0.137107	-1.09727	-1.43269	-0.914407	-2.17206	-1.56647	-2.02671	-2.85734	-1.41247	-2.69503	-1.5321	-2.66825	-1.12085	-1.88212	-0.408593	-0.503801	-0.208286	-0.875461	0.241363	0.652709	-0.481224	0.716369
Q16629	Serine/arginine-rich splicing factor 7	SRSF7	0.0618235	-0.889229	0.0833714	0.267934	3.18652	-0.407045	-0.00882151	0.762949	-0.680155	-0.0223735	-0.406058	0.629311	-0.198042	-0.154807	-0.203651	-0.443924	-0.968567	-0.548684	0.24176	0.652709	0.5223	1.43624
Q14956	Transmembrane glycoprotein NMB	GPNMB	-0.186119	0.355851	0.678354	1.0505	0.698828	1.28479	1.14955	1.28025	0.455901	1.71198	1.32539	3.25747	2.03232	1.48316	1.30004	1.21353	1.29712	-1.03376	0.242011	0.652709	-0.511421	0.701531
Q16775	Hydroxyacylglutathione hydrolase, mitochondrial	HAGH	0.844428	3.06214	2.25179	2.48107	1.88449	1.58355	2.23821	1.54763	2.65218	2.58441	2.74659	1.24116	3.00297	2.6637	2.95424	2.04223	2.17672	3.02403	0.24279	0.653666	-0.368465	0.774606
P29373	Cellular retinoic acid-binding protein 2	CRABP2	0.869719	1.73119	-1.3166	1.13384	-2.84245	-3.38526	-1.03567	-0.441073	-1.22526	0.404733	-0.644927	1.23634	0.252935	-0.718636	0.667546	-0.308561	-0.254456	1.14286	0.243775	0.654083	-0.782321	0.581431
P26373	60S ribosomal protein L13	RPL13	-1.67959	-2.68186	-1.78284	-1.45035	-1.07935	-1.95426	-1.55384	-1.76512	-1.38187	-0.861075	-0.842729	-1.13223	-0.887529	-1.50217	-1.72942	-1.39972	-2.17809	-1.07212	0.243794	0.654083	-0.276015	0.825869
Q8WUA8	Tsukushi	TSKU	1.62802	2.81148	2.06379	2.37662	1.54711	2.21048	1.65699	0.54294	1.28998	2.93376	2.03389	1.02881	2.86763	1.81574	2.74676	2.92879	2.00153	3.13666	0.24456	0.654996	-0.413858	0.750613
Q9UKV8	Protein argonaute-2	AGO2	-2.45022	-0.937948	-2.37685	-1.87413	-2.4502	-3.96575	-2.41772	-2.6858	-2.19399	-2.99204	-2.44781	-3.60351	-2.43885	-2.53735	-3.31446	-3.57987	-2.89153	-1.89686	0.24523	0.65565	0.404315	1.32346
Q13618	Cullin-3	CUL3	-1.66226	-0.53063	-2.40203	-1.99777	-2.2184	-2.82165	-2.32326	-2.69186	-1.19308	-2.16691	-2.19335	-1.9225	-1.65607	-1.0812	-1.71829	-2.31241	-1.02496	-1.28148	0.246266	0.65707	-0.352001	0.783496
P11150	Hepatic triacylglycerol lipase	LIPC	0.476144	-0.283165	0.54992	0.0251791	-0.424627	-0.693737	0.340081	0.291537	-0.103	0.122519	0.148719	-1.82192	-0.0220191	-0.21586	-0.460494	-0.149501	-0.0653819	0.370633	0.246801	0.65707	0.307063	1.23719
P11226	Mannose-binding protein C	MBL2	2.88197	1.72608	2.69712	1.74707	2.16828	1.49678	1.37418	0.944765	0.96995	1.86359	1.54692	0.199881	2.56881	1.95695	3.50705	3.98518	2.31184	2.37377	0.247041	0.65707	-0.519321	0.6977
P06850	Corticoliberin	CRH	-5.12056	-3.734	-3.77033	-3.45301	-3.432	-2.57834	-2.06516	-3.09973	-2.66688	-4.89933	-5.56088	-5.68285	-1.65729	-4.06612	-4.00603	-3.54221	-3.83483	-4.55649	0.247557	0.657307	0.631403	1.54907
O95379	Tumor necrosis factor alpha-induced protein 8	TNFAIP8	-3.22311	-3.35454	-1.39696	-3.47065	-0.785906	-0.335365	-1.42103	-1.16607	-2.36646	-0.586108	-3.25021	-2.81649	-1.45392	-2.19703	-2.39943	-2.29233	-3.1342	-1.49865	0.248661	0.65898	0.569663	1.48418
Q06830	Peroxiredoxin-1	PRDX1	2.14014	3.08103	2.54555	2.25794	2.90797	2.08456	2.30484	4.80777	2.50023	2.00088	2.5137	5.40272	2.44646	3.9938	2.65372	3.31963	2.89555	2.31386	0.249043	0.65898	-0.529339	0.692872
O60437	Periplakin	PPL	1.93003	1.10238	0.958551	0.31104	0.894091	0.652469	1.88711	0.963987	0.688211	2.55831	1.57858	2.45563	0.676586	3.3932	0.869684	1.65508	1.33746	1.16562	0.25078	0.662175	-0.446862	0.733637
P60660	Myosin light polypeptide 6	MYL6	3.15256	2.23371	2.31853	2.75237	2.92814	2.47144	2.43054	2.21762	3.21966	1.74122	2.12109	1.956	2.42366	2.23949	2.15847	2.5506	2.17525	2.92865	0.251111	0.662175	0.227427	1.17074
O00299	Chloride intracellular channel protein 1	CLIC1	1.65122	1.07846	1.52306	1.0631	1.99406	1.81165	1.55397	1.13517	1.52811	1.13128	1.27459	1.43713	1.25902	1.50143	1.08273	1.49846	1.10275	1.20368	0.254032	0.668733	0.152032	1.11113
P28838	Cytosol aminopeptidase	LAP3	-1.8102	-2.72587	-1.7126	-1.60898	-1.49218	-1.37813	-1.11819	-1.43915	-1.44914	-1.23993	-1.23663	-0.0895621	-1.20956	-1.21435	-0.936147	-1.43753	-2.75799	-1.25937	0.255089	0.669918	-0.329792	0.795651
O14786	Neuropilin-1	NRP1	0.699029	0.758818	1.3418	1.3108	0.91242	1.14243	1.25553	0.800837	1.59967	1.72791	1.9441	-0.0170979	1.70928	1.28758	1.5448	1.4344	1.73511	1.7916	0.255827	0.669918	-0.273796	0.82714
P13798	Acylamino-acid-releasing enzyme	APEH	-1.18793	-0.852795	-0.900992	-1.18636	-1.44647	-1.79952	-1.73123	0.123612	-1.50889	-0.511993	-2.25808	1.99064	0.753275	-0.403229	-0.967826	-0.637032	-1.38846	-1.43493	0.255918	0.669918	-0.557051	0.67969
Q86X29	Lipolysis-stimulated lipoprotein receptor	LSR	1.3169	1.12078	0.645756	1.21166	1.37611	1.02521	1.44054	0.46224	1.86726	2.11088	1.62817	0.0687807	2.0517	2.04	1.62182	1.76078	1.68426	1.70757	0.256222	0.669918	-0.312652	0.80516
Q16698	2,4-dienoyl-CoA reductase [(3E)-enoyl-CoA-producing], mitochondrial	DECR1	-1.19655	-3.33677	-2.6312	-2.67395	-2.50184	-3.27485	-3.37441	-2.57397	-2.46497	-2.68854	-2.14201	2.11247	-3.48552	-1.86018	-2.61735	-3.15605	-2.19453	-2.48527	0.256803	0.670298	-0.69315	0.618502
Q96IU4	Putative protein-lysine deacylase ABHD14B	ABHD14B	-0.270904	-0.872464	-1.72491	-1.33234	-1.92586	-1.91331	-1.53496	-2.79022	-2.44854	-1.78225	-2.65224	-1.59648	-1.90395	-2.01314	-1.72366	-1.47403	-1.94605	-2.75185	0.257302	0.670466	0.348099	1.27288
A2NJV5	Immunoglobulin kappa variable 2-29	IGKV2-29	7.99418	6.38361	8.06912	6.78627	6.22513	4.92722	5.87994	6.56794	5.89574	6.3913	6.09291	4.4213	6.00517	3.88612	7.83509	5.88387	6.2199	6.8775	0.258077	0.671349	0.609312	1.52553
O75822	Eukaryotic translation initiation factor 3 subunit J	EIF3J	0.0322343	2.14185	0.469388	0.707387	0.268632	-0.270585	0.293896	-0.485402	0.556147	0.180894	0.398709	-1.42804	-0.111547	0.245778	0.361675	-0.376177	0.269948	0.678335	0.258955	0.672496	0.384609	1.30551
P05026	Sodium/potassium-transporting ATPase subunit beta-1	ATP1B1	2.37695	2.23958	2.61286	2.09642	2.60024	2.53297	1.95096	2.15268	0.644577	2.19754	2.3121	0.503558	2.58267	-2.41565	2.19811	1.88534	2.77502	1.9106	0.259994	0.673546	0.671509	1.59274
P0DJI8	Serum amyloid A-1 protein	SAA1	6.272	5.66656	5.80685	5.56831	6.24083	7.04011	6.60202	8.51699	6.6372	6.77122	6.15225	4.9833	6.28088	5.44808	6.84947	7.473	4.65825	6.28685	0.260408	0.673546	0.495699	1.41
Q5XKE5	Keratin, type II cytoskeletal 79	KRT79	-3.40069	-2.29078	-6.32678	-4.54686	-4.09205	-1.56045	-2.24835	-4.09232	-3.38305	-3.31318	-2.87356	2.81255	-2.92507	-3.4441	-3.26076	-2.98438	-3.76733	-3.9042	0.260671	0.673546	-0.982094	0.506244
Q15233	Non-POU domain-containing octamer-binding protein	NONO	-1.63804	-1.4763	-2.48516	-2.01295	-0.453725	-2.44571	-1.46371	-0.904711	-1.6204	-0.91447	-1.51749	-0.15037	-0.515616	-1.33873	-1.4802	-2.06913	-0.768569	-1.61224	0.261976	0.67359	-0.359974	0.779178
P0DJI9	Serum amyloid A-2 protein	SAA2	3.57481	2.61854	3.4499	3.3361	3.70473	4.45294	3.90684	6.94496	4.74269	4.25146	3.86305	2.13153	3.57079	3.16208	4.09695	5.30751	2.71863	3.15633	0.262307	0.67359	0.597438	1.51303
P00505	Aspartate aminotransferase, mitochondrial	GOT2	6.57857	5.23845	7.04186	7.27448	7.24841	6.52933	7.21257	7.17569	6.25201	7.60202	6.1282	8.25172	6.34761	7.98823	7.75548	7.76786	7.17995	6.43143	0.26233	0.67359	-0.415972	0.749514
O95810	Caveolae-associated protein 2	CAVIN2	3.43731	2.26143	2.2821	2.64438	2.91286	2.35734	1.56219	1.30132	2.71617	1.0503	1.29566	1.04341	2.22487	1.34445	1.82844	2.08571	1.92629	3.13858	0.263566	0.67359	0.39161	1.31186
Q9Y2Q3	Glutathione S-transferase kappa 1	GSTK1	-2.44295	-2.95967	-4.46532	-2.48394	-1.87911	-2.27788	-2.51162	-2.88719	-1.62065	-2.10464	-2.80232	-0.343554	-2.3974	-2.78061	-2.28988	-2.51796	-1.3877	-2.43309	0.264796	0.67359	-0.444232	0.734975
P08603	Complement factor H	CFH	6.97153	6.60006	6.90341	6.43529	6.70951	6.49696	6.75845	6.21052	6.5776	6.68058	6.39295	4.70443	6.89849	6.38867	6.96646	6.64392	6.48501	6.41596	0.264826	0.67359	0.272406	1.20782
A0A075B6Q5	Immunoglobulin heavy variable 3-64	IGHV3-64	6.64965	5.01495	6.53391	4.08349	4.04921	5.30216	5.46488	3.84702	3.99861	4.81529	3.15294	2.83712	4.10739	3.59657	6.04896	5.61042	5.17657	4.50077	0.265117	0.67359	0.597076	1.51265
Q9UK55	Protein Z-dependent protease inhibitor	SERPINA10	3.75121	3.58235	4.56825	4.03095	3.96649	4.47557	4.57169	3.86877	4.41507	4.6783	3.97573	2.63332	4.67855	3.81278	4.31158	3.74814	4.22882	3.96839	0.265346	0.67359	0.271202	1.20681
Q06187	Tyrosine-protein kinase BTK	BTK	-3.03191	-3.08607	-3.64773	-2.84069	-1.95912	-2.63005	-3.65253	-3.06369	-2.73335	-4.15322	-3.11513	-3.92269	-2.53467	-3.09476	-4.78092	-3.21059	-3.40664	-3.37884	0.265649	0.67359	0.350692	1.27517
O15230	Laminin subunit alpha-5	LAMA5	0.3181	-1.06102	0.621609	0.543446	0.510181	0.0218224	0.104967	0.247927	-0.0248705	0.460212	-0.182925	-1.58126	-1.43427	-0.280168	-0.394503	0.59486	0.0547727	1.37329	0.265707	0.67359	0.405512	1.32456
P10451	Osteopontin	SPP1	1.38936	1.69862	1.79014	1.55577	2.33682	2.75033	2.1465	1.62648	2.30538	2.77183	2.31091	0.608355	3.25426	1.86519	2.59027	2.43688	3.53001	2.77503	0.266005	0.67359	-0.384241	0.766182
Q12907	Vesicular integral-membrane protein VIP36	LMAN2	2.3691	2.74683	3.18646	2.88669	2.74046	2.84392	3.2636	2.19036	3.17696	3.29465	3.3023	2.27874	3.64034	2.95959	2.85246	3.08439	3.35733	3.18974	0.266259	0.67359	-0.213208	0.862617
P52943	Cysteine-rich protein 2	CRIP2	-1.2958	-1.75661	-1.24907	-1.33514	0.869486	-1.21003	-1.16332	-0.817983	-1.15803	-0.325497	-0.808757	-1.24983	-1.45275	-1.24353	-0.74181	-1.32243	-1.62402	-1.72979	0.266381	0.67359	0.327417	1.25477
O75558	Syntaxin-11	STX11	0.568155	-0.921436	-0.233437	-0.622743	0.933719	0.308291	-0.597706	-1.44628	0.213582	-1.4542	-0.655055	-0.980501	-1.40273	-0.865724	-0.94128	-0.269035	-0.43925	-0.0351096	0.266812	0.67359	0.373381	1.29538
P13667	Protein disulfide-isomerase A4	PDIA4	-2.40999	-1.54871	-1.97682	-2.0268	-1.44742	-1.71657	-2.17838	-1.55536	-1.86817	-1.83502	-1.88804	-2.08927	-1.87423	-1.71915	-3.13209	-2.07358	-2.72753	-1.2854	0.269431	0.675007	0.242337	1.18291
P68431	Histone H3.1	H3C12	1.52835	0.708175	1.14391	1.15692	1.13471	1.53256	0.998514	0.0964573	0.934886	0.821531	1.4988	1.71979	0.735444	1.12833	1.01039	1.17534	0.952033	1.4767	0.26949	0.675007	-0.206502	0.866636
P05155	Plasma protease C1 inhibitor	SERPING1	7.84962	8.82236	9.05029	8.71688	8.77727	8.85087	9.15341	8.6548	9.47112	9.55176	9.70947	7.65444	9.92852	9.16772	9.49068	8.80797	9.5689	9.36228	0.270423	0.675007	-0.321411	0.800287
P23083	Immunoglobulin heavy variable 1-2	IGHV1-2	6.38471	3.8151	4.42884	3.92196	3.92282	3.63875	5.29751	2.98566	2.9565	3.85969	3.93223	2.68297	3.3778	2.6559	4.21663	4.3708	3.89276	3.96889	0.270811	0.675007	0.483905	1.39852
P08294	Extracellular superoxide dismutase [Cu-Zn]	SOD3	-1.31387	-1.41853	-0.89327	-0.984653	-0.849068	-1.3392	-0.442034	-1.13993	0.0454822	-0.143955	0.195585	-2.47495	-0.0158048	-0.629778	-0.246527	0.12728	-0.324098	-0.465259	0.272051	0.675007	-0.368709	0.774475
P27816	Microtubule-associated protein 4	MAP4	-4.52981	-4.83341	-4.67942	-3.89476	-4.17152	-4.86782	-4.78815	-3.76701	-3.3903	-4.73676	-3.78101	-2.84635	-3.54103	-5.71396	-2.81835	-3.09025	-4.32642	-5.25815	0.272959	0.675007	-0.443955	0.735116
P07900	Heat shock protein HSP 90-alpha	HSP90AA1	-0.34079	0.331811	-0.414609	-1.15304	-0.0892343	-0.361906	-0.669761	-1.13514	-0.458652	-0.841191	-0.427337	-0.204852	-0.441068	0.591843	-0.67202	-0.152413	-0.767823	-0.127088	0.273168	0.675007	-0.238156	0.847828
P35659	Protein DEK	DEK	-1.89741	-1.91831	-1.68486	-1.58707	-1.06793	-1.36729	-0.435953	-0.732391	-1.69681	-2.27121	-0.915783	-1.95996	-1.39862	-1.24877	-0.0883649	-1.2476	-1.40303	-1.08031	0.273176	0.675007	-0.298117	0.813313
Q13200	26S proteasome non-ATPase regulatory subunit 2	PSMD2	-3.16017	-2.38149	-3.8948	-4.80296	-1.55797	-3.20372	-2.63816	-3.66824	-2.05586	-3.07266	-3.68547	-1.76898	-2.42823	-1.84029	-2.41397	-2.11962	-2.47032	-3.84336	0.27343	0.675007	-0.472323	0.720803
P05090	Apolipoprotein D	APOD	8.56587	8.67073	9.33777	8.82077	8.55408	8.6035	8.97743	8.48688	8.75456	9.09018	9.43992	7.83598	9.02115	9.09062	8.9098	8.89103	9.44779	9.38877	0.273496	0.675007	-0.216956	0.860379
P27105	Stomatin	STOM	2.06209	2.75375	2.4845	2.53438	2.7968	2.14702	2.18897	0.804416	2.16183	1.99632	2.37363	0.905352	1.25049	2.01288	2.1757	2.60562	1.89317	1.90032	0.273499	0.675007	0.303361	1.23402
Q9H1E1	Ribonuclease 7	RNASE7	-0.885249	-1.8556	-0.900184	-0.514555	-1.82214	-0.910981	-1.71636	1.03543	-0.889226	-1.22581	-1.23735	2.46346	-0.68944	0.179145	-0.780507	-1.11118	-0.481039	-1.56443	0.273687	0.675007	-0.565798	0.675582
P30044	Peroxiredoxin-5, mitochondrial	PRDX5	0.12654	-0.471346	-0.434999	-0.180106	0.56889	0.395286	-0.175995	0.45307	0.434789	0.350366	0.630929	0.928978	0.0216398	0.351681	0.202613	0.263063	-0.0502833	0.0780274	0.273814	0.675007	-0.196681	0.872555
P23280	Carbonic anhydrase 6	CA6	1.86703	1.64037	1.73084	1.52677	1.32408	1.28065	1.50772	1.41361	1.54179	1.60827	1.68825	0.570004	2.20606	1.17201	2.41873	0.461488	-0.0967704	1.37291	0.273957	0.675007	0.320029	1.24836
Q96QA5	Gasdermin-A	GSDMA	0.422278	-0.353028	0.00955028	-1.50266	0.483659	0.39322	-0.0533298	3.46932	0.15596	-0.463547	0.0585661	5.12124	0.361641	2.1481	0.126604	0.592229	0.31732	-0.158048	0.274445	0.675007	-0.814813	0.568482
Q86SG5	Protein S100-A7A	S100A7A	-2.18066	-1.92197	-1.66116	-1.69156	-2.76097	-0.531827	-1.69105	1.86214	-0.939003	-1.72296	-2.40477	1.52096	-1.5468	-0.49799	-0.144303	-0.960861	1.19895	-1.99717	0.274752	0.675007	-0.719904	0.607138
P11171	Protein 4.1	EPB41	0.775109	2.98904	0.728631	0.205462	-0.328419	0.0799268	-0.00316476	-0.700055	0.336089	0.299312	0.946355	-1.75234	-0.333175	0.0514341	0.16749	0.0951838	0.262282	0.172168	0.274824	0.675007	0.487019	1.40155
O60610	Protein diaphanous homolog 1	DIAPH1	-1.08344	-1.02037	-0.828591	-1.11007	-1.1453	-1.51968	-1.46555	-1.21456	0.0291508	-0.917151	-0.605776	-1.62498	-0.301925	-0.712109	-0.838368	-0.751252	-1.32521	-0.0790649	0.276079	0.67701	-0.247723	0.842225
P10599	Thioredoxin	TXN	2.32304	2.75448	2.5497	1.87987	2.69223	2.45054	2.39621	5.2076	2.70072	2.23621	2.52852	5.24031	2.33545	3.31187	3.10403	3.13807	3.60506	2.43326	0.276762	0.677605	-0.493011	0.71054
P01833	Polymeric immunoglobulin receptor	PIGR	3.79527	2.45338	3.58575	2.73249	2.02722	2.14639	1.90896	2.13086	1.67291	2.69678	1.6992	1.62083	2.17946	1.1286	2.9798	1.8882	2.27659	3.312	0.277986	0.679522	0.379417	1.30082
P0DPH7	Tubulin alpha-3C chain	TUBA3C	0.00372803	-1.11949	-0.813409	-0.406267	0.692521	-0.107148	-0.17954	-1.13962	-0.501536	-2.68197	-1.23912	-1.54508	-2.22227	-0.501487	-1.16545	-3.16403	0.563119	-0.1356	0.278937	0.680766	0.550967	1.46507
P01591	Immunoglobulin J chain	JCHAIN	9.08863	8.00541	8.54293	7.96294	6.75895	8.15134	7.42881	7.72735	6.81195	8.01278	6.82988	6.79572	7.86517	5.93454	8.93006	6.66513	8.74691	7.28774	0.279501	0.681062	0.467214	1.38244
P20062	Transcobalamin-2	TCN2	-0.389867	-0.0461482	-1.67009	-0.701434	-0.61284	-1.30999	0.112145	-1.07772	-0.388276	0.625344	-0.387106	-2.36568	-0.11138	-0.612652	-1.31956	-0.690603	-1.27978	-0.568435	0.280642	0.682761	0.371012	1.29326
Q8WZ42	Titin	TTN	2.43929	3.45842	4.28245	3.71872	3.05462	2.78802	3.27465	1.91057	2.54453	2.81633	3.12553	1.2395	4.17969	3.39454	2.93103	4.59635	3.26913	5.82403	0.283232	0.686561	-0.541213	0.687193
Q13510	Acid ceramidase	ASAH1	-1.7837	-1.80584	-0.907744	-1.20774	-1.95893	-1.66022	-1.41496	0.996359	-1.30225	-1.82275	-1.83539	0.339257	-0.850139	-1.18652	-0.711619	-0.724081	-0.572069	-1.46474	0.283472	0.686561	-0.411114	0.752043
P80511	Protein S100-A12	S100A12	-0.0223536	-0.890505	0.349622	0.121047	0.36764	-0.133647	0.587822	0.807153	0.211937	1.17116	1.20774	0.0341153	0.754656	0.0794523	1.32313	0.60917	-0.431242	0.951861	0.283697	0.686561	-0.309122	0.807133
P24666	Low molecular weight phosphotyrosine protein phosphatase	ACP1	0.326831	2.89659	2.12575	1.9487	1.56042	0.882189	2.08158	1.12709	2.22138	2.54801	2.40283	0.843089	2.70913	2.26677	2.4968	1.55655	2.18611	2.81016	0.283987	0.686561	-0.387076	0.764678
Q68BL7	Olfactomedin-like protein 2A	OLFML2A	-1.31763	-0.858233	-1.54181	-1.17905	-0.430586	0.368497	-1.36432	-0.824992	-1.00262	-0.122198	-0.277149	-1.66898	1.28074	-2.06403	1.03514	-0.542975	-0.0479005	-0.593686	0.285539	0.689231	-0.467437	0.723248
P40926	Malate dehydrogenase, mitochondrial	MDH2	-0.944808	-1.99842	-1.65213	-1.60632	-1.51036	-1.77122	-2.481	-1.00125	-1.53971	-2.132	-2.51076	1.76536	-1.54936	-0.221217	-1.73182	-1.5177	-1.26124	-2.22444	0.286005	0.689278	-0.507325	0.703526
P11142	Heat shock cognate 71 kDa protein	HSPA8	2.13828	2.74879	2.03571	2.10322	1.90736	1.75373	1.94163	1.68248	2.52235	1.87139	2.18439	2.20858	2.04005	2.96854	2.13849	2.1402	2.18256	2.03966	0.287341	0.691413	-0.167317	0.890497
P02751	Fibronectin	FN1	7.05562	6.3677	5.63356	5.46991	4.45339	4.5058	4.70567	4.42567	5.27683	5.50738	4.57735	3.08179	5.76331	4.62515	5.05869	5.12503	4.93395	5.91451	0.287869	0.691605	0.455181	1.37096
P52823	Stanniocalcin-1	STC1	-1.78584	-2.05115	-1.68773	-2.46207	-2.17431	-2.01131	-0.989046	-3.15281	-1.70706	-0.673009	-1.20898	-2.85444	-1.15811	-1.33214	-1.69104	-1.62524	-1.43803	-0.920778	0.28894	0.693095	-0.340838	0.789583
P62714	Serine/threonine-protein phosphatase 2A catalytic subunit beta isoform	PPP2CB	-1.27108	-0.720224	-1.7749	-1.55359	-1.48101	-2.25351	-1.84559	-3.02299	-2.44092	-2.00932	-2.15314	-0.688055	-1.93539	-1.20542	-1.72261	-1.59775	-1.58094	-1.46026	0.291011	0.696788	-0.294368	0.81543
P49767	Vascular endothelial growth factor C	VEGFC	1.01811	1.31326	1.6971	0.944545	1.72689	1.29265	0.97712	0.440916	0.114427	0.70242	0.358568	-0.125806	-0.0864991	0.0767795	1.15016	1.68814	1.14698	1.42433	0.292365	0.696788	0.318664	1.24717
Q8IZA0	Dyslexia-associated protein KIAA0319-like protein	KIAA0319L	-2.03682	-1.94378	-3.33369	-3.81886	-3.05779	-4.00334	-2.15696	-2.07025	-1.92887	-1.39316	-1.75269	-4.91934	-1.2616	-2.14075	-1.36817	-1.18051	-1.38114	-2.2204	0.293307	0.696788	-0.546277	0.684785
Q14554	Protein disulfide-isomerase A5	PDIA5	0.819676	0.126194	1.78581	1.71333	2.37736	2.27032	0.676922	0.481013	-0.237397	0.294645	0.504241	0.342792	0.768062	0.450859	1.13696	0.944473	-0.408214	1.27609	0.293371	0.696788	0.40388	1.32306
P15531	Nucleoside diphosphate kinase A	NME1	-2.14463	-1.42927	-1.04834	-2.29599	-1.96793	-2.20719	-1.56501	-1.95559	-1.7492	-1.72773	-2.23044	-1.76076	-1.81799	-0.207601	-1.32067	-1.33014	-1.86641	-1.87009	0.293627	0.696788	-0.258577	0.835912
A0A0B4J1X8	Immunoglobulin heavy variable 3-43	IGHV3-43	2.43059	0.786191	0.854233	-1.13721	0.550071	0.296865	-1.42526	-1.27095	-1.95615	0.235071	-1.81719	-2.50038	-0.946456	-2.23281	2.08638	0.809629	-0.434262	-1.46846	0.294106	0.696788	0.749288	1.68096
P33176	Kinesin-1 heavy chain	KIF5B	-1.00745	-1.21041	-1.00689	-1.15607	-1.16021	-1.87267	-0.942686	-1.51023	-0.773338	-1.36194	-1.62795	-0.58535	-1.02107	-1.29405	-1.4393	-1.46943	-1.99735	-1.70179	0.294225	0.696788	0.191847	1.14222
Q15185	Prostaglandin E synthase 3	PTGES3	-0.268011	1.1623	0.274104	0.123345	1.06126	-0.090655	0.374426	-0.390619	-0.136009	0.0626108	-0.09821	-0.44737	0.100936	-0.0351304	0.337423	0.0203382	0.145239	-0.0197014	0.29462	0.696788	0.216835	1.16218
P52209	6-phosphogluconate dehydrogenase, decarboxylating	PGD	-0.190042	-0.214327	-0.316516	-0.588919	-0.101498	0.175575	-0.636775	-0.691124	-0.717485	-0.225833	-0.296938	-0.167077	-0.189884	0.304323	-0.214688	-0.0935988	-0.234234	-0.723244	0.294623	0.696788	-0.148777	0.902015
P25788	Proteasome subunit alpha type-3	PSMA3	-1.59556	-1.86276	-1.24455	-2.09717	-1.71282	-1.78094	-2.06054	0.427252	-1.34188	-1.66659	-2.17831	2.73915	-2.31835	-0.593103	-1.24796	-0.523565	-1.37654	-1.56037	0.295144	0.696788	-0.611173	0.654664
P07686	Beta-hexosaminidase subunit beta	HEXB	-0.864715	-0.321926	-0.406986	-0.967109	-0.934084	-0.396909	-0.760136	0.251009	-1.22712	-0.501856	-0.581944	1.38929	-0.906184	-0.116692	-0.200834	-0.993717	-0.223405	-0.818182	0.29593	0.696788	-0.306524	0.808587
Q15762	CD226 antigen	CD226	-1.59031	-2.06948	-1.92335	-2.21438	-2.7468	-1.30234	-1.81457	-3.30436	-2.33986	-2.35486	-3.21643	-4.03417	-2.39222	-2.44401	-2.91819	-1.58976	-1.83407	-1.76692	0.296117	0.696788	0.358439	1.28204
P51797	H(+)/Cl(-) exchange transporter 6	CLCN6	1.22406	1.57205	2.68297	5.86477	2.097	1.83767	-0.496442	0.638002	-0.287841	1.67962	0.846235	3.11609	2.18628	1.52541	0.460208	4.0869	3.65815	4.39192	0.296443	0.696788	-0.852713	0.553742
P22105	Tenascin-X	TNXB	2.43039	3.33899	2.78878	2.55126	2.77551	2.54709	3.34355	2.22869	3.57484	3.27135	3.5334	1.49568	4.27931	3.07323	3.15817	3.16069	3.4644	3.47797	0.296814	0.696788	-0.320311	0.800897
P55209	Nucleosome assembly protein 1-like 1	NAP1L1	0.451812	1.04662	0.418323	0.166283	0.567867	0.548931	-0.0762968	-1.04519	0.164973	0.113729	0.190822	-0.854219	0.0271611	-0.0627946	0.18557	0.216745	-0.0229694	0.260065	0.297706	0.69782	0.243158	1.18358
Q99497	Parkinson disease protein 7	PARK7	-0.593925	-0.633469	-0.485596	-1.26813	-0.895345	-1.01558	-0.804209	0.033228	-1.32102	-1.18216	-1.18958	-1.0759	-1.57477	-0.731996	-0.583415	-1.24648	-0.0940737	-2.15055	0.299788	0.700959	0.264225	1.20099
P62424	60S ribosomal protein L7a	RPL7A	-4.0498	-2.12171	-1.65715	-1.19751	-1.90013	-3.15262	-1.3235	-1.95979	-2.77708	-3.21284	-1.62565	-1.72605	-1.59573	-1.64536	-2.02345	-1.80496	-2.96018	-2.21488	0.299956	0.700959	-0.385681	0.765417
P01042	Kininogen-1	KNG1	10.3781	10.5312	10.5265	10.5275	10.4117	10.4374	10.7092	10.4785	10.645	10.7806	10.8724	9.01368	10.6626	10.4819	10.5434	10.1918	10.7547	10.203	0.303941	0.708774	0.202144	1.15041
P31930	Cytochrome b-c1 complex subunit 1, mitochondrial	UQCRC1	-1.07251	-3.2781	-1.77991	-2.03347	-1.71583	-1.4896	-2.22747	-2.15059	-1.48978	-2.60424	-1.85889	0.646083	-1.29115	-1.94291	-2.45097	-1.81514	-3.08864	-0.404453	0.304535	0.708774	-0.458393	0.727797
Q13576	Ras GTPase-activating-like protein IQGAP2	IQGAP2	-1.44947	-1.97178	-2.24678	-1.9712	-1.31349	-2.03824	-1.74637	-3.08903	-1.62237	-3.05394	-1.92921	-2.91363	-2.52996	-2.41269	-2.07447	-2.25875	-2.85921	-1.61217	0.304704	0.708774	0.273494	1.20873
Q13630	GDP-L-fucose synthase	GFUS	-1.77313	0.125752	-1.22354	-0.685609	-1.12735	-1.25799	-1.13724	-1.40613	-0.918632	-0.591419	-0.93991	-1.20011	-1.1933	0.435444	0.122318	-1.56816	-0.725925	-0.514649	0.305141	0.708774	-0.301493	0.811412
P01715	Immunoglobulin lambda variable 3-1	IGLV3-1	1.20449	-0.918036	1.49452	-0.430501	-0.0773404	-0.206039	-0.63263	-0.723526	-0.410709	-0.128673	-0.304403	-1.50947	-0.616327	-1.37464	1.22995	0.175682	-0.519121	-1.15022	0.305664	0.708921	0.425726	1.34325
P62861	FAU ubiquitin-like and ribosomal protein S30	FAU	-1.61951	-1.62866	-0.784006	-1.23969	-0.386099	-1.85534	-1.29777	-1.23898	-1.57769	-1.532	-0.937935	0.141145	-0.773514	-1.75688	-1.95157	-1.49356	-1.03222	-0.454822	0.306543	0.709211	-0.283556	0.821563
Q8N699	Myc target protein 1	MYCT1	-0.857967	-1.35565	-0.959037	-1.6361	-0.255296	-0.707583	-0.934316	-2.05735	-1.31945	-1.23077	-0.697951	-2.52021	-1.23675	-1.71158	-2.40042	-0.299633	-2.05933	-0.801435	0.306711	0.709211	0.334561	1.26099
P81605	Dermcidin	DCD	6.99587	6.69672	7.03003	6.66741	6.80453	7.3698	6.95437	7.26514	7.29842	6.31624	6.43089	5.46564	6.74334	6.19202	7.38643	6.58214	7.96164	6.53956	0.307636	0.709702	0.277145	1.21179
P11233	Ras-related protein Ral-A	RALA	-1.94247	-2.28869	-2.16015	-1.56478	-1.42864	-2.02085	-1.62237	-2.40831	-1.14731	-2.73345	-2.08992	0.108675	-1.36458	-2.06037	-2.09051	-1.81193	-1.73416	-1.96075	0.307845	0.709702	-0.306259	0.808736
P18065	Insulin-like growth factor-binding protein 2	IGFBP2	3.39094	2.65202	3.62073	2.59679	3.56858	3.24594	4.01154	2.7584	3.51431	3.88315	4.20356	1.61118	4.24365	3.56437	4.05736	3.71964	3.7865	4.13415	0.310367	0.714447	-0.340809	0.789598
O14960	Leukocyte cell-derived chemotaxin-2	LECT2	4.99969	4.40292	4.44258	4.92962	4.39588	4.22299	4.58991	4.77673	4.56134	5.15203	4.8943	2.9501	4.76179	4.31813	4.79308	4.42124	4.72027	4.44831	0.312142	0.716094	0.233965	1.17606
Q96K17	Transcription factor BTF3 homolog 4	BTF3L4	-0.598747	-1.12642	-1.47353	-0.746759	-0.692014	-1.22736	-0.865483	-0.464818	-1.08237	-0.626906	-1.27491	-0.630303	-0.716226	-0.90585	-0.893464	-1.55673	-1.35959	-1.06767	0.312744	0.716094	0.160152	1.1174
Q96FQ6	Protein S100-A16	S100A16	-1.74481	-3.55077	-2.56759	-3.02558	-0.959225	-2.776	-2.43219	1.73213	-1.6638	-2.59834	-1.84703	3.96568	-2.03898	0.0748208	-2.40781	-1.33199	-1.92301	-2.8822	0.312748	0.716094	-0.909803	0.532258
P38117	Electron transfer flavoprotein subunit beta	ETFB	-1.63292	-2.56544	-2.64088	-2.78416	-2.10093	-2.83748	-2.54582	-3.13676	-2.41325	-2.02309	-2.81606	-0.125206	-3.12175	-2.86111	-1.27938	-1.64049	-3.38955	-1.21622	0.312942	0.716094	-0.411853	0.751657
P22061	Protein-L-isoaspartate(D-aspartate) O-methyltransferase	PCMT1	-1.04057	0.288394	-0.656559	0.00867267	0.172168	-0.673139	-0.0182649	-0.89654	-0.387409	0.145823	-1.07393	-1.30561	0.275062	-0.345639	-0.347356	-0.489252	-0.938743	-0.196929	0.313568	0.716462	0.247057	1.18678
P48426	Phosphatidylinositol 5-phosphate 4-kinase type-2 alpha	PIP4K2A	3.36233	4.75576	3.87942	4.15743	3.71696	3.24318	3.74288	3.11922	3.665	3.83803	3.95949	2.15561	3.49988	3.56498	3.82967	3.40272	3.78592	3.74442	0.314674	0.717923	0.255186	1.19349
Q6KB66	Keratin, type II cytoskeletal 80	KRT80	0.265821	0.443806	-0.166415	-0.435733	0.771199	0.116746	0.0653571	3.77739	0.152049	-0.127533	-0.0139094	4.31903	0.0270537	1.94509	0.335456	1.73132	0.616425	0.185187	0.31524	0.718149	-0.656937	0.634223
Q9Y6E0	Serine/threonine-protein kinase 24	STK24	-1.07608	-0.883288	-1.15892	-1.7068	-0.912656	-1.34022	-1.50784	-2.33644	-1.1638	-1.42895	-1.83755	-1.46446	-1.42121	-1.33689	-1.86535	-1.30077	-1.85339	-1.19414	0.316144	0.718654	0.182722	1.13502
O43866	CD5 antigen-like	CD5L	10.5292	9.54604	10.0956	9.47317	8.63644	9.59093	8.69583	9.27158	8.19264	9.7394	8.57694	8.41612	9.38279	7.52657	10.5058	7.95958	9.80536	9.5073	0.316489	0.718654	0.417024	1.33517
P39656	Dolichyl-diphosphooligosaccharide--protein glycosyltransferase 48 kDa subunit	DDOST	-1.73518	-1.6793	-1.80105	-1.94432	-1.21128	-1.87421	-1.90978	-1.33024	-0.592191	-3.06968	-1.72407	0.753599	-0.0639296	0.30441	-1.59878	-0.859187	-4.74994	-0.970577	0.317493	0.718654	-0.601163	0.659222
P20160	Azurocidin	AZU1	3.12808	3.19002	4.43764	2.73048	2.52525	3.32477	3.81947	2.96028	2.33366	3.07922	3.13225	2.15189	2.62843	3.09213	4.03935	2.59722	2.75425	2.48987	0.317511	0.718654	0.292215	1.22452
O14773	Tripeptidyl-peptidase 1	TPP1	-2.50094	-1.49918	-1.9103	-2.79076	-1.69612	-2.01044	-2.51236	0.139689	-2.04037	-3.03939	-2.1763	1.70209	-2.54144	-1.57532	-2.24987	-1.05302	-1.44152	-2.16692	0.318128	0.718654	-0.54823	0.683858
A0A075B6P5	Immunoglobulin kappa variable 2-28	IGKV2-28	2.5495	1.41581	2.10077	1.58345	1.46624	0.969128	1.49695	1.14289	2.03319	1.66598	-0.205732	0.543567	1.23225	0.196269	2.22282	2.22447	1.97436	2.05445	0.318265	0.718654	0.362083	1.28528
P49189	4-trimethylaminobutyraldehyde dehydrogenase	ALDH9A1	-1.02346	-0.795635	-1.56235	-0.862661	-1.13011	-1.66994	-1.17245	1.08467	-1.07297	-1.1089	-1.06149	0.0916284	-0.799909	-0.154945	-1.39692	-0.631547	-0.353869	-0.595544	0.318728	0.718654	-0.318557	0.801872
O75955	Flotillin-1	FLOT1	-2.61161	-1.83849	-2.07912	-0.536346	-1.93837	-2.58935	-0.560867	-1.40079	-1.22472	-0.944244	-0.586233	-2.79529	-0.552568	-0.411202	-0.916685	-1.9161	-1.07483	-1.28422	0.320828	0.722331	-0.38025	0.768305
P18124	60S ribosomal protein L7	RPL7	-2.06452	-1.64834	-2.07782	-1.1622	-1.41972	-3.36326	-0.657248	-0.934757	-1.19885	-1.35462	-1.18558	-0.744792	-0.575814	-1.00217	-1.23087	-2.01867	-1.27597	-2.04674	0.322138	0.723366	-0.328058	0.796608
P62805	Histone H4	H4C16	3.24177	2.50662	2.91186	2.79621	2.74223	3.28566	2.77498	2.39256	2.78508	2.50985	3.0457	3.84128	2.31763	3.43487	2.47123	3.05549	2.85775	2.85529	0.322629	0.723366	-0.190224	0.87647
Q13093	Platelet-activating factor acetylhydrolase	PLA2G7	0.0801363	0.527412	0.204864	0.343052	-0.142638	0.64147	0.242493	-0.323633	0.25749	0.372238	-0.296388	-1.02425	0.585118	0.00254164	0.0642506	-0.438588	-0.233699	1.19357	0.323894	0.723366	0.238719	1.17994
Q5D862	Filaggrin-2	FLG2	1.40627	1.75032	1.01247	1.08296	1.77749	1.56581	1.07925	5.26245	1.73343	1.33506	1.55597	3.70434	1.65789	3.35626	2.01002	2.52616	2.39858	1.41068	0.323908	0.723366	-0.526935	0.694028
P46060	Ran GTPase-activating protein 1	RANGAP1	-3.43354	-2.97156	-3.28869	-3.78406	-3.25995	-3.47709	-2.56176	-3.9703	-2.83061	-1.99226	-3.42975	-2.21252	-3.47426	-2.48075	-2.91802	-2.47659	-3.77551	-2.14906	0.324001	0.723366	-0.292425	0.816528
Q9H299	SH3 domain-binding glutamic acid-rich-like protein 3	SH3BGRL3	2.05426	0.900753	2.45393	1.47183	1.93456	2.87854	1.12345	0.726222	2.01414	1.19772	1.93704	1.43885	0.8027	1.49201	1.1398	1.46093	1.29969	1.62454	0.324307	0.723366	0.276095	1.21091
P01705	Immunoglobulin lambda variable 2-23	IGLV2-23	1.1228	-2.75931	-2.0667	0.488249	-1.7926	0.443125	0.646778	2.40058	0.372932	0.805468	-2.39166	-0.410353	-0.225502	-1.87192	1.44617	-1.12523	-1.21193	-0.0796477	0.324575	0.723366	0.69989	1.62438
P12830	Cadherin-1	CDH1	6.87126	5.77382	6.40826	6.67336	6.26906	6.15186	6.39002	6.3011	6.44123	6.92576	6.63384	5.02394	6.11531	5.91518	6.54186	6.44989	6.508	6.49327	0.326319	0.725197	0.210412	1.15702
P30990	Neurotensin/neuromedin N	NTS	-2.47764	-2.77665	-2.56726	-2.11445	-3.14697	-2.86882	-1.80346	-2.83668	-2.54705	-1.99724	-1.67936	-3.32818	-3.46139	-1.51077	-1.44214	-1.72681	-1.5194	-2.90043	0.326471	0.725197	-0.317562	0.802425
P09668	Pro-cathepsin H	CTSH	0.774475	0.871223	0.942388	1.15952	0.436441	0.444009	0.847001	0.888053	0.724742	1.61044	1.6724	2.0667	1.04179	0.346098	1.1823	0.859985	1.24166	0.348371	0.32681	0.725197	-0.225085	0.855545
Q7Z794	Keratin, type II cytoskeletal 1b	KRT77	-0.0203184	0.96516	0.148306	0.122753	1.0523	1.18757	0.850192	2.35542	1.14901	0.725815	0.54435	5.3133	0.645392	1.42895	1.45649	0.523367	1.19197	0.305903	0.328399	0.727674	-0.572596	0.672406
P08319	All-trans-retinol dehydrogenase [NAD(+)] ADH4	ADH4	6.44955	6.80072	5.29716	6.69135	6.03288	6.06444	6.95174	5.27195	5.39428	6.34446	7.66949	4.94423	7.21315	6.0649	5.98912	6.40746	6.6124	6.92136	0.329662	0.729379	-0.347911	0.785721
Q8WWY7	WAP four-disulfide core domain protein 12	WFDC12	1.50087	0.337607	0.835476	1.02413	-0.464953	0.6816	0.305696	3.07923	-1.02934	0.447389	-0.225224	2.44009	0.283428	2.01905	1.90491	0.551908	2.60893	0.0751128	0.331861	0.729379	-0.535505	0.689917
P30101	Protein disulfide-isomerase A3	PDIA3	1.69302	1.70666	1.87796	1.43655	1.82378	1.91706	1.57189	1.55514	2.1123	2.14086	2.1387	1.17026	2.30574	2.09701	2.04039	1.63541	1.86308	2.15613	0.332121	0.729379	-0.142318	0.906062
P05089	Arginase-1	ARG1	0.842883	1.29728	1.09984	0.60056	1.34487	1.0306	0.777241	4.05877	0.870813	0.872055	0.817125	4.48733	0.89656	2.2822	1.61965	1.51231	2.13586	0.696603	0.332579	0.729379	-0.526464	0.694254
Q6Q788	Apolipoprotein A-V	APOA5	4.91256	4.2544	5.27352	4.47865	4.93672	4.57248	4.77618	3.61789	5.0188	4.78682	5.31092	2.79069	5.46078	5.08112	5.53038	4.80218	5.42452	5.58209	0.332787	0.729379	-0.335032	0.792767
P02775	Platelet basic protein	PPBP	10.413	9.92337	10.6448	9.20681	10.2264	10.1839	9.00284	8.47412	7.19256	9.45727	8.80221	8.95042	7.22218	8.05989	10.0983	9.76019	8.38289	10.4483	0.333289	0.729379	0.506964	1.42106
P29972	Aquaporin-1	AQP1	-2.03366	-2.06233	-1.42615	-2.30087	-2.01108	-2.07721	-1.42139	-1.46342	-0.934161	-1.56329	-1.44178	-3.27275	-1.98574	-1.61677	-1.17579	-2.16199	-1.98168	-2.19787	0.333552	0.729379	0.249939	1.18916
A0A0A0MT89	Immunoglobulin kappa joining 1	IGKJ1	3.70533	1.99833	2.60201	1.40981	3.16225	4.07426	1.1519	1.02192	1.14247	3.37319	1.35587	0.00382046	1.86384	1.73267	2.60173	3.05478	1.77014	2.48859	0.334626	0.729379	0.505218	1.41934
Q9HCY8	Protein S100-A14	S100A14	-0.0116137	-0.192537	-0.697035	-0.591792	0.832889	-0.394517	-1.35581	4.55574	0.155682	-0.556881	0.0790522	6.91718	-0.456604	2.50449	0.564202	0.508643	0.0465682	-0.913576	0.335081	0.729379	-0.981831	0.506337
P02749	Beta-2-glycoprotein 1	APOH	8.25312	7.40323	8.28523	8.19463	7.96811	8.02002	8.4954	7.80864	8.18403	8.37654	7.96108	7.21157	8.47913	7.54283	8.31654	7.53185	8.17992	8.14681	0.336457	0.729379	0.177677	1.13106
Q14103	Heterogeneous nuclear ribonucleoprotein D0	HNRNPD	-0.47441	-0.169352	-0.0376024	0.410917	0.644371	0.601607	0.574312	1.01979	0.00358226	0.945151	-0.212681	-0.232761	0.72042	0.59523	0.938057	-0.0316106	-0.362558	-0.586566	0.33656	0.729379	0.248395	1.18789
P48643	T-complex protein 1 subunit epsilon	CCT5	-0.259875	0.126947	-1.09588	-0.457319	-1.72661	-1.53872	-1.63429	-1.44657	-1.03286	-2.01676	-1.03617	-1.41932	-1.14609	-0.379227	-0.3809	-0.943132	-0.96289	-0.376023	0.336664	0.729379	-0.277726	0.82489
O75610	Left-right determination factor 1	LEFTY1	-1.53508	0.0132298	-0.090721	0.132152	0.0823947	0.26919	0.163965	0.00269472	0.676116	0.701833	0.826248	-0.837955	0.751419	-0.0778449	0.338241	0.341902	0.466111	0.738843	0.336963	0.729379	-0.276793	0.825424
P51659	Peroxisomal multifunctional enzyme type 2	HSD17B4	-2.01091	-2.76265	-2.72051	-3.03104	-2.81086	-2.72459	-3.10045	-1.63513	-2.92292	-2.86618	-3.03615	-0.403881	-2.9403	-1.60707	-2.69034	-2.42584	-2.40064	-3.1347	0.337337	0.729379	-0.328657	0.796277
P10619	Lysosomal protective protein	CTSA	-1.72074	-1.83775	-1.95908	-2.31307	-2.32323	-2.1617	-2.14832	-0.894982	-2.27246	-2.43235	-2.18413	1.64772	-2.22017	-1.65379	-1.97681	-1.6607	-1.68744	-2.73944	0.337792	0.729379	-0.447023	0.733555
Q8NDZ4	Divergent protein kinase domain 2A	DIPK2A	0.816568	0.809874	1.35061	0.799934	1.64955	1.58714	0.542071	0.217887	-0.479207	0.531913	0.41419	0.144924	0.273533	-0.377296	0.416382	1.18335	0.423739	1.46391	0.337882	0.729379	0.28979	1.22246
Q53RD9	Fibulin-7	FBLN7	1.23899	1.44321	1.83296	1.72826	1.87499	1.76523	2.59819	1.67369	2.42998	2.50649	2.51137	0.2101	2.11402	1.68542	1.39014	1.65967	1.80821	1.79302	0.337963	0.729379	0.262703	1.19972
P20339	Ras-related protein Rab-5A	RAB5A	-1.2058	-1.67829	-1.37449	-1.72995	-1.70938	-2.12535	-1.23374	-1.73694	-1.80026	-1.8436	-1.79557	0.894957	-2.34199	-0.574688	-1.04036	-1.31847	-2.22718	-1.97433	0.339394	0.729379	-0.346576	0.786448
P12429	Annexin A3	ANXA3	-2.5646	-2.90611	-1.52679	-2.56757	-2.74223	-2.51386	-3.30472	-2.75903	-2.06354	-2.1178	-1.8815	-0.934673	-2.8426	-2.80596	-1.66725	-2.90303	-2.51252	-2.30441	0.341125	0.729379	-0.275132	0.826375
P28799	Progranulin	GRN	-2.15107	-2.09491	-2.88832	-3.38472	-3.00514	-3.07189	-2.76516	-3.08225	-3.95061	-3.1612	-3.01361	-2.99645	-4.00135	-3.84667	-3.11415	-2.93	-2.34024	-3.41448	0.341275	0.729379	0.251593	1.19052
P48061	Stromal cell-derived factor 1	CXCL12	3.78078	3.15652	4.04681	4.05473	3.8837	4.42342	4.08949	3.82183	3.88074	4.27877	4.03704	2.30863	3.79203	3.03651	3.76678	4.17115	4.45959	3.99973	0.34131	0.729379	0.245247	1.1853
P01704	Immunoglobulin lambda variable 2-14	IGLV2-14	-1.98525	0.533342	-0.109441	-1.1283	-2.09897	-1.64202	-2.55754	0.486682	-3.2024	-1.99672	-1.44761	-2.30959	-1.81405	0.683016	-0.480186	-0.468358	-0.556207	-0.270347	0.341325	0.729379	-0.537144	0.689134
Q13867	Bleomycin hydrolase	BLMH	0.182518	0.460073	0.288414	0.250925	1.17674	0.579065	0.265668	3.17897	0.310077	0.373632	0.104781	3.40423	0.116723	2.40343	0.542849	1.30386	1.5956	0.122167	0.341731	0.729379	-0.492596	0.710745
P21926	CD9 antigen	CD9	0.24427	-0.176467	-0.0202686	0.334219	0.644494	0.970158	0.858707	-0.122352	0.682742	0.027287	0.12169	-0.84351	-0.243553	0.120735	-0.511412	1.05915	0.464651	0.652673	0.342122	0.729379	0.241726	1.18241
P23560	Brain-derived neurotrophic factor	BDNF	1.44681	1.90349	2.04916	1.64645	2.75978	2.67513	1.69485	1.52765	0.99407	1.26765	1.71681	1.0483	0.200057	0.584251	1.59491	2.54179	1.97503	2.17203	0.342188	0.729379	0.317359	1.24605
P09429	High mobility group protein B1	HMGB1	1.05848	0.803005	0.441423	1.62049	1.98895	1.71081	2.00236	2.70177	1.02454	1.51693	2.04456	1.45522	1.91063	1.6859	2.18876	1.50933	1.60857	1.47624	0.342332	0.729379	-0.248026	0.842048
Q14574	Desmocollin-3	DSC3	2.50711	2.60124	2.84343	2.74077	2.82371	2.98606	2.79238	4.35822	3.15382	3.57138	3.045	1.94572	2.93978	3.09635	2.94957	2.72425	3.30221	2.42921	0.342604	0.729379	0.233801	1.17593
Q8WW22	DnaJ homolog subfamily A member 4	DNAJA4	-0.731513	0.943955	-0.0562055	0.453254	-0.223368	-1.28203	0.240995	-0.322514	0.821667	0.398899	0.782	-1.32854	0.462092	0.792297	0.756428	0.0734541	0.63114	0.634194	0.343456	0.729379	-0.32607	0.797707
P63092	Guanine nucleotide-binding protein G(s) subunit alpha isoforms short	GNAS	-1.60706	-2.97577	-1.2589	-2.03167	-1.92567	-1.82519	-1.53943	-1.57942	-1.09009	-2.06356	-1.76053	-0.0183005	-2.53741	-1.27052	-1.67854	-1.4171	-0.883219	-2.31241	0.343596	0.729379	-0.304921	0.809487
O14979	Heterogeneous nuclear ribonucleoprotein D-like	HNRNPDL	-2.22297	-1.85174	-1.64129	-0.497858	-0.778508	-1.23332	-0.801637	-0.279218	-1.65742	-1.19291	-0.63327	-1.06388	-0.511427	-1.24642	-1.14615	-1.16466	-0.82555	-1.25303	0.343673	0.729379	-0.235141	0.849602
Q9BU40	Chordin-like protein 1	CHRDL1	1.65391	1.48483	1.87608	1.98558	1.87512	2.12375	2.05666	1.84888	2.21669	2.38826	2.12936	0.118962	2.14018	1.52816	1.73691	1.74485	2.39716	1.94307	0.344145	0.729379	0.233643	1.1758
P39023	60S ribosomal protein L3	RPL3	-1.57251	-1.53923	-1.52663	-0.456686	-1.07465	-1.34881	-0.325186	-0.818529	-1.15882	-1.98814	-0.968577	0.14732	-1.09118	-0.486595	-0.856953	-1.12147	-2.08169	-0.873949	0.344564	0.729379	-0.264283	0.832612
P49747	Cartilage oligomeric matrix protein	COMP	1.47279	1.57659	1.64659	1.69289	1.54	1.94276	1.95652	1.39512	2.37645	1.94394	2.45388	0.133935	3.43628	2.47601	1.82718	2.3508	2.23331	1.58848	0.344797	0.729379	-0.308119	0.807694
Q7Z5L7	Podocan	PODN	-0.494761	-0.906535	-0.7046	-1.21624	-1.18496	-0.880613	-0.574179	-1.44182	-0.655215	-0.368305	-0.319733	-1.8189	-0.307758	-0.883506	-0.777535	-0.763034	0.20712	-0.331303	0.346218	0.729786	-0.218392	0.859523
P05556	Integrin beta-1	ITGB1	0.847826	-0.205308	0.260286	0.202389	0.745105	0.712577	0.28063	-0.435857	0.0575073	-0.150868	-0.0491697	-0.791807	0.137267	0.120329	-0.372019	0.877845	0.0620339	0.194912	0.346474	0.729786	0.209005	1.15589
P51149	Ras-related protein Rab-7a	RAB7A	0.822473	0.332266	0.819782	0.470508	1.04906	1.17917	0.479155	0.496411	0.918794	0.282619	0.991983	1.59245	0.515761	1.19433	0.426448	1.08689	0.39635	0.630462	0.346835	0.729786	-0.16931	0.889268
P02776	Platelet factor 4	PF4	7.10421	7.84049	8.00345	7.26986	8.33832	8.13084	7.29638	6.43869	5.87	7.24909	7.2942	6.69632	6.13595	6.27909	7.52517	7.79061	7.81881	6.61152	0.34727	0.729786	0.335174	1.26153
P35443	Thrombospondin-4	THBS4	1.0482	1.65136	1.52404	2.04065	1.52447	1.90794	2.09311	1.52686	2.60639	2.25649	2.33481	0.310948	3.66205	2.42768	2.19758	2.02228	2.04298	2.08253	0.347564	0.729786	-0.317155	0.802651
P68104	Elongation factor 1-alpha 1	EEF1A1	2.66202	2.61334	2.5134	2.9381	3.32078	2.90854	3.31902	3.5739	2.97759	2.90377	3.1217	3.68654	3.08438	3.81683	2.84801	3.21648	2.6363	2.76423	0.347833	0.729786	-0.173762	0.886528
P62263	40S ribosomal protein S14	RPS14	-2.41574	-0.0420787	0.402672	0.0963898	-0.480854	0.00475187	-0.468615	-0.0983971	-0.556924	-0.12073	-0.0580971	0.560023	0.0813479	0.240445	-0.510924	-0.81354	-0.2075	0.143142	0.349534	0.731295	-0.297315	0.813766
P63000	Ras-related C3 botulinum toxin substrate 1	RAC1	1.23062	1.87043	1.52507	1.88097	1.46539	1.0271	1.46844	1.0717	1.78554	1.11358	1.88979	0.855722	1.47309	1.80819	1.88591	1.40836	1.58071	1.89798	0.350013	0.731295	-0.156084	0.897458
Q16543	Hsp90 co-chaperone Cdc37	CDC37	-0.258049	0.986034	-0.291318	-0.135372	0.455242	-0.125142	0.327724	0.268901	0.496023	0.0989445	0.0839947	-0.463923	0.433926	0.634077	0.696097	0.563665	0.21167	0.788225	0.350352	0.731295	-0.186168	0.878937
P48735	Isocitrate dehydrogenase [NADP], mitochondrial	IDH2	-0.158837	-1.57879	-1.81932	-2.42244	-1.25885	-1.49789	-2.0869	-1.84621	-1.51644	-2.08888	-1.82797	-0.110919	-1.74542	-2.24676	-2.39623	-2.12147	-3.55777	-1.86943	0.35053	0.731295	0.35704	1.2808
P04040	Catalase	CAT	0.790299	1.18532	1.18345	0.237965	0.384943	0.346724	0.301062	2.88515	0.806048	0.295591	0.708242	3.29972	0.255208	1.02044	1.4394	1.33207	0.851325	0.937159	0.351203	0.731295	-0.38879	0.76377
O75342	Arachidonate 12-lipoxygenase, 12R-type	ALOX12B	-0.372011	0.52256	-0.352734	-0.558275	0.494471	0.00911073	-0.323381	3.64808	-0.072729	-0.224726	0.22966	4.79357	0.0654637	1.80327	0.574891	1.20997	-0.0970849	-0.941403	0.351564	0.731295	-0.677755	0.625138
P62330	ADP-ribosylation factor 6	ARF6	-0.755331	-1.58033	-0.597547	-1.43402	-0.660208	-0.594156	-0.778673	-0.988395	-0.844445	-1.77237	-0.708128	0.323039	-1.15764	-0.754295	-0.869709	-1.12722	-0.868404	-1.17598	0.351876	0.731295	-0.208256	0.865583
Q8NC51	Plasminogen activator inhibitor 1 RNA-binding protein	SERBP1	-2.33964	-3.93357	-1.45009	-3.23213	-4.05833	-3.78538	-3.50638	-2.63105	-3.99269	-3.07633	-3.38657	-3.7542	-3.92391	-2.86608	-4.38708	-4.33326	-2.62215	-3.13017	0.352932	0.731371	0.349868	1.27444
Q00610	Clathrin heavy chain 1	CLTC	-0.825806	-1.84434	-1.55644	-1.80426	-2.21859	-2.34616	-1.99156	-3.12601	-1.96875	-2.77817	-2.10927	-0.270115	-2.72139	-0.869771	-2.0833	-1.58158	-2.1757	-1.98124	0.353287	0.731371	-0.321962	0.799981
P35612	Beta-adducin	ADD2	0.211035	-1.09234	-0.630227	-0.139922	-1.126	-0.959786	-1.2816	-1.57479	-1.0618	-1.14748	-1.0479	-3.66954	-1.48226	-1.3932	-0.179238	-1.16509	-0.749714	-0.34338	0.353338	0.731371	0.373501	1.29549
Q9HCL0	Protocadherin-18	PCDH18	-2.22096	-1.926	-3.23239	-3.07736	-1.80416	-1.17493	-1.77232	-2.26989	-2.78045	-2.01136	-1.37311	-2.36632	-2.61335	-3.53055	-1.5257	-0.783893	-1.55986	-1.3255	0.354647	0.733096	-0.342196	0.788839
P14543	Nidogen-1	NID1	0.838712	1.67158	1.78252	0.761145	1.56627	1.78038	0.756024	0.555442	0.518041	1.58683	0.915491	-0.103186	0.66872	0.104712	1.24508	2.09378	0.747691	1.53216	0.356679	0.735144	0.281138	1.21515
P80748	Immunoglobulin lambda variable 3-21	IGLV3-21	4.06108	2.44682	4.18135	2.46575	3.50613	2.27841	2.19517	2.39155	1.98038	3.3801	1.35936	0.653208	1.49011	0.863619	3.96173	4.14579	3.45379	3.11745	0.356958	0.735144	0.508042	1.42212
Q9NZT1	Calmodulin-like protein 5	CALML5	1.82509	2.94392	2.19761	0.599618	0.621359	1.43267	0.635099	3.64139	1.07916	2.08341	0.794562	0.889301	0.714456	4.02207	2.37577	2.96749	4.72864	1.74828	0.357188	0.735144	-0.574137	0.671688
Q9H223	EH domain-containing protein 4	EHD4	-2.10587	-3.1926	-2.38918	-2.55952	-2.58695	-2.3924	-2.30665	-2.39475	-2.24275	-2.19043	-2.5831	-1.01661	-2.64919	-2.0922	-3.3317	-2.09422	-1.61715	-2.25685	0.357956	0.735144	-0.230985	0.852053
Q13404	Ubiquitin-conjugating enzyme E2 variant 1	UBE2V1	-1.39476	-0.750837	-0.939633	-1.53295	-1.71859	-1.04055	-1.09222	-1.34098	-1.0449	-1.12107	-1.10761	-1.59413	-0.707029	-0.325991	-0.475745	-1.03173	-1.62388	-1.31314	0.358025	0.735144	-0.175241	0.885619
Q15126	Phosphomevalonate kinase	PMVK	-1.35179	-3.0587	-2.2456	-3.46859	-1.99231	-1.75675	-2.51287	-2.73859	-2.14407	-2.26193	-2.76237	-0.740678	-2.20017	-1.63981	-2.03163	-2.03664	-2.98049	-2.10613	0.359116	0.735971	-0.29088	0.817403
P60981	Destrin	DSTN	0.885087	-0.249336	0.630035	0.340942	1.01855	0.7213	0.485019	0.0135855	0.65956	0.280242	0.0606466	0.811344	0.48542	0.648424	-0.159834	0.251929	-0.0341603	0.440191	0.360095	0.735971	0.165503	1.12156
P55056	Apolipoprotein C-IV	APOC4	7.39123	7.6052	7.52012	7.83911	7.2127	7.08849	7.91177	7.67473	7.46657	7.77642	7.40879	6.74934	8.21949	6.75941	7.81015	7.37038	6.49333	7.93136	0.360263	0.735971	0.205853	1.15337
Q9NZN3	EH domain-containing protein 3	EHD3	1.39045	0.51805	0.896979	1.0906	1.32113	1.14568	1.1508	-0.0826954	1.42818	0.16775	0.735953	-0.562931	1.22814	0.610073	0.0359565	1.0105	0.995635	1.13486	0.360339	0.735971	0.254169	1.19265
P11413	Glucose-6-phosphate 1-dehydrogenase	G6PD	-0.932287	-1.27216	-1.5895	-1.26751	-0.750894	-1.77186	-0.93388	-1.72527	-1.32008	-1.53778	-0.843274	-1.62697	-1.48389	-0.659216	-1.36185	-0.951646	-1.45769	-0.809467	0.361403	0.737167	-0.160871	0.894485
P05204	Non-histone chromosomal protein HMG-17	HMGN2	-2.37062	-2.17787	-2.19185	-2.52209	-1.96767	-2.75355	-1.78944	-1.23234	-3.30669	-2.11097	-2.04603	-2.39211	-2.73465	-2.7376	-2.45993	-2.06008	-2.33534	-2.82495	0.362345	0.73811	0.206528	1.15391
A0A087WSY4	Immunoglobulin heavy variable 4-30-2	IGHV4-30-2	1.27704	-1.11554	-0.38245	-1.28179	-2.08583	-0.770819	-1.2184	-1.80771	-2.77312	-1.49013	-1.1808	-2.65306	-1.52046	-2.36529	-0.752919	-0.315165	-2.23847	-1.77217	0.363674	0.73984	0.434918	1.35183
P84095	Rho-related GTP-binding protein RhoG	RHOG	-2.18319	-3.89749	-2.30228	-1.83854	-2.00762	-2.67939	-2.02192	-2.52788	-2.46011	-2.32029	-3.11544	-2.78906	-1.82167	-2.53948	-2.733	-2.36123	-2.96153	-2.87999	0.364725	0.740997	0.226305	1.16983
P07108	Acyl-CoA-binding protein	DBI	-1.7062	-2.87384	-2.04161	-2.79681	-2.65927	-2.11319	-5.39796	0.541219	-2.57293	-2.31377	-2.86689	-1.84137	-3.71737	-0.705663	-1.76521	-1.17953	0.121723	-2.43563	0.368079	0.746827	-0.594694	0.662185
P04439	HLA class I histocompatibility antigen, A alpha chain	HLA-A	2.51954	1.94769	2.49247	1.7993	3.16775	2.65838	2.75419	2.07342	2.53723	2.60098	2.42373	1.03689	2.80307	1.41434	2.95678	2.41979	2.24943	2.46525	0.370308	0.750361	0.233934	1.17604
P07477	Serine protease 1	PRSS1	8.44868	8.54456	8.06385	8.36064	8.07995	7.72328	8.27583	7.74693	7.63881	8.67117	8.13138	6.43884	8.08556	7.799	8.32679	7.86695	7.70554	8.97575	0.371193	0.750855	0.239144	1.18029
Q9NRV9	Heme-binding protein 1	HEBP1	-0.310263	0.61591	-0.00876235	-0.900437	-1.05263	-1.51793	-0.73975	-1.42691	0.0249911	-0.242198	-0.72544	-2.37353	-0.551514	-1.20538	-0.186213	-1.14842	-0.524588	-0.180802	0.371527	0.750855	0.306187	1.23644
P0DOX5	Immunoglobulin gamma-1 heavy chain	P0DOX5	7.79045	5.73548	6.63123	6.16411	5.77542	5.62284	5.00156	4.67082	4.1142	5.38808	5.51182	4.36169	5.26684	3.79603	6.51176	5.56855	5.65002	5.5466	0.374753	0.7558	0.412755	1.33123
P00739	Haptoglobin-related protein	HPR	8.50053	7.33374	7.15739	7.1698	6.26954	7.67955	6.64372	7.0948	5.77231	7.37142	6.44621	5.92134	6.30283	5.37774	8.7025	6.11893	7.05635	7.72557	0.375362	0.7558	0.392842	1.31298
P22528	Cornifin-B	SPRR1B	0.701322	1.06302	0.930582	0.753726	2.23162	0.902568	-0.249771	4.80334	1.15474	0.351882	1.34773	8.60296	1.0031	3.99532	1.50649	0.491246	0.853472	-0.203791	0.375446	0.7558	-0.935261	0.522948
Q13296	Mammaglobin-A	SCGB2A2	-0.938998	0.101865	1.17945	0.078855	-0.459843	0.348087	-0.290178	2.40714	1.25998	-0.175536	0.496989	-0.995206	1.06844	1.20687	0.967542	0.228814	2.72071	0.611986	0.377788	0.758796	-0.437185	0.738574
P31025	Lipocalin-1	LCN1	1.90891	1.0463	2.168	1.56459	0.86931	1.44155	0.906796	1.31592	1.52175	1.1173	1.14179	0.306351	0.720764	2.05725	2.29503	1.65742	3.3309	2.02299	0.378403	0.758796	-0.305519	0.809151
P0DMV8	Heat shock 70 kDa protein 1A	HSPA1A	1.60902	3.9574	2.12094	1.44943	1.6023	1.61108	1.90876	2.02674	2.57419	2.13181	2.41318	2.48112	2.05967	2.91969	2.13648	2.2948	2.35031	2.1342	0.378412	0.758796	-0.249517	0.841178
P01768	Immunoglobulin heavy variable 3-30	IGHV3-30	8.0457	6.21543	7.33922	6.58054	6.5517	6.74469	6.71386	6.87714	6.17713	6.63707	6.40052	5.27426	6.57211	5.74188	7.5932	7.29008	7.00369	6.16638	0.380463	0.761916	0.282983	1.21671
P38606	V-type proton ATPase catalytic subunit A	ATP6V1A	-1.78513	-3.18463	-2.30809	-2.90413	-2.11053	-2.49061	-2.30157	-2.05971	-2.83342	-3.13341	-2.96129	0.523948	-3.63909	-1.29319	-2.75349	-1.58559	-2.54366	-2.6561	0.382183	0.764365	-0.397566	0.759138
P11169	Solute carrier family 2, facilitated glucose transporter member 3	SLC2A3	0.791288	-0.567406	0.386727	0.2487	1.3554	1.21376	-0.137392	-0.811396	0.691741	-0.130071	0.192502	-0.800846	-0.232677	-0.326725	0.0392213	1.08461	-0.358595	0.557487	0.383159	0.765064	0.284763	1.21821
P00338	L-lactate dehydrogenase A chain	LDHA	1.37109	0.829236	1.06807	0.649019	1.36087	1.35465	0.749985	1.0134	1.11109	0.701645	0.643523	2.63561	0.00998781	2.50772	0.692226	2.107	1.14912	0.730294	0.384825	0.765064	-0.288531	0.818735
A0A075B6I9	Immunoglobulin lambda variable 7-46	IGLV7-46	3.25304	1.68859	2.96367	1.68578	2.63403	1.96512	2.16288	2.17174	2.09853	2.69155	1.59355	1.21931	1.85224	0.676103	2.47219	2.70063	3.05982	2.76022	0.385316	0.765064	0.289735	1.22242
Q9BVK6	Transmembrane emp24 domain-containing protein 9	TMED9	-3.31402	-3.77145	-4.31099	-3.06972	-3.22191	-4.75706	-3.03517	-0.908293	-2.75142	-2.98378	-3.14965	1.00196	-3.27844	-1.40617	-3.26494	-2.18693	-3.66021	-4.96343	0.385376	0.765064	-0.598903	0.660256
P01703	Immunoglobulin lambda variable 1-40	IGLV1-40	1.40047	-0.254175	-0.629587	-2.91807	-1.95586	-3.42652	-1.70792	-2.62836	-3.18402	-1.59825	-2.72655	-3.36237	-0.855853	-2.11491	0.885388	1.16097	-0.816489	-0.413301	0.385379	0.765064	-0.659842	0.632948
Q92597	Protein NDRG1	NDRG1	-4.43331	-4.07259	-2.24962	-2.54631	-4.19196	-3.42936	-3.99148	-2.27974	-3.22706	-3.16911	-2.10999	-1.00699	-3.02944	-3.40091	-3.39537	-3.54746	-4.27266	-3.0726	0.385518	0.765064	-0.379627	0.768636
Q86YZ3	Hornerin	HRNR	1.79557	1.74509	1.62654	1.7212	2.40797	2.79512	1.75546	6.00357	2.45319	1.27382	2.22454	0.28246	2.06864	2.03075	1.84528	2.2199	2.57887	1.83042	0.386015	0.765064	0.472648	1.38765
P35754	Glutaredoxin-1	GLRX	-1.62314	-1.21035	-1.49654	-1.78297	-1.12231	-1.8102	-1.1727	1.65977	-0.953677	-1.22464	-0.84026	-0.322918	-1.67297	-0.217306	-0.253367	-0.795046	-0.776395	-0.951176	0.386506	0.765064	-0.344994	0.787311
Q9UBW5	Bridging integrator 2	BIN2	1.01833	0.455978	0.292058	0.305297	0.667968	0.528467	0.241313	-0.340305	0.186897	-0.26021	0.173379	-0.878777	0.658785	-0.173748	0.13898	0.497175	-0.0987186	0.632357	0.388446	0.767158	0.1909	1.14148
Q13228	Methanethiol oxidase	SELENBP1	-1.22511	-0.0142983	-0.80024	-0.296458	-1.27195	-1.0974	-1.57123	-0.900381	-1.34452	-0.895678	-0.884306	-1.10753	-1.31473	-1.60115	-1.35263	-1.26849	-1.38256	-0.177092	0.389316	0.767158	0.194336	1.1442
P50579	Methionine aminopeptidase 2	METAP2	-1.16219	0.0335873	-0.820532	-0.336218	-0.701978	-1.00901	-0.479562	-0.923946	-0.46153	-0.587362	-0.148692	-1.47516	-0.615362	-0.413671	-0.277408	-0.64198	-0.140238	-0.0973129	0.389412	0.767158	-0.168646	0.889677
P58546	Myotrophin	MTPN	-0.671769	-1.21218	-0.936112	-1.23683	-0.295224	-0.575248	-0.792643	-2.0403	-0.845885	-0.5054	-0.423331	-2.56402	-1.93276	-1.5374	-0.989455	-0.54264	-0.875506	-0.534294	0.39008	0.767158	0.263769	1.20061
P02652	Apolipoprotein A-II	APOA2	8.56407	8.45933	9.15928	8.51768	8.25137	8.13757	8.49257	7.95383	8.53467	8.56035	8.45709	7.59669	8.83646	8.26009	8.63798	9.03419	9.03707	9.27609	0.392481	0.767158	-0.178883	0.883387
Q16270	Insulin-like growth factor-binding protein 7	IGFBP7	4.29818	4.24416	4.46503	4.56522	4.32829	4.53241	5.00649	4.61458	4.95482	4.97494	4.99742	3.15335	4.77305	4.34929	4.40801	4.16454	4.99871	4.44829	0.392618	0.767158	0.18683	1.13826
Q6NUJ1	Proactivator polypeptide-like 1	PSAPL1	-2.52549	-2.65675	-1.48514	-1.66186	-1.73829	-1.14794	-2.08969	1.22976	-3.03931	-1.90422	-2.2969	2.5277	-1.76316	-0.268497	-1.28907	-1.76487	-0.328177	-3.49772	0.392748	0.767158	-0.616806	0.652113
Q06033	Inter-alpha-trypsin inhibitor heavy chain H3	ITIH3	1.90821	1.76423	2.59619	1.64482	1.57972	1.24985	1.05214	1.09588	0.807026	1.41605	1.8581	-0.234217	1.93412	0.852055	3.0493	3.16106	1.69999	2.59044	0.392793	0.767158	-0.352442	0.783257
P13501	C-C motif chemokine 5	CCL5	3.74756	3.64012	4.41531	4.04926	5.00009	4.94428	3.83581	3.3761	2.71766	4.0186	3.81656	2.94782	2.62426	2.75186	3.77516	5.316	3.75101	4.20967	0.393858	0.767158	0.325437	1.25304
O75390	Citrate synthase, mitochondrial	CS	0.0451809	-1.48888	-1.1974	-1.8383	-0.537867	-1.90298	-1.30613	-1.09861	-0.446213	-1.25474	-1.20302	2.44527	-1.26502	0.00341733	-1.39331	-0.696884	-2.61085	-0.534839	0.396096	0.767158	-0.44569	0.734233
P24592	Insulin-like growth factor-binding protein 6	IGFBP6	2.59434	3.19626	2.8232	2.94401	2.88982	2.98565	3.22675	2.9891	3.73282	3.99422	3.41072	1.97072	4.16141	3.11347	3.42156	3.32943	3.66239	3.79671	0.39638	0.767158	-0.220686	0.858157
P21333	Filamin-A	FLNA	4.62732	3.19783	4.18872	3.69531	4.91692	4.6972	4.19493	3.21095	4.34214	3.80744	3.94252	2.90602	3.7037	4.00506	3.4851	4.56605	3.94242	4.30022	0.397032	0.767158	0.231491	1.17405
A0A0C4DH25	Immunoglobulin kappa variable 3D-20	IGKV3D-20	7.84187	10.7456	6.2531	5.37676	4.784	5.29074	6.4088	6.91425	6.79025	11.5874	7.60303	4.76377	5.23559	4.96847	7.42084	6.75063	5.93387	8.51862	0.39753	0.767158	0.799922	1.74101
P02675	Fibrinogen beta chain	FGB	11.3159	10.5374	10.5153	10.2988	10.5349	10.1769	10.4823	9.61713	10.2879	10.5047	10.1731	8.67914	10.8519	10.0135	10.5137	10.526	10.5661	10.3067	0.398169	0.767158	0.223383	1.16747
P31946	14-3-3 protein beta/alpha	YWHAB	2.46321	1.5353	2.57563	2.0376	3.11965	2.88481	2.44349	1.69092	2.16046	2.2511	2.40081	3.24274	1.92119	2.95216	1.88864	2.8645	2.56281	2.30779	0.398224	0.767158	-0.201361	0.86973
P46776	60S ribosomal protein L27a	RPL27A	-0.854864	-0.577242	-0.330202	-0.282467	0.187176	-0.759849	0.0975824	0.323217	-0.359488	-1.16289	-0.302861	0.836986	-0.639998	-0.21609	-0.379694	-0.216308	-0.338578	-0.19921	0.398342	0.767158	-0.189934	0.876646
P01911	HLA class II histocompatibility antigen, DRB1 beta chain	HLA-DRB1	-0.838833	-1.32425	0.531111	0.539725	-0.743212	0.140685	-0.144576	0.444504	-0.0224234	-0.000250982	1.07459	-1.44967	-0.372872	-1.42106	-0.153788	-0.332549	-0.119364	-0.708311	0.399129	0.767158	0.293626	1.22572
P61353	60S ribosomal protein L27	RPL27	-1.15589	-2.41082	-1.01104	-0.883295	-0.851297	-1.02621	-0.836712	-0.154222	-0.992951	-0.864814	-0.764534	-0.637337	-0.519912	-1.24282	-1.6443	-1.40802	-1.75444	-2.00881	0.399253	0.767158	0.228797	1.17186
Q00688	Peptidyl-prolyl cis-trans isomerase FKBP3	FKBP3	0.213534	1.72109	0.0639173	0.693001	1.1018	0.0275421	0.189925	0.535888	0.71731	0.783616	0.611357	-0.479781	0.747799	0.694503	0.514277	0.00488445	0.422276	0.722676	0.399772	0.767158	0.200013	1.14871
P61106	Ras-related protein Rab-14	RAB14	0.980444	0.694347	0.927154	0.643418	0.441874	0.513638	0.456101	0.461341	0.839106	0.611774	0.633207	0.572211	-0.146244	1.1143	0.304628	1.11608	-0.271642	0.706443	0.399828	0.767158	0.153297	1.11211
P38646	Stress-70 protein, mitochondrial	HSPA9	0.0564409	-3.43887	-1.12632	-1.75197	-1.79846	-1.20739	-1.50214	-1.90207	-1.31401	-2.13408	-2.31785	1.42834	-3.62524	-0.821047	-1.42358	-1.21877	0.173444	-1.14677	0.3999	0.767158	-0.492954	0.710569
P61247	40S ribosomal protein S3a	RPS3A	-1.28914	-1.23124	-1.10127	-0.765067	-0.447399	-1.06699	-1.31277	-0.294301	-1.14132	-1.52753	-1.0232	0.477478	-0.860142	-0.816185	-0.749465	-1.0314	-1.52517	-1.0311	0.39998	0.767158	-0.197807	0.871875
P06396	Gelsolin	GSN	6.34562	5.66225	5.9457	5.43834	5.42834	5.40133	5.41423	4.91657	5.74937	4.94239	5.54947	4.29271	6.13262	5.35753	6.38682	6.33639	6.20438	5.78361	0.400828	0.767158	-0.231025	0.852029
O43768	Alpha-endosulfine	ENSA	-1.11305	-0.408387	-0.542812	-0.870319	-0.581815	-1.29136	-0.983413	0.45672	-0.917183	-0.659375	-0.727888	0.650165	-1.66201	-0.42323	-0.438257	-0.500759	0.283846	-0.784709	0.401555	0.767158	-0.240745	0.846308
Q6YHK3	CD109 antigen	CD109	-2.15688	-1.48844	-2.44833	-2.12241	-0.597513	-0.169808	-1.28784	-1.42348	-1.96042	-1.77864	-3.43665	-1.02058	-0.927312	-2.93601	-1.77846	-0.913397	-2.35863	-1.68963	0.401563	0.767158	0.339207	1.26506
O43865	S-adenosylhomocysteine hydrolase-like protein 1	AHCYL1	-0.863787	-1.78292	-1.62893	-1.7722	-1.63625	-1.13646	-1.40318	-1.96245	-0.893303	-1.38025	-1.96144	-0.986223	-1.09039	-1.40789	-1.27685	-1.02069	-1.5733	-1.0657	0.401586	0.767158	-0.148162	0.902399
A0A0B4J1V2	Immunoglobulin heavy variable 2-26	IGHV2-26	3.04046	2.83946	2.05509	2.3179	1.28256	1.4703	1.43616	1.8487	1.75159	1.92973	1.26414	0.0973009	1.20032	0.992116	3.08752	2.87467	2.14561	1.71859	0.401736	0.767158	0.324662	1.25237
P78371	T-complex protein 1 subunit beta	CCT2	-1.91185	-0.0553039	-1.25994	-0.525671	-1.95774	-1.54918	-1.59704	-2.10404	-0.612366	-2.18044	-1.09835	-2.01461	-2.23185	-1.29288	-1.00698	-2.77112	-1.66626	-1.19245	0.401771	0.767158	0.283953	1.21753
P25325	3-mercaptopyruvate sulfurtransferase	MPST	-0.0245567	1.66759	0.270591	0.239026	0.254094	0.263784	0.673503	-0.205282	0.881727	1.01377	0.804946	0.0427769	1.23797	0.812214	1.01269	0.0287302	0.410517	1.45965	0.402011	0.767158	-0.222763	0.856923
Q9ULC4	Malignant T-cell-amplified sequence 1	MCTS1	1.40748	2.52065	1.96882	2.66612	2.09033	1.60083	2.11486	1.53735	2.15578	2.14616	2.19265	0.303942	2.02688	2.21211	2.02195	1.62124	2.05059	2.04419	0.403171	0.768121	0.211644	1.15801
P58335	Anthrax toxin receptor 2	ANTXR2	1.15473	1.70212	2.19491	1.91104	1.95899	1.57193	2.40802	1.33839	2.53841	2.37112	2.3458	0.525906	3.26171	2.50912	1.94935	1.97765	2.16527	2.63206	0.403866	0.768121	-0.255891	0.83747
P05120	Plasminogen activator inhibitor 2	SERPINB2	-3.13691	-3.60902	-5.10704	-3.3179	-4.73044	-3.56905	-5.6417	-0.903991	-3.1056	-3.03573	-3.04053	-3.34656	-3.41593	-3.37746	-4.88404	-2.97334	-1.17401	-2.80826	0.404012	0.768121	-0.488223	0.712903
Q9BYZ8	Regenerating islet-derived protein 4	REG4	-0.137029	-0.947858	-0.250478	-0.37966	-0.636405	-0.538515	-0.266396	-0.163121	0.803191	0.209631	0.765947	-2.16922	0.0298569	-0.417959	-0.75569	-0.529329	-0.32612	-0.564245	0.405508	0.768651	0.265181	1.20179
Q92841	Probable ATP-dependent RNA helicase DDX17	DDX17	-0.934125	-0.0761638	-0.293168	0.235368	0.365643	-0.263448	0.541146	0.645587	-0.149637	-0.227994	0.010779	-0.00289844	0.644511	0.289356	0.109836	-0.0413389	-0.219496	0.37231	0.406233	0.768651	-0.161061	0.894367
P28070	Proteasome subunit beta type-4	PSMB4	-0.93287	-1.38557	-0.521169	-1.10526	-0.972877	-0.85501	-1.51302	1.44398	-0.715755	-0.881183	-1.47604	3.27417	-1.57005	0.0438479	-0.696074	0.110913	-0.638694	-1.11339	0.406359	0.768651	-0.485708	0.714146
P09525	Annexin A4	ANXA4	-3.37976	-3.44949	-3.90267	-4.1439	-3.54855	-3.3859	-4.57933	-2.12582	-3.27032	-3.38638	-3.72275	0.115486	-3.45812	-2.70524	-4.18572	-2.57946	-3.78586	-4.36124	0.406488	0.768651	-0.43185	0.741311
P62937	Peptidyl-prolyl cis-trans isomerase A	PPIA	3.35711	3.72516	3.92553	3.65282	4.05811	3.79847	4.04744	3.36239	3.84267	4.04083	3.64657	3.28782	3.81229	3.63203	3.74785	3.83091	3.7735	3.77967	0.407275	0.768651	0.0922203	1.06601
Q76M96	Coiled-coil domain-containing protein 80	CCDC80	0.177972	0.256757	-0.171238	0.289319	0.492262	0.591123	0.479204	0.0679789	0.612427	1.63039	0.727895	-1.26191	0.911972	0.13968	-0.684944	0.684764	1.13805	-0.274097	0.407285	0.768651	0.269944	1.20576
Q01432	AMP deaminase 3	AMPD3	-1.81509	-0.322007	-1.03484	-0.733889	-1.43086	-1.9393	-1.08066	-1.32083	-1.17055	-1.11875	-0.0840142	-1.69244	-0.825762	-1.0647	-1.69219	-2.27036	-2.62573	-1.37928	0.410606	0.773151	0.257633	1.19552
P0DOY3	Immunoglobulin lambda constant 3	IGLC3	9.41612	8.56215	9.39238	8.87787	7.22315	8.35076	8.12737	8.96542	7.15519	8.8045	8.39223	8.31644	9.98542	7.2414	10.0582	8.55837	9.36879	8.74196	0.410673	0.773151	-0.345365	0.787109
P35858	Insulin-like growth factor-binding protein complex acid labile subunit	IGFALS	5.04822	5.13743	5.21018	5.28702	5.23751	4.64435	5.30305	4.58981	5.45616	5.32645	5.09938	3.67344	5.70533	4.89114	5.0714	4.79984	5.13762	5.21003	0.414287	0.778793	0.175497	1.12935
P22532	Small proline-rich protein 2D	SPRR2D	0.665724	1.82668	1.33404	1.45982	1.20036	1.18561	-0.942968	4.00879	0.876491	-2.15028	0.872186	8.53888	0.867583	4.08872	1.46749	-0.849363	0.770596	-0.632892	0.414682	0.778793	-0.943974	0.519799
P67809	Y-box-binding protein 1	YBX1	-1.95069	-0.806131	-1.55654	-0.672612	-0.466657	-1.19298	-0.506564	-0.107904	-0.869868	-0.787202	-0.218379	-1.50232	-0.594841	-0.362617	-0.409989	-1.07574	-1.12628	-0.20036	0.416913	0.7812	-0.205401	0.867298
P29350	Tyrosine-protein phosphatase non-receptor type 6	PTPN6	1.80638	1.01921	1.22039	1.43013	2.11593	1.88015	1.86841	2.24034	1.87771	1.95821	2.22069	0.861674	1.81765	1.56271	1.83906	1.52766	1.31795	1.53426	0.416978	0.7812	0.15648	1.11456
P61160	Actin-related protein 2	ACTR2	0.340178	-0.523701	0.390256	-0.507109	1.06948	0.394319	0	-0.727781	0.188353	-0.680184	-0.248495	0.514824	-0.292348	0.645574	-0.133442	0.942628	0.145648	0.0618106	0.418429	0.782966	-0.210144	0.864451
P61019	Ras-related protein Rab-2A	RAB2A	-2.22781	-3.79438	-2.6665	-2.85912	-3.04807	-3.64326	-3.66069	-2.7708	-2.52351	-2.96722	-2.80832	-1.85266	-2.27124	-1.77511	-3.35615	-2.64724	-4.18971	-3.13551	0.419076	0.783224	-0.261643	0.834138
P02750	Leucine-rich alpha-2-glycoprotein	LRG1	3.37817	1.80114	2.88118	1.3607	0.904537	1.28317	0.54673	0.65272	0.213679	0.139814	-0.277605	-0.679012	1.42484	1.31483	3.75947	4.40235	2.52906	2.55656	0.422678	0.788999	-0.562627	0.677068
P54920	Alpha-soluble NSF attachment protein	NAPA	-1.1864	-1.42159	-1.46037	-1.33913	-1.63879	-1.16589	-1.28135	-1.77426	-1.08994	-1.61409	-1.58305	-1.44638	-2.04911	-0.67116	-1.08758	-1.45553	-0.930755	-0.886548	0.424636	0.790441	-0.133416	0.91167
P04180	Phosphatidylcholine-sterol acyltransferase	LCAT	2.27032	1.57585	2.00917	1.36168	1.0438	0.368183	0.532825	0.691147	1.16451	1.25278	0.765758	-0.901542	0.897627	0.479059	1.52945	1.7631	1.64265	1.34798	0.424892	0.790441	0.286517	1.21969
P11277	Spectrin beta chain, erythrocytic	SPTB	-2.48098	0.349437	-2.01526	-2.87967	-3.00063	-3.06785	-2.69266	-3.42676	-2.97174	-3.03374	-2.43839	-4.32673	-3.21579	-2.28778	-2.67553	-2.34203	-2.73132	-3.02206	0.424991	0.790441	0.357971	1.28162
A0A0C4DH34	Immunoglobulin heavy variable 4-28	IGHV4-28	1.94311	0.184917	1.20677	-0.26447	0.402306	0.0416268	1.38114	-0.105781	-0.610422	0.701631	1.46455	-0.405922	2.51875	-0.325629	0.863929	1.40388	1.17926	0.01006	0.426841	0.790723	-0.350526	0.784298
A0A0B4J1V1	Immunoglobulin heavy variable 3-21	IGHV3-21	-1.74304	-2.45282	-0.931935	-1.81504	-1.29238	-4.05689	-2.48326	-3.54194	-1.50616	-2.01033	-3.09196	-3.29521	-3.40163	-4.00998	-1.06311	-2.7614	-0.829824	-2.26627	0.42691	0.790723	0.406545	1.32551
P84103	Serine/arginine-rich splicing factor 3	SRSF3	0.303125	-0.143674	-0.150963	0.691858	0.640053	0.357084	0.303926	1.08641	0.0984573	0.371324	0.427783	-0.0928472	0.2997	0.300306	0.483607	0.38712	0.510294	-0.676344	0.427787	0.790723	0.150807	1.11019
P30153	Serine/threonine-protein phosphatase 2A 65 kDa regulatory subunit A alpha isoform	PPP2R1A	0.676409	1.89613	0.638468	1.58353	0.415081	0.375269	0.500693	-0.19101	0.832495	-0.198803	0.761449	1.08656	-0.00238287	1.23224	0.874803	0.924528	0.826673	1.27057	0.427992	0.790723	-0.218979	0.859173
A0A075B6R2	Immunoglobulin heavy variable 4-4	IGHV4-4	1.37459	1.39825	1.14122	-0.949692	-1.51572	-0.234659	-1.50094	-1.22572	0.598004	-1.43051	1.98164	-0.353037	-1.70591	0.0200617	1.5354	1.82273	-1.6028	0.567331	0.428683	0.790723	-0.517694	0.698487
Q8NCH0	Carbohydrate sulfotransferase 14	CHST14	-0.866856	-0.957854	-0.0761022	-0.389098	-0.542417	-0.105615	-0.404436	-0.0866661	0.146287	0.424673	0.0500639	-1.41141	0.526669	-0.463178	-0.184819	0.229023	0.237832	0.339435	0.429045	0.790723	-0.201261	0.86979
Q7KZF4	Staphylococcal nuclease domain-containing protein 1	SND1	-2.05629	-1.69468	-1.57332	-2.11001	-1.38932	-1.97868	-1.77501	-2.16482	-1.52035	-2.03486	-1.50541	-1.29413	-1.30074	-0.67277	-2.59988	-1.94381	-0.956892	-2.72644	0.429207	0.790723	-0.204726	0.867703
A6NI72	Putative neutrophil cytosol factor 1B	NCF1B	-1.55251	-1.80108	-1.43698	-0.789299	-0.294628	-0.374451	-0.00276114	0.542256	-0.414137	0.408623	0.611394	-0.558017	-0.231218	0.0361957	0.0591119	-0.244448	-0.932086	-1.11734	0.429449	0.790723	-0.274445	0.826768
P17858	ATP-dependent 6-phosphofructokinase, liver type	PFKL	-0.295895	0.188241	-0.368018	0.0764273	-0.423964	-0.89806	-0.252696	-1.27531	-0.313269	-0.403161	-0.126875	0.0919792	-0.10457	-0.347315	-0.429202	-0.827464	-0.542154	0.353797	0.429763	0.790723	-0.155095	0.898073
P23284	Peptidyl-prolyl cis-trans isomerase B	PPIB	4.90865	5.09788	5.05324	4.85253	5.5099	5.49478	4.62756	4.55306	4.08373	5.05788	4.71197	3.72925	4.68635	4.70689	5.18503	5.10948	4.89804	5.01106	0.431777	0.793053	0.169162	1.12441
Q07507	Dermatopontin	DPT	1.04925	1.82709	1.74047	2.15751	1.88487	2.24184	2.38452	1.8265	1.40784	2.54279	2.41794	-0.180202	2.00925	1.7568	2.23931	1.76802	2.15561	1.08183	0.432059	0.793053	0.250199	1.18937
P12955	Xaa-Pro dipeptidase	PEPD	-0.916817	-2.32989	-1.39419	-2.23976	-2.44209	-1.79465	-1.89123	-1.22461	-1.92857	-1.73266	-2.06292	-0.671786	-2.07086	-1.06172	-1.59301	-1.61154	-1.94593	-1.79244	0.435454	0.796405	-0.188172	0.877717
P04406	Glyceraldehyde-3-phosphate dehydrogenase	GAPDH	6.95489	7.99412	7.73013	7.83955	7.50247	7.63146	8.17231	7.37006	7.96199	8.02966	8.00026	7.92868	8.07713	7.90126	7.89778	7.50429	7.77366	7.59152	0.43553	0.796405	-0.11566	0.92296
P35637	RNA-binding protein FUS	FUS	0.984028	0.716916	0.697769	1.69419	1.58995	1.28972	1.71596	2.19296	1.38049	1.40875	1.66353	0.686573	1.94414	1.33447	1.47863	0.693763	0.920572	0.768747	0.435532	0.796405	0.180771	1.13349
P41218	Myeloid cell nuclear differentiation antigen	MNDA	0.800586	1.46974	0.151119	0.137731	1.12494	0.840669	2.16431	1.23611	-0.170692	0.387435	0.694067	0.161096	0.672398	0.591842	0.895899	0.479836	0.988731	0.314601	0.435954	0.796405	0.214386	1.16021
P50990	T-complex protein 1 subunit theta	CCT8	-1.23365	-0.0925256	-1.28403	-1.44273	-1.03551	-1.49646	-2.13769	-1.96091	-1.41317	-1.49705	-1.31886	-1.32947	-1.8911	-0.286646	-1.03572	-0.799323	-1.28346	-1.36079	0.436556	0.796559	-0.196202	0.872846
O75369	Filamin-B	FLNB	-4.38926	-2.66829	-2.64607	-1.92834	-2.66599	-2.02104	-1.57084	-1.5525	-3.32588	-4.58387	-2.87929	-0.929115	-3.468	-2.28629	-2.78924	-2.77179	-2.17905	-1.66853	0.437616	0.797548	-0.363796	0.777117
Q9H1Z8	Augurin	ECRG4	-1.06168	-0.902774	-1.71549	-1.25756	-1.29787	-0.46207	-0.599723	0.00574488	-0.249117	-0.589263	0.442081	-2.42707	-0.067013	-1.50753	-1.32236	0.434393	0.13303	0.296608	0.439232	0.799547	-0.310748	0.806224
Q14766	Latent-transforming growth factor beta-binding protein 1	LTBP1	5.34379	6.0228	6.11731	5.42558	6.87704	6.4655	5.65385	4.93662	4.55787	5.35687	5.57482	4.86812	4.51241	4.63475	5.58415	6.52253	5.4494	6.13921	0.440446	0.799976	0.26505	1.20168
A0A0A0MRZ8	Immunoglobulin kappa variable 3D-11	IGKV3D-11	6.77316	8.94515	8.16077	7.32848	6.52916	7.01555	5.55623	6.15253	6.35449	10.2163	7.15772	6.54144	6.54251	5.71819	6.65597	5.38158	7.31629	9.17471	0.440506	0.799976	0.492139	1.40653
B2RUZ4	Small integral membrane protein 1	SMIM1	-0.949637	0.343996	-0.165154	0.982431	-0.537043	-0.843254	0.557309	-0.766486	0.392041	0.248624	0.882824	-2.189	-1.1635	0.132317	0.256998	-0.612204	0.0714553	-0.389444	0.442043	0.800157	0.302602	1.23337
P55072	Transitional endoplasmic reticulum ATPase	VCP	2.59821	2.93438	2.13308	1.74834	1.72134	1.64101	1.48594	1.26588	1.57718	1.67731	1.9307	2.45023	1.18221	3.42001	1.86479	2.2904	1.9055	1.72924	0.442146	0.800157	-0.218369	0.859537
P56537	Eukaryotic translation initiation factor 6	EIF6	-2.11229	-2.16447	-1.75631	-2.70027	-2.81416	-1.87221	-1.91298	0.968189	-2.54741	-2.04664	-2.37217	1.37837	-2.93759	-0.552556	-2.59048	-0.603499	-1.11949	-2.58908	0.442165	0.800157	-0.472544	0.720693
Q9UNA0	A disintegrin and metalloproteinase with thrombospondin motifs 5	ADAMTS5	0.0769887	-0.861641	0.79297	0.298794	0.78976	0.3244	0.62698	0.0379857	0.757837	1.24191	1.02277	-0.618693	1.35602	0.662659	0.446744	0.645156	1.30668	0.260826	0.443068	0.800851	-0.226671	0.854605
Q8N1N4	Keratin, type II cytoskeletal 78	KRT78	0.316764	0.929414	0.649929	0.458169	1.58859	0.575349	0.605931	4.71807	0.840701	0.330233	1.20719	3.25643	0.65163	2.27012	1.07866	2.16857	1.24209	0.427577	0.444885	0.803192	-0.436468	0.738942
O15204	ADAM DEC1	ADAMDEC1	0.575497	0.252297	0.559687	1.32544	0.696277	1.18826	0.817951	0.390841	0.246839	0.975537	1.32068	-0.436622	1.0114	0.86889	0.646622	1.16236	1.31013	1.14594	0.445415	0.803207	-0.175813	0.885268
P29122	Proprotein convertase subtilisin/kexin type 6	PCSK6	-0.278619	0.758086	0.609462	0.489004	1.62788	1.09902	0.879046	-0.171092	-0.0872726	0.0842196	1.14669	-0.443292	0.0799769	0.00191866	-0.569102	0.65473	0.710665	0.616658	0.446749	0.804671	0.226193	1.16974
P16035	Metalloproteinase inhibitor 2	TIMP2	-1.82096	-1.02574	-1.6593	-1.69603	-2.13728	-1.95277	-0.965816	-1.38849	-1.29238	-1.66947	-1.21399	-2.74672	-0.708301	-1.50158	-0.756581	-1.64099	-1.56005	-0.789912	0.448735	0.805227	-0.196059	0.872932
P12883	Myosin-7	MYH7	-0.443471	-3.05335	-2.29035	-0.335637	-1.67739	-1.97787	-1.5225	-1.82557	-1.54895	-1.46793	-1.04267	-2.49065	1.4888	-0.376845	-2.34634	-3.20747	-0.253088	-1.26412	0.448884	0.805227	-0.427756	0.743417
P03956	Interstitial collagenase	MMP1	-1.57427	-0.983662	-0.933167	-2.21557	-0.511995	0.182071	-2.50376	-1.56923	-2.35259	-0.926089	-1.91399	-2.77846	-0.832274	-1.81854	0.271161	-0.101881	-0.909949	0.264268	0.449357	0.805227	-0.361369	0.778426
P32320	Cytidine deaminase	CDA	-2.78592	-0.479149	-0.174807	-1.15788	-2.25529	-0.75335	-0.743375	0	-2.51373	-2.05592	-1.63294	1.15284	-1.7959	-3.20955	-2.78195	-3.90292	-1.99499	-0.0950042	0.449554	0.805227	0.490611	1.40504
P13645	Keratin, type I cytoskeletal 10	KRT10	6.4681	7.53637	6.27066	6.22746	7.46471	6.69568	6.74499	10.6485	6.97562	6.80111	6.84679	9.55043	7.06181	7.9619	7.37154	8.24518	7.23211	6.60377	0.449672	0.805227	-0.425875	0.744387
P61026	Ras-related protein Rab-10	RAB10	-0.712685	-0.63542	-0.458013	-0.821856	-0.390238	-0.405737	-0.743725	-1.04576	-0.992046	-0.871914	-1.41636	-0.628531	-1.25274	-0.750933	-0.640316	-0.341581	-0.899531	-0.594003	0.45347	0.807933	0.10776	1.07755
Q6P3X8	PiggyBac transposable element-derived protein 2	PGBD2	4.77173	4.98736	4.83113	5.30879	5.09367	5.0283	5.3195	5.02238	5.73157	6.00365	5.79448	4.08169	6.05197	5.56266	5.53171	4.98873	5.63193	5.4868	0.454452	0.807933	-0.181438	0.881824
P50395	Rab GDP dissociation inhibitor beta	GDI2	-0.39423	-0.770806	-0.407184	-0.547279	-0.0369479	-0.526811	-0.459424	-0.693684	-0.506574	-0.98484	-0.448969	-0.279489	-0.918558	0.251677	-0.720571	0.240898	-0.16049	-1.11134	0.45532	0.807933	-0.139423	0.907882
P62269	40S ribosomal protein S18	RPS18	-0.727348	-1.23798	-1.62939	-1.34448	-1.22466	-1.25256	-1.38154	-0.831714	-1.70772	-2.07473	-1.33547	0.929691	-1.43995	-0.272942	-1.26676	-1.46574	-1.86776	-1.97133	0.455749	0.807933	-0.254929	0.838029
A0A0B4J1V0	Immunoglobulin heavy variable 3-15	IGHV3-15	3.13487	1.82616	3.27372	2.41142	1.41388	1.33363	1.95876	1.01551	1.37192	3.20021	1.85607	0.29674	1.63026	0.514905	1.8046	2.3649	4.05468	1.3182	0.456196	0.807933	0.363962	1.28696
Q8TDL5	BPI fold-containing family B member 1	BPIFB1	0.305775	0.819348	2.67634	0.941477	2.32708	1.91064	1.42102	0.143231	1.64378	0.990856	0.800397	0.199317	1.61857	0.965547	0.942648	1.33376	1.31027	1.37937	0.457399	0.807933	0.249219	1.18856
A0A0C4DH43	Immunoglobulin heavy variable 2-70D	IGHV2-70D	2.47788	0.775987	1.83577	1.35521	-0.0661702	0.375289	0.9353	-0.0727718	0.547678	-0.560939	0.408076	0.1907	1.27631	0.0237039	0.362822	0.871067	0.28531	0.50703	0.458022	0.807933	0.269695	1.20555
P28072	Proteasome subunit beta type-6	PSMB6	-0.131276	0.0981878	-0.19698	-1.10068	-0.378707	-0.713	-1.03476	1.57046	-0.580756	-0.729647	-1.37393	2.85172	-0.949814	0.28144	-0.221636	0.452483	-0.722686	0.100324	0.458907	0.807933	-0.371954	0.772735
P04264	Keratin, type II cytoskeletal 1	KRT1	6.6863	7.3841	6.38946	6.25697	7.58871	6.43351	6.60256	11.0415	7.12098	6.64566	7.29864	9.238	6.92841	8.01714	7.31461	8.24945	7.41462	6.68887	0.459563	0.807933	-0.428739	0.742911
P26447	Protein S100-A4	S100A4	0.708665	0.994949	1.03726	0.960774	1.2449	0.542647	1.0543	0.570408	1.08407	1.33887	0.825549	0.0782803	1.26557	0.776706	0.994334	1.30098	0.438099	0.978324	0.459631	0.807933	0.121453	1.08783
P20340	Ras-related protein Rab-6A	RAB6A	-1.55363	-0.764449	-1.34399	-1.04833	0.0694049	0.251426	-0.437012	-1.04239	-0.0367377	-0.0910209	-0.501018	-0.105423	-1.3937	-1.11246	-0.460082	-1.67695	-0.632085	-0.620638	0.459733	0.807933	0.213121	1.15919
P20774	Mimecan	OGN	-0.0255987	0.684643	0.576318	0.481113	0.290221	0.676105	0.804184	0.139807	1.70715	0.780706	0.850536	-1.13072	0.911927	0.727859	0.238206	0.0298239	1.036	0.539086	0.459932	0.807933	0.211126	1.15759
Q13214	Semaphorin-3B	SEMA3B	1.08782	0.865484	1.42782	1.31538	1.19056	1.4489	1.41222	1.38228	1.69666	2.38954	1.93908	0.0684711	2.11497	1.40932	1.79323	1.60671	2.36505	1.66403	0.460028	0.807933	-0.198439	0.871493
Q14624	Inter-alpha-trypsin inhibitor heavy chain H4	ITIH4	8.51578	8.2165	8.65978	8.21035	8.30954	8.60804	8.64005	8.07805	8.6547	8.98538	8.58956	6.90807	8.79563	8.13003	8.6929	8.29658	8.43357	8.74194	0.460289	0.807933	0.164282	1.12061
P60709	Actin, cytoplasmic 1	ACTB	7.54174	6.25845	6.93939	6.48377	7.68613	7.36522	6.66276	5.92471	7.30295	6.27777	6.62932	6.52911	6.12005	6.76259	6.43987	7.50187	6.41745	6.83208	0.461646	0.807933	0.190249	1.14096
Q92496	Complement factor H-related protein 4	CFHR4	1.50382	-0.963995	0.8158	0.918084	0.373724	-0.709192	1.12913	-1.32673	0.0296968	-0.448704	-0.723366	-1.69993	0.304707	-0.0117475	1.3103	0.171074	0.380523	-1.50718	0.461717	0.807933	0.354116	1.2782
P01137	Transforming growth factor beta-1 proprotein	TGFB1	3.95734	4.79924	4.86311	4.17833	5.62262	4.93042	4.17361	3.41371	3.07639	4.171	4.25323	3.32162	3.53847	3.1688	4.23137	5.07123	4.03397	4.84712	0.461796	0.807933	0.260351	1.19777
P07910	Heterogeneous nuclear ribonucleoproteins C1/C2	HNRNPC	-0.667776	-1.43002	-1.9572	-1.1721	-0.521353	-0.580085	-1.09614	-0.259044	-0.916216	-1.46489	-1.56417	-0.550608	-0.76844	-1.34216	-1.11912	-0.943146	-2.64552	-0.796972	0.46204	0.807933	0.209784	1.15651
P21281	V-type proton ATPase subunit B, brain isoform	ATP6V1B2	-0.225662	-2.87037	-1.8917	-2.07276	-2.01697	-2.27025	-2.77742	-1.7463	-2.01086	-3.52181	-1.69797	-0.346171	-1.16088	-1.54045	-2.04691	-1.9956	-2.71458	-3.13573	0.462305	0.807933	-0.310624	0.806293
P01721	Immunoglobulin lambda variable 6-57	IGLV6-57	3.00982	0.302683	2.41569	-0.456334	-1.32987	1.10627	4.46481	0.533175	-0.214132	1.87025	-0.291301	-1.89939	0.304788	-0.830319	2.75517	2.74076	0.122868	1.52562	0.4625	0.807933	0.616711	1.53338
Q86U17	Serpin A11	SERPINA11	0.671444	0.541033	0.861947	0.779859	0.999578	0.559188	0.990766	0.946251	1.39324	1.45663	1.31923	-0.336692	1.95534	1.19355	1.17509	0.962616	0.931502	1.593	0.46256	0.807933	-0.17921	0.883187
P13611	Versican core protein	VCAN	2.54661	2.84924	2.71784	2.80249	2.92971	2.84678	2.98324	2.38094	2.63583	3.09789	2.69603	1.62636	3.078	2.29191	2.65767	2.56485	3.24584	2.99969	0.463	0.807933	0.134013	1.09734
Q9BUN1	Protein MENT	MENT	0.758168	0.394454	1.02787	0.705357	0.260505	-0.00543524	-0.084254	-0.502177	0.411693	0.805351	-0.0862833	-0.721016	1.00181	-1.23769	0.442312	0.426664	-0.0500066	1.34227	0.46325	0.807933	0.237395	1.17886
Q96P63	Serpin B12	SERPINB12	0.151149	1.15485	0.309013	0.373309	1.42981	0.833372	0.744493	4.70557	1.04784	0.573747	0.971055	2.7183	1.05851	1.91251	1.30072	1.80961	1.72554	0.632422	0.465081	0.808631	-0.383769	0.766433
P00491	Purine nucleoside phosphorylase	PNP	-0.738875	-0.735614	-0.30144	-1.73034	-0.213455	-0.331487	-0.605052	0.909733	-0.66044	-1.13635	-0.72126	1.02203	-1.47187	-0.242728	-0.644011	-0.00374631	0.0129719	-0.404507	0.465164	0.808631	-0.247691	0.842243
Q9BY76	Angiopoietin-related protein 4	ANGPTL4	2.5206	2.09885	2.40897	2.25607	2.4245	2.16201	2.31818	1.84551	2.08477	2.5565	3.09144	0.112992	2.35229	1.91064	2.35953	2.31122	2.38544	1.92636	0.465594	0.808631	0.211357	1.15778
Q9Y3I1	F-box only protein 7	FBXO7	-1.33531	0.370696	-0.70182	-0.142174	-1.03315	-1.39862	-0.344454	-1.68118	-0.467691	-0.606849	-0.959948	-1.13733	0.168406	-0.296745	-1.52987	-1.2086	-2.0475	-0.730784	0.46602	0.808631	0.233741	1.17588
O00161	Synaptosomal-associated protein 23	SNAP23	-0.0436723	-1.50711	-0.49106	-1.10622	0.231673	0.214669	-0.034627	-0.961067	-0.399144	-0.579804	-0.397611	-1.31371	-1.08648	-0.521907	-1.09335	0.287673	-0.250918	-0.964031	0.466808	0.808631	0.199904	1.14862
P63167	Dynein light chain 1, cytoplasmic	DYNLL1	-0.45731	-2.67153	-1.67434	-1.50117	-0.804772	-0.932284	-1.77423	-0.158053	-1.45912	-2.56764	-1.08364	1.15942	-2.11321	-0.514496	-2.24999	-0.498801	-2.1373	-0.983818	0.466912	0.808631	-0.347314	0.786046
Q6UX71	Plexin domain-containing protein 2	PLXDC2	0.900303	0.429044	0.916253	-0.345656	0.119811	0.431454	0.837562	-1.52712	-1.08909	-0.300753	-0.418265	-1.81108	-0.0706002	-0.712303	0.666365	0.616889	-0.31611	0.0201213	0.467733	0.808631	0.290303	1.2229
P31942	Heterogeneous nuclear ribonucleoprotein H3	HNRNPH3	-0.311874	-0.395359	-0.660764	0.373193	0.276804	0.169559	0.0576004	0.564347	-0.0873074	0.132955	0.773364	-0.536297	0.3364	0.561245	0.456506	-0.0445537	-0.107146	-0.194337	0.468174	0.808631	-0.143732	0.905174
Q9Y3A5	Ribosome maturation protein SBDS	SBDS	-0.7936	-1.36141	-2.48329	-1.41575	-0.858533	-1.53582	-1.91112	-1.13518	-1.59467	-1.56935	-1.00462	-1.87451	-1.18627	-1.30382	-1.77062	-1.06689	-1.38775	-0.894525	0.468376	0.808631	-0.154747	0.89829
P08709	Coagulation factor VII	F7	1.62479	1.51653	1.5252	1.29517	1.08891	0.896687	1.52393	1.01983	1.54925	2.21211	1.25366	0.0384292	1.91839	1.15748	1.49921	1.2292	1.52229	1.48858	0.469402	0.809439	0.161837	1.11871
Q15109	Advanced glycosylation end product-specific receptor	AGER	-1.42654	-1.01569	-0.13368	-0.920579	-0.102887	0.515587	0.0919517	0.189168	0.787557	1.3047	0.942711	-2.08406	0.983551	0.467031	0.559421	0.323335	0.243429	0.550351	0.469895	0.809439	-0.319263	0.801479
Q8WWA0	Intelectin-1	ITLN1	0.349656	1.1182	0.171334	0.549995	0.67326	0.732485	0.570946	-0.432717	2.01911	1.49007	1.1795	-0.264563	1.3612	0.700227	0.611765	1.23434	1.82794	0.997005	0.470511	0.809594	-0.231693	0.851635
P49411	Elongation factor Tu, mitochondrial	TUFM	-2.77373	-3.56253	-1.43669	-1.57997	-3.3534	-2.70435	-1.54542	-2.38214	-2.15724	1.34407	-0.535122	-0.506899	-1.64354	-1.7556	-2.72061	-2.62561	-2.03074	-0.974423	0.471742	0.810806	-0.416074	0.749462
Q6UXB8	Peptidase inhibitor 16	PI16	-1.28065	-3.48018	-2.86112	-3.01313	-3.63664	-3.30735	-3.71635	-3.32644	-3.49083	-2.9446	-4.64654	-3.7863	-2.99163	-3.91265	-1.49026	-1.17057	-2.37617	-1.69192	0.472785	0.81128	-0.347474	0.785959
P04156	Major prion protein	PRNP	2.25441	1.75818	2.21602	2.25877	1.98111	2.41742	2.05133	1.7382	2.21655	2.77561	2.46698	1.2681	2.55215	2.07534	2.41245	2.0905	2.55549	3.07534	0.473225	0.81128	-0.145282	0.904202
Q96FW1	Ubiquitin thioesterase OTUB1	OTUB1	0.0519744	0.0485573	-0.833302	-2.43261	-2.64355	0.748997	-0.733819	-1.32918	-1.54874	-0.890642	-0.234614	0.966034	-0.0797533	-0.790248	-1.24444	-1.05709	-1.0345	-1.4791	0.473623	0.81128	-0.337017	0.791677
Q8N3Y7	Epidermal retinol dehydrogenase 2	SDR16C5	0.430356	3.36049	-2.22374	1.14976	2.98401	1.10464	1.18431	-0.338156	1.16583	0.661058	0.791388	0.297666	1.41361	0.572052	0.55008	0.0903305	-0.132703	0.613236	0.474314	0.81128	0.423398	1.34108
Q02413	Desmoglein-1	DSG1	0.256558	0.792993	0.828438	0.338894	0.979005	0.5554	0.379262	4.42113	0.708158	0.832138	0.888585	1.06375	1.03156	2.33269	1.34401	2.02901	1.4639	0.676627	0.474681	0.81128	-0.344569	0.787543
Q08257	Quinone oxidoreductase	CRYZ	-1.96801	-1.42175	-2.92973	-2.2866	-1.05222	-1.72236	-3.86959	-1.97534	-1.79431	-1.25622	-1.14423	-0.7285	-1.66674	-1.32046	-1.13525	-1.60812	-4.43419	-1.44511	0.475543	0.81128	-0.342289	0.788789
Q01130	Serine/arginine-rich splicing factor 2	SRSF2	-0.175972	-1.0167	-0.137682	-0.110259	0.108807	-0.190314	0.363017	1.0277	-0.60741	-0.644215	0.0956668	-0.903259	-0.172946	-0.513868	0.177068	-0.2355	-0.199826	-0.725959	0.476126	0.81128	0.171525	1.12625
Q9H0U4	Ras-related protein Rab-1B	RAB1B	1.47119	0.846049	1.07395	0.912812	1.44297	1.32201	0.9495	0.551	1.1535	0.626346	1.34118	1.30021	0.521363	1.54943	0.874847	1.36185	1.03171	1.19151	0.476272	0.81128	-0.11158	0.925574
Q08397	Lysyl oxidase homolog 1	LOXL1	2.61948	2.39719	2.99203	2.5619	3.03569	2.91766	2.96079	3.14081	3.06158	3.72018	3.11861	1.49079	3.3856	2.6483	2.5649	3.27609	2.97237	2.73803	0.476759	0.81128	0.166397	1.12225
P25705	ATP synthase subunit alpha, mitochondrial	ATP5F1A	0.883904	-0.610498	-0.849871	-0.786173	-0.16433	-0.202807	-0.808654	-0.955084	-0.106281	-0.32214	-0.583503	2.85615	-1.13894	0.45699	-0.894073	-0.508146	-0.33142	-0.417303	0.478465	0.813286	-0.322163	0.79987
Q53H76	Phospholipase A1 member A	PLA1A	0.858843	1.01087	1.01124	1.13762	0.300385	0.966992	0.927406	0.659572	0.43587	1.32002	1.30365	-0.160744	1.60799	0.792591	1.87317	0.662015	0.585544	1.64096	0.480349	0.814589	-0.175264	0.885605
O15347	High mobility group protein B3	HMGB3	1.69926	1.57375	1.00975	2.31032	2.89839	2.58219	2.6217	2.82219	1.367	2.23298	2.61191	2.16804	2.27876	2.04204	2.70262	2.25242	2.23383	2.02546	0.48113	0.814589	-0.177631	0.884153
P30626	Sorcin	SRI	-0.182814	0.802391	0.481357	0.219741	0.767776	0.0791176	0.566236	-0.308949	0.808503	0.918935	0.320521	-0.228094	0.624284	0.638391	1.26447	0.803978	0.0591523	1.13019	0.481229	0.814589	-0.161382	0.894168
Q9H0E2	Toll-interacting protein	TOLLIP	-2.16886	-3.38577	-3.01531	-1.67939	-1.59684	-2.28367	-1.24055	0.699969	-2.22326	-2.17883	-2.6149	1.56218	-2.51078	-0.967685	-2.46665	-0.956909	-1.98102	-1.91984	0.481348	0.814589	-0.425299	0.744684
P47756	F-actin-capping protein subunit beta	CAPZB	-0.790329	-1.44987	-0.898302	-1.41304	-0.476195	-0.678174	-1.01404	-1.23231	-1.23288	-1.18509	-1.22654	-0.0465239	-1.17072	-0.309027	-1.27161	-0.024574	-1.67749	-1.24189	0.483725	0.817138	-0.165978	0.891324
Q96BJ3	Axin interactor, dorsalization-associated protein	AIDA	0.496114	1.93859	1.43602	1.77091	0.893615	0.454648	1.87974	0.858854	1.0186	1.42313	1.68844	-0.31065	1.14255	1.28141	1.33818	0.95603	0.834044	1.25499	0.484768	0.817138	0.193898	1.14385
P09488	Glutathione S-transferase Mu 1	GSTM1	-0.391439	-3.34988	-2.21591	-1.45925	-2.73671	-3.41736	-3.59408	-2.26973	-2.89171	-2.27325	-2.65744	-2.68713	-1.63833	-0.217377	-3.36948	-3.10356	0.350667	-3.12281	0.48496	0.817138	-0.404249	0.755629
P01011	Alpha-1-antichymotrypsin	SERPINA3	7.6404	6.09385	6.6455	5.7466	5.38744	5.27519	5.00013	4.95869	5.03853	5.02188	4.90127	4.08383	5.64097	5.43275	7.33881	7.66855	6.59197	6.63903	0.485159	0.817138	-0.356326	0.781151
P98160	Basement membrane-specific heparan sulfate proteoglycan core protein	HSPG2	-0.477837	-0.958844	-1.54732	-1.28084	-1.09008	-2.29179	-1.31321	-3.25716	-1.95128	-1.30115	-1.77854	-2.94529	-0.686465	-0.726275	-1.33016	-0.726721	-1.49156	-0.540816	0.48624	0.817138	-0.268723	0.830054
P00492	Hypoxanthine-guanine phosphoribosyltransferase	HPRT1	-1.53403	-0.65412	-1.64032	-1.56334	-2.26487	-2.43913	-1.82006	-2.3643	-1.4402	-1.73311	-1.49367	-0.102207	-1.47098	-2.16953	-1.5961	-2.17697	-1.47887	-1.88748	0.486568	0.817138	-0.198373	0.871533
O43776	Asparagine--tRNA ligase, cytoplasmic	NARS1	-1.8811	-2.27228	-2.11828	-1.31909	-2.57952	-3.15234	-1.4584	-2.03517	-2.22024	-1.89723	-1.70719	-1.47934	-2.15829	-0.933083	-2.10436	-3.23222	-1.54104	-1.98851	0.487986	0.817138	-0.200362	0.870332
Q14767	Latent-transforming growth factor beta-binding protein 2	LTBP2	1.99167	1.68581	1.947	2.16612	1.66259	2.18118	2.12775	2.10021	2.36338	2.30232	2.80967	0.896528	2.29304	2.24776	2.28305	1.79582	2.81637	2.48556	0.488496	0.817138	-0.150672	0.90083
P22749	Granulysin	GNLY	-0.0718362	0.269311	0.697541	1.03063	-0.321467	1.04145	0.762445	1.32738	0.730603	0.847049	0.315869	-0.374818	0.538788	0.246179	0.433914	0.882257	1.6508	-0.174689	0.488551	0.817138	0.191522	1.14197
P04070	Vitamin K-dependent protein C	PROC	3.57605	3.7522	3.75621	3.48865	3.38478	3.25034	3.57646	3.07724	3.41868	3.81514	3.57229	1.89618	3.89383	3.43869	3.23775	3.67517	3.17474	3.93687	0.48857	0.817138	0.156385	1.11449
P35542	Serum amyloid A-4 protein	SAA4	8.01321	8.31379	8.62341	8.18703	8.48498	8.36704	8.63023	8.36411	8.3482	8.80972	8.16336	7.30919	8.93689	8.25256	8.26594	8.66115	8.18709	8.56188	0.488691	0.817138	0.121913	1.08818
Q8IW75	Serpin A12	SERPINA12	-0.358141	-0.703714	0.0165227	-0.0406565	-0.970894	-0.567079	-0.736542	1.70582	-0.69017	0.0718331	-1.11732	0.00703541	-0.0444956	0.643698	0.107086	-0.093581	0.753493	-0.225088	0.489973	0.81822	-0.231156	0.851952
P10321	HLA class I histocompatibility antigen, C alpha chain	HLA-C	0.217237	0.121787	0.0707674	0.0692399	-0.317867	0.439974	0.222457	-0.743719	0.320988	0.920538	0.703754	-1.20311	0.196632	-0.605973	-0.354066	0.620622	-0.520562	0.678102	0.490618	0.81822	0.192715	1.14291
O43488	Aflatoxin B1 aldehyde reductase member 2	AKR7A2	-0.793743	-0.13852	-0.611898	-1.13805	-0.543783	-0.738152	-0.451161	-1.26083	0.107632	-0.433491	-0.490859	-1.15056	-0.040419	-0.615861	-0.402443	-0.456746	-0.558552	-0.047857	0.490932	0.81822	-0.129788	0.913966
P50991	T-complex protein 1 subunit delta	CCT4	-1.83057	-0.714766	-1.30951	-1.13135	-2.07574	-1.96292	-1.81155	-2.65357	-1.1832	-3.23694	-1.29464	-1.82444	-2.11532	-0.85648	-1.39947	-2.18003	-1.60442	-1.34762	0.492144	0.818595	-0.213209	0.862616
Q15833	Syntaxin-binding protein 2	STXBP2	-0.361213	-1.60037	-0.497742	-1.68326	0.21503	-0.582358	-1.32004	-1.28666	-0.573948	-1.13202	-0.92668	-1.10771	-1.03332	-1.31162	-1.16931	-1.06383	-0.93616	-0.76962	0.492476	0.818595	0.157522	1.11537
Q9BRG1	Vacuolar protein-sorting-associated protein 25	VPS25	-0.336828	0.023471	-0.123398	0.25786	-0.0449146	0.202979	0.202332	-1.25298	0.562128	0.277464	-0.372479	-0.0172714	0.034824	-0.182323	0.0429117	-0.154959	0.135269	-0.802097	0.492752	0.818595	0.141327	1.10292
P43487	Ran-specific GTPase-activating protein	RANBP1	-0.252313	1.60794	0.417719	0.711084	0.463132	0.430606	0.989327	0.406145	1.41421	1.04556	1.03174	-0.470102	1.46192	1.18282	1.34738	0.503705	0.912178	1.38908	0.494509	0.820629	-0.1965	0.872665
Q9UNW1	Multiple inositol polyphosphate phosphatase 1	MINPP1	1.5641	1.87438	1.64576	1.55611	0.779639	1.23675	1.47462	1.21367	1.4506	1.76282	1.78221	-0.188243	2.12037	1.14274	1.57602	0.76976	1.64092	1.39647	0.495421	0.820702	0.175813	1.1296
Q9NP80	Calcium-independent phospholipase A2-gamma	PNPLA8	2.81871	2.1602	2.26132	1.88195	2.0933	2.40831	1.98655	1.09804	3.78268	2.86792	0.710518	1.21471	2.28188	1.38476	1.91927	3.18221	1.59383	4.01989	0.495619	0.820702	0.297513	1.22902
Q96S96	Phosphatidylethanolamine-binding protein 4	PEBP4	0.487312	0.161661	0.774794	-0.915364	-0.0576199	0.0740645	0.531495	1.11074	2.07296	1.41515	0.918676	-1.87363	0.94089	0.319603	0.0934877	0.656756	0.0187192	1.10405	0.49837	0.824371	0.293199	1.22535
Q15366	Poly(rC)-binding protein 2	PCBP2	-1.58954	-1.14973	-1.64284	-1.11364	-1.23133	-2.96983	-1.40969	-1.45864	-1.88822	-1.70018	-1.0707	-0.144657	-0.810194	-1.04286	-2.4567	-1.10042	-1.93508	-2.55689	0.499621	0.825554	-0.225677	0.855194
P63261	Actin, cytoplasmic 2	ACTG1	5.11508	4.36873	4.65119	4.29772	5.53159	5.12292	4.5549	3.92691	5.2753	4.30098	4.62274	4.49664	4.11714	5.12946	3.94999	5.1917	4.72313	4.19645	0.500284	0.825763	0.161126	1.11816
P55058	Phospholipid transfer protein	PLTP	7.01333	6.56895	6.95516	7.05149	7.29809	7.22625	7.45462	6.92555	7.30687	7.70816	7.32904	5.64207	7.97901	6.70171	6.93874	7.16265	6.93198	7.23348	0.506872	0.835296	0.161012	1.11807
P27695	DNA-(apurinic or apyrimidinic site) endonuclease	APEX1	-0.250761	-0.464118	-0.364092	0.489176	0.631473	0.383749	0.916528	1.34129	-0.0757316	0.293349	0.928257	0.112228	0.555299	0.62663	0.840404	0.132207	0.528956	-0.112866	0.508606	0.835296	-0.161303	0.894217
P11166	Solute carrier family 2, facilitated glucose transporter member 1	SLC2A1	0.816188	2.72281	1.36913	1.83719	-0.691962	-0.338118	1.10327	0.58491	1.24251	0.90111	1.44355	-1.66901	0.430264	1.71239	1.19083	-0.0015503	1.02435	0.877767	0.508775	0.835296	0.328631	1.25582
Q9NQ38	Serine protease inhibitor Kazal-type 5	SPINK5	-0.110331	0.277826	-0.475121	-0.219515	0.0614068	0.388357	0.631675	0.210246	0.766354	0.697564	0.691292	-0.567984	0.780696	0.27264	0.686483	-0.105399	0.641621	0.515822	0.50887	0.835296	-0.14155	0.906544
A0A075B6I0	Immunoglobulin lambda variable 8-61	IGLV8-61	4.96341	3.17665	4.9888	5.01041	2.81068	5.36658	-2.33617	3.75787	5.2265	2.58127	5.36057	1.72959	4.22242	-3.27481	4.67325	4.35225	4.31091	0.367934	0.50935	0.835296	0.836836	1.78613
P36955	Pigment epithelium-derived factor	SERPINF1	4.32838	4.38065	4.44173	4.57036	3.96555	4.21874	4.47149	4.08638	4.65838	4.94839	4.33559	3.85292	5.16558	4.30987	4.60553	4.64363	4.63564	4.54274	0.509565	0.835296	-0.104431	0.930172
A0A0A0MS14	Immunoglobulin heavy variable 1-45	IGHV1-45	2.95259	0.880061	2.27793	0.897266	1.16942	0.797789	0.249738	0.309306	-0.0798059	0.763703	-0.771994	-0.814324	0.565417	-0.612331	1.84324	3.54912	1.40793	-0.1665	0.509856	0.835296	0.39673	1.31652
P33908	Mannosyl-oligosaccharide 1,2-alpha-mannosidase IA	MAN1A1	2.75837	2.92064	2.84453	2.97006	2.65106	2.89629	2.57077	2.29765	2.88224	2.98907	3.13138	1.45095	3.20012	2.7796	3.18405	3.0947	3.15183	3.3449	0.511763	0.836831	-0.139126	0.908069
P35613	Basigin	BSG	0.894335	0.492971	0.436888	1.07338	0.479151	0.692032	0.682475	-0.707149	1.02047	1.04953	1.04113	-0.205435	0.136108	0.822399	0.0541593	0.309958	0.524774	0.94936	0.51188	0.836831	0.157353	1.11524
O75636	Ficolin-3	FCN3	4.24682	2.54746	2.60286	3.07301	1.98864	1.855	1.5859	1.01447	1.63064	1.4345	1.81419	0.642762	1.89022	1.48789	2.17031	2.72846	1.9877	2.72767	0.512761	0.837071	0.26678	1.20312
Q96CG8	Collagen triple helix repeat-containing protein 1	CTHRC1	0.513963	0.577537	0.828146	1.30161	1.12146	1.40539	1.39937	0.367147	1.22658	1.47849	1.47031	-0.867616	1.44092	1.07658	0.781916	0.718552	1.37445	0.678218	0.51325	0.837071	0.187803	1.13903
P12111	Collagen alpha-3(VI) chain	COL6A3	1.89204	1.40593	1.94807	1.74461	2.10492	2.58189	2.1736	1.9147	2.37127	2.28789	2.18834	0.718604	2.71459	2.02618	2.25709	2.4213	2.44518	2.84178	0.513657	0.837071	-0.159142	0.895557
P22314	Ubiquitin-like modifier-activating enzyme 1	UBA1	-1.80172	-1.15305	-1.37235	-2.49694	-1.51581	-1.82445	-1.94664	-2.59546	-1.75775	-2.60431	-2.38182	-0.332944	-1.98053	-1.13262	-2.91897	-1.47843	-1.8448	-1.55189	0.514626	0.837764	-0.204097	0.868082
P02763	Alpha-1-acid glycoprotein 1	ORM1	7.06975	5.52391	6.53951	4.98875	4.47452	4.73042	4.51853	4.22783	4.05404	3.59459	3.24234	3.3725	4.78413	5.19212	6.86748	7.87282	6.09485	5.73585	0.517222	0.840413	-0.423077	0.745832
Q8WUJ3	Cell migration-inducing and hyaluronan-binding protein	CEMIP	0.920892	0.829768	0.993461	1.11963	0.882257	1.06048	1.4483	0.825856	1.2748	1.66283	1.35829	-0.543652	1.56723	1.06702	1.36924	0.736464	1.22091	0.812186	0.517345	0.840413	0.153365	1.11216
P01009	Alpha-1-antitrypsin	SERPINA1	8.83552	7.39195	8.27988	7.2642	6.8247	6.53282	6.52276	6.32808	6.49857	6.16274	6.16883	4.95173	6.9992	6.83871	8.81844	9.26455	8.00708	8.394	0.51866	0.840661	-0.366196	0.775825
O15400	Syntaxin-7	STX7	-0.896974	-1.31213	-0.877131	0.710345	-0.71839	-0.589776	0.254126	-0.986954	0.792039	0.512713	0.682628	-1.51855	-0.557323	0.605192	0.399599	-0.47441	0.416958	-0.104687	0.518937	0.840661	-0.242389	0.845345
P06730	Eukaryotic translation initiation factor 4E	EIF4E	-2.85038	-0.486397	-1.49786	-1.13063	-1.89795	-2.65108	-1.25503	-2.01205	-1.26548	-1.24119	-1.88636	-0.392213	-1.91506	-0.849684	-0.968907	-1.9523	-1.54096	-1.83876	0.519135	0.840661	-0.210777	0.864072
P61254	60S ribosomal protein L26	RPL26	-3.01761	-2.92564	-1.38877	-2.10738	-1.2774	-2.11885	-1.65262	-0.517787	-1.75056	-1.86629	-1.40415	0.484465	-1.58939	-1.60481	-1.46258	-3.12993	-1.7751	-2.24305	0.521281	0.843248	-0.27172	0.828331
A1X283	SH3 and PX domain-containing protein 2B	SH3PXD2B	-4.51166	-4.89473	-1.87864	-1.75755	-2.46176	0.276346	-1.93993	-2.07426	-1.0637	-1.72817	-0.697126	-3.12425	-0.569937	-2.81221	-2.27938	-1.66366	-1.91828	-1.36372	0.523045	0.845215	-0.399833	0.757946
P05198	Eukaryotic translation initiation factor 2 subunit 1	EIF2S1	-1.05055	-0.463039	-0.938462	-2.16336	-1.25096	-2.00252	-1.51587	-2.10369	-1.16813	-1.44277	-1.89905	-1.87141	-1.16675	-0.595745	-1.06354	-0.712761	-1.4628	-1.21891	0.524442	0.845714	-0.161066	0.894364
P02549	Spectrin alpha chain, erythrocytic 1	SPTA1	-1.77274	0.33782	-0.939277	-1.85216	-2.78418	-2.11847	-2.01318	-1.92503	-2.32346	-2.05401	-1.55969	-3.8208	-1.82108	-1.62287	-1.66758	-1.72483	-1.94601	-1.80556	0.525117	0.845714	0.251584	1.19051
Q15181	Inorganic pyrophosphatase	PPA1	-3.29832	-3.17772	-3.38088	-4.17162	-3.58553	-3.72331	-3.64364	-3.24867	-3.66212	-2.17079	-3.63222	-2.07038	-2.8853	-2.31793	-3.96823	-3.72964	-2.68741	-4.31058	0.525405	0.845714	-0.206047	0.86691
P50995	Annexin A11	ANXA11	0.423253	-0.0278658	-0.18483	0.50281	1.45897	0.995382	0.899139	1.44151	0.718018	1.01432	1.21099	2.21418	0.828675	0.726716	0.904617	0.885115	0.224795	0.243958	0.525551	0.845714	-0.18081	0.882208
P84098	60S ribosomal protein L19	RPL19	-1.18411	-1.67578	-1.38024	-0.59109	-1.2101	-1.72651	-0.863475	-0.235308	-1.19211	-1.28182	-1.41166	-0.183281	-0.741786	-1.38098	0.277857	-4.47201	-1.25647	-2.44683	0.526979	0.847128	0.317841	1.24646
Q9NR45	Sialic acid synthase	NANS	-1.814	-0.375154	-1.31193	-1.94812	-1.46776	-2.13356	-1.5252	-2.17984	-1.95771	-1.05447	-1.22901	-2.64873	-1.37043	-1.40477	-0.924007	-1.47266	-1.19297	-1.03005	0.528401	0.847974	-0.167696	0.890264
O00178	GTP-binding protein 1	GTPBP1	-1.93394	-0.48694	-1.71659	-1.15385	-1.276	-1.47395	-1.36548	-1.91736	-1.74489	-1.0512	-1.66475	-2.51005	-1.3098	-1.41289	-1.00314	-0.862124	-0.810748	-0.392553	0.528607	0.847974	-0.166265	0.891147
P61626	Lysozyme C	LYZ	5.82386	5.60788	6.60527	6.22863	6.07118	6.03459	6.65789	6.05886	6.32047	6.63713	6.62567	5.74248	6.54348	5.81149	5.93032	5.87108	6.21588	6.05166	0.529362	0.848302	0.105568	1.07592
Q6E0U4	Dermokine	DMKN	1.83857	1.45299	1.36858	1.62092	1.86619	2.2	2.07286	1.28431	2.17748	1.8704	1.03696	-0.242476	2.72023	1.6775	2.12282	1.81431	1.89336	1.64676	0.531056	0.848738	0.191545	1.14199
P04211	Immunoglobulin lambda variable 7-43	IGLV7-43	5.74078	3.0658	5.17945	4.55186	4.16027	4.95167	4.89243	3.67914	4.16762	3.04259	4.17088	3.24536	5.11145	3.68809	4.64871	3.94083	4.3477	3.70775	0.531906	0.848738	0.235564	1.17737
P62081	40S ribosomal protein S7	RPS7	-1.18379	-1.52931	-1.6916	-1.04182	-0.744579	-1.73742	-0.8002	-0.856351	-1.24368	-1.44	-1.4568	-0.487136	-1.01522	-1.97015	-1.07011	-1.38154	-1.4972	-1.97366	0.533168	0.848738	0.129601	1.09399
P19338	Nucleolin	NCL	0.310489	0.649564	0.630219	1.38063	1.39809	0.982678	1.60497	2.02691	0.558703	0.477407	1.32632	0.492174	1.75521	0.765163	1.49471	0.934966	1.22837	1.23703	0.534126	0.848738	-0.152278	0.899829
Q9ULF5	Zinc transporter ZIP10	SLC39A10	0.332551	0.221116	0.554795	0.622791	0.0202649	0.240762	0.734622	-0.353812	1.03271	0.641504	0.994053	-1.10315	1.14053	1.18601	1.31467	-0.178992	0.954843	0.449707	0.534743	0.848738	-0.189979	0.876618
P04843	Dolichyl-diphosphooligosaccharide--protein glycosyltransferase subunit 1	RPN1	-1.35136	-2.67631	-1.78849	-2.38776	-1.93627	-1.86214	-2.35321	-1.8917	-2.21292	-2.30182	-3.01116	0.001832	-2.3231	-1.06632	-0.944893	-2.02044	-2.25609	-3.12734	0.534762	0.848738	-0.232757	0.851007
P17936	Insulin-like growth factor-binding protein 3	IGFBP3	7.41029	7.67055	7.89262	7.90052	7.46542	7.75319	8.21909	7.48956	7.98165	8.32505	8.26919	6.14142	8.20648	7.64348	7.62947	7.39996	8.21197	7.74603	0.53497	0.848738	0.154794	1.11326
Q02985	Complement factor H-related protein 3	CFHR3	4.96544	4.49519	4.95194	4.65263	4.58955	4.24999	5.34144	4.45973	4.12366	5.03049	3.90201	3.30625	5.63014	4.43413	4.54916	5.01736	4.39249	4.93483	0.535218	0.848738	0.165209	1.12133
P26640	Valine--tRNA ligase	VARS1	-2.10979	-2.14363	-3.14869	-3.24076	-3.52399	-3.3371	-2.91141	-3.53111	-3.20236	-5.42515	-3.91033	-2.32438	-2.75402	-2.36467	-3.25094	-3.01931	-3.20439	-3.37733	0.53579	0.848738	-0.23173	0.851613
P55000	Secreted Ly-6/uPAR-related protein 1	SLURP1	-1.57803	-1.65313	-1.39862	-1.37175	-2.64552	-1.5938	-0.930761	2.07797	-0.344594	-0.274725	-0.681559	-2.08838	-0.526698	0.810754	-0.620298	-1.24466	0.343121	-1.06379	0.536421	0.848738	-0.337359	0.791489
P31040	Succinate dehydrogenase [ubiquinone] flavoprotein subunit, mitochondrial	SDHA	-2.71424	-3.30503	-1.76498	-1.78777	-1.43338	-1.77278	-1.87371	-1.45421	-1.71988	-0.455748	-2.28927	-0.514777	-1.55006	-3.18058	-2.57801	-2.56232	-2.38012	-1.47264	0.5368	0.848738	0.237798	1.17919
Q9UIQ6	Leucyl-cystinyl aminopeptidase	LNPEP	-4.72528	-3.85161	-4.58043	-3.37562	-5.08386	-4.76884	-5.41977	-3.97244	-4.27148	-5.07709	-4.85639	-3.20088	-3.94769	-4.67672	-3.29955	-5.46318	-5.06606	-3.83715	0.53743	0.848738	-0.219192	0.859046
P21741	Midkine	MDK	-0.913443	-1.94256	-0.0834563	-0.943444	0.571954	0.437363	-0.70547	-1.21877	-0.798947	0.000250938	-0.946146	-1.05157	-1.48294	-1.73082	-0.545992	-0.0672479	-0.446924	0.0640718	0.53798	0.848738	0.216293	1.16174
Q06323	Proteasome activator complex subunit 1	PSME1	-1.24571	0.0726877	-2.16855	-1.1658	-1.74834	-0.870315	-1.2197	-1.40391	-1.35135	-2.02068	-1.51283	-2.36171	-1.60636	-0.241416	-1.68518	-1.93787	-1.18612	-1.45809	0.538025	0.848738	0.18653	1.13802
P02679	Fibrinogen gamma chain	FGG	10.1448	9.45256	9.32875	9.09943	9.30027	9.07461	9.35173	8.5209	9.12475	9.36361	9.11663	7.57739	9.72061	8.90029	9.42721	9.40433	9.47481	9.30953	0.538397	0.848738	0.159791	1.11713
Q06481	Amyloid beta precursor like protein 2	APLP2	-0.901116	-0.0621271	-0.155758	-0.668989	0.0970006	0.0927107	-1.03608	-1.69408	-1.7457	-1.09079	-0.914758	-1.36133	-1.389	-1.23963	0.0564913	0.545159	-0.12016	0.494096	0.538453	0.848738	-0.225352	0.855386
P10155	RNA-binding protein RO60	RO60	-2.98397	-3.09227	-3.98093	-3.94526	-3.15435	-2.78218	-2.93181	-1.80536	-3.28276	-3.69955	-2.79713	0.289317	-2.96973	-2.58106	-3.82752	-2.99708	-4.25259	-3.73475	0.542783	0.854594	-0.307027	0.808306
P00740	Coagulation factor IX	F9	4.32089	4.49053	4.5375	4.28467	4.36166	4.4558	4.61476	3.69816	4.25144	4.37833	4.38944	2.80258	4.55918	4.23308	4.18346	4.73932	4.29589	4.48259	0.544664	0.854594	0.128683	1.0933
O43390	Heterogeneous nuclear ribonucleoprotein R	HNRNPR	1.56382	1.88558	1.47015	1.99575	2.16407	1.82519	1.76619	2.10482	1.47023	1.3608	1.75657	1.52089	1.93509	1.61826	2.13228	1.73877	2.08015	1.90431	0.544707	0.854594	-0.0751301	0.949257
O15335	Chondroadherin	CHAD	4.1031	3.81706	4.11768	4.19323	4.21747	4.87554	4.49826	3.888	4.665	4.60073	4.53099	2.61181	5.1373	3.76972	4.39377	3.7822	4.73103	4.0801	0.545164	0.854594	0.167993	1.12349
Q04917	14-3-3 protein eta	YWHAH	0.700541	-0.810138	0.521641	-0.243496	1.17746	1.03756	0.51026	0.00569998	0.131207	-0.0520567	0.0744475	-0.377166	0.0360318	0.370265	-0.386996	0.875132	0.349886	0.194955	0.545965	0.854594	0.155798	1.11404
P54707	Potassium-transporting ATPase alpha chain 2	ATP12A	2.38498	1.10723	2.93353	1.72509	1.46173	0.586136	2.0358	0.679791	0.675312	1.87631	0.408216	3.73752	0.758717	1.00567	0.716206	1.19537	0.938414	1.48145	0.546097	0.854594	0.266394	1.2028
O43583	Density-regulated protein	DENR	0.834895	1.65808	1.2242	1.97081	1.2999	1.02395	1.71081	1.35002	1.77401	1.722	1.74236	-0.48016	1.58826	1.45884	1.62514	1.09533	2.0247	1.24902	0.546693	0.854594	0.168931	1.12423
Q6UWP2	Dehydrogenase/reductase SDR family member 11	DHRS11	-3.37647	-2.0911	-4.65871	-4.58904	-3.89793	-3.67963	-3.46509	-2.99085	-3.72691	-3.32644	-3.62428	-1.26608	-4.13031	-3.86433	-3.03255	-3.35891	-4.35353	-3.0314	0.546767	0.854594	-0.247542	0.84233
Q12794	Hyaluronidase-1	HYAL1	-0.819389	-0.707175	-0.0766589	-0.501448	-0.463389	-0.96057	-0.685193	-1.17654	-0.796636	-0.12236	-0.342375	-1.86691	-0.325779	-0.784646	-0.469851	-1.2751	-0.459045	-0.56061	0.547162	0.854594	0.129604	1.09399
P30086	Phosphatidylethanolamine-binding protein 1	PEBP1	-0.0149001	-0.148144	0.131566	-0.491688	-0.432402	-0.491307	-0.288938	1.64406	-0.133897	-0.131959	-0.275497	-0.595896	0.307542	0.726464	-0.419869	-1.02819	0.14162	-0.535876	0.549079	0.856236	0.174202	1.12834
P27348	14-3-3 protein theta	YWHAQ	-0.438629	-1.32088	-0.23741	-0.701969	0.357141	0.215565	-0.339154	-0.734663	-0.58265	-0.79834	-0.567665	1.88501	-0.704814	-0.193736	-1.18177	-0.315948	-0.703053	-0.227504	0.549435	0.856236	-0.206913	0.866389
Q6P988	Palmitoleoyl-protein carboxylesterase NOTUM	NOTUM	2.45224	2.06736	2.11059	2.12831	2.36452	2.01721	2.60683	2.18387	2.30829	3.06311	2.29237	0.611063	3.04288	2.07085	2.23402	2.54651	1.92993	2.67383	0.549882	0.856236	0.155053	1.11346
Q9H8L6	Multimerin-2	MMRN2	-0.0748758	0.0374803	-0.672593	-0.760675	-0.267525	-0.831178	0.139329	-1.3172	-0.908048	-0.742596	-0.740266	-3.12646	-0.477274	-0.46547	-0.678008	-0.549857	0.0629628	-0.0766837	0.550733	0.856696	0.216594	1.16199
Q9Y337	Kallikrein-5	KLK5	-0.825564	-2.22129	-3.66899	-1.47767	-0.772937	-2.03298	-1.27039	1.30426	-2.27389	-1.19663	-1.2987	-1.49778	-0.804478	-0.649968	-1.10605	-2.12244	-0.637108	-1.06642	0.551414	0.856889	-0.29574	0.814654
Q96PD5	N-acetylmuramoyl-L-alanine amidase	PGLYRP2	4.8914	4.48288	4.66159	4.86556	4.43194	3.99554	4.16513	4.34167	3.95293	4.75028	4.95783	2.69856	4.77289	4.51436	4.86647	4.9323	4.63781	5.67794	0.553207	0.857945	-0.178379	0.883695
P02655	Apolipoprotein C-II	APOC2	7.57134	8.06923	8.60173	8.3534	8.14191	8.16377	9.1971	9.15084	8.96006	8.74927	8.50367	8.50281	9.43339	8.15865	8.58794	8.7369	8.82614	8.30147	0.553452	0.857945	-0.135508	0.910349
P10412	Histone H1.4	H1-4	2.50741	3.11914	1.67188	2.69722	2.85576	2.6854	2.53937	3.15113	1.86949	1.97509	2.76182	2.35938	2.88404	2.04	2.75203	2.76178	2.58752	2.89967	0.554287	0.857945	-0.123593	0.917899
Q8TER0	Sushi, nidogen and EGF-like domain-containing protein 1	SNED1	-0.264523	0.52972	0.326298	0.533271	0.417087	-0.0136804	0.744856	-0.254827	0.327234	0.827592	0.413694	-1.6491	0.498	0.15035	0.372739	0.228522	0.663175	0.550949	0.554322	0.857945	0.163762	1.1202
P12829	Myosin light chain 4	MYL4	-2.02714	0.531285	-0.948626	-1.13977	-1.0878	-1.99861	-1.29631	-2.39647	-1.04889	-0.900609	-0.687362	-3.05599	-1.02025	0.57951	-0.823575	-1.38494	-1.05243	-0.318847	0.5564	0.858181	-0.260809	0.834619
Q12805	EGF-containing fibulin-like extracellular matrix protein 1	EFEMP1	3.4995	1.47416	1.50749	1.70469	1.19864	1.22348	1.35454	-0.175255	1.12887	0.729848	0.714165	-0.918898	1.1434	1.04961	1.7496	2.38731	1.76124	0.869282	0.556467	0.858181	0.270134	1.20592
P02649	Apolipoprotein E	APOE	10.2544	9.88986	10.4634	10.6232	10.1826	10.3448	10.8482	10.0675	10.1521	11.0173	10.3712	10.3543	10.8157	10.399	10.2275	10.3262	10.2571	11.0857	0.556479	0.858181	-0.0952442	0.936114
Q92896	Golgi apparatus protein 1	GLG1	1.17304	1.69091	1.57036	1.27798	1.9524	1.93775	1.11991	0.208697	0.0252301	1.10673	1.23465	0.220183	0.505833	0.587823	1.37194	1.771	1.12887	1.44781	0.556703	0.858181	0.172786	1.12723
P00748	Coagulation factor XII	F12	8.14936	8.22442	9.85608	8.49138	8.32155	9.17166	9.54431	8.16881	8.5683	9.44987	8.53334	7.10223	9.51985	8.32101	9.1303	7.71078	9.02197	9.34656	0.559702	0.85977	0.208818	1.15574
P09486	SPARC	SPARC	1.13934	1.53498	1.88555	1.17527	2.32722	1.63638	0.944483	0.110931	0.604265	0.64212	1.19411	0.503046	0.450728	0.0828034	1.41211	2.29553	0.960389	1.17914	0.56011	0.85977	0.190322	1.14102
Q9UL25	Ras-related protein Rab-21	RAB21	-1.15075	-2.72285	-2.14587	-2.24673	-2.26857	-4.27506	-2.2546	-2.04516	-1.07111	-2.28073	-3.02198	-1.1549	-2.63498	-1.43083	-1.81611	-1.91842	-1.88274	-2.36318	0.561671	0.85977	-0.218248	0.859609
P06753	Tropomyosin alpha-3 chain	TPM3	0.936537	-0.144637	-0.267337	-0.429253	0.50792	0.198186	-0.689655	0.875593	0.87459	-0.995294	-0.36852	3.37006	-1.15074	0.352606	-0.54017	1.17335	-0.0472785	0.280918	0.561852	0.85977	-0.297114	0.813879
A6NML5	Transmembrane protein 212	TMEM212	3.28926	3.47706	2.37326	4.05778	3.63906	3.79723	4.61222	3.61733	3.65523	4.85341	3.3282	1.23841	4.73039	4.16932	4.01542	3.95668	1.33493	4.7371	0.561924	0.85977	0.298376	1.22976
P22352	Glutathione peroxidase 3	GPX3	5.08036	4.70056	4.60576	4.29588	4.25391	4.43983	4.06928	4.01883	4.67081	4.96796	4.48682	2.86658	5.07461	4.12275	4.80328	4.10258	4.57052	4.86037	0.562184	0.85977	0.149378	1.10909
Q13526	Peptidyl-prolyl cis-trans isomerase NIMA-interacting 1	PIN1	-0.110499	1.33539	0.348115	0.763293	0.131908	0.030282	0.797726	0.315491	0.93141	0.893304	0.736744	-0.585858	0.8198	0.857787	1.27275	1.1531	0.247781	1.03936	0.562249	0.85977	-0.149042	0.901849
Q04760	Lactoylglutathione lyase	GLO1	-0.503984	0.42427	-0.27484	-0.387037	-0.739084	-0.894082	-0.108872	-1.0642	-0.262411	-0.197476	0.0567775	-0.00678954	-0.0682933	0.203582	-0.835384	-0.695471	-0.450645	-0.494261	0.563224	0.85977	-0.114461	0.923727
Q8NE71	ATP-binding cassette sub-family F member 1	ABCF1	-2.30693	-1.78093	-2.40039	-1.58248	-1.48674	-1.00349	-1.49981	-2.17427	-1.60155	-2.17775	-1.67003	-1.95033	-1.49315	-2.24475	-1.26286	-1.6079	-1.94267	-1.33694	0.56347	0.85977	-0.112854	0.924757
A0A087WSY6	Immunoglobulin kappa variable 3D-15	IGKV3D-15	4.89942	3.62993	4.20491	2.73219	2.31362	3.4016	3.32505	2.94522	2.55702	3.23723	2.33866	2.63254	1.97248	1.71016	4.13993	4.01775	2.56113	5.03309	0.56437	0.85977	0.273901	1.20907
Q9NR31	GTP-binding protein SAR1a	SAR1A	-1.26001	-1.58363	-0.828346	-1.66289	-0.71866	-0.679452	-1.29305	-2.0232	-0.631391	-2.28616	-1.2783	-1.97682	-1.01583	-1.30788	-1.31564	-0.790215	-1.11739	-0.373046	0.564386	0.85977	-0.14979	0.901382
P06576	ATP synthase subunit beta, mitochondrial	ATP5F1B	0.653949	-0.837331	-1.32505	-1.02681	-0.69101	-1.16175	-1.79433	-1.22499	-0.606875	-0.865291	-1.51862	2.70553	-1.54367	-0.00683275	-1.18453	-0.446207	-1.34442	-1.38198	0.564895	0.85977	-0.297855	0.813461
Q9HCB6	Spondin-1	SPON1	3.01033	2.84897	3.28007	3.50016	3.25302	3.71565	3.48736	3.245	3.73484	3.65876	3.46693	1.69889	4.03681	3.29154	3.41894	3.31748	3.67187	2.94518	0.564992	0.85977	0.142461	1.10379
P20042	Eukaryotic translation initiation factor 2 subunit 2	EIF2S2	-0.119703	0.917632	-0.341791	0.471217	0.1424	-0.548756	-0.59464	0.147444	0.0581792	0.256043	0	-1.23305	-0.0614706	0.0642706	0.410663	-0.45716	-0.0415888	0.520765	0.56954	0.865016	0.138499	1.10076
P52907	F-actin-capping protein subunit alpha-1	CAPZA1	0.763718	-0.536695	0.296564	-0.280112	0.710171	-0.0687679	-0.587219	-0.301873	-0.581667	-0.31475	-1.42296	0.856539	-0.240454	-0.453368	-0.569566	0.658767	-0.265782	-0.639746	0.569563	0.865016	0.169508	1.12467
P11597	Cholesteryl ester transfer protein	CETP	5.37883	5.29449	4.09374	5.25797	4.38649	5.22655	3.51092	4.39339	4.3229	4.18718	4.53464	3.13215	4.08339	4.36339	4.66191	5.2152	4.36876	5.07057	0.570323	0.865318	0.176496	1.13014
A0A0C4DH73	Immunoglobulin kappa variable 1-12	IGKV1-12	3.65215	3.11386	1.47634	2.35758	1.52542	1.79681	1.33042	1.63797	1.78861	5.42807	2.19053	2.89753	2.56244	1.1206	3.77407	2.21226	3.82307	3.21994	0.571553	0.86586	-0.314333	0.804223
P17987	T-complex protein 1 subunit alpha	TCP1	-1.28369	-0.357247	-1.43226	-1.14138	-1.41853	-1.59598	-1.46882	-3.22525	-1.61388	-1.97219	-1.62791	-2.00606	-2.70528	-1.19632	-1.14112	-2.23281	-1.81621	-1.12836	0.571859	0.86586	0.180836	1.13354
P18206	Vinculin	VCL	2.14559	0.818134	1.78241	1.14018	2.45469	2.37382	1.44567	0.92782	1.78471	1.39041	1.38163	1.36666	1.1897	1.41066	1.19093	2.16911	1.43608	1.80049	0.572684	0.86586	0.133185	1.09671
P05455	Lupus La protein	SSB	-0.520854	1.11161	-0.30916	0.401572	-0.274629	-0.540932	0.0102262	0.287342	-0.190514	0.277855	0.241028	-0.738031	0.452452	0.0178322	0.442958	0.00949872	0.281484	0.513732	0.572929	0.86586	-0.127368	0.9155
O94804	Serine/threonine-protein kinase 10	STK10	-0.820158	-2.39717	-1.4016	-1.48033	-1.67154	-1.56315	-1.17603	-0.823259	-1.92835	-1.98867	-1.90354	-2.28208	-1.43139	-1.60025	-1.0913	-1.65788	-1.5026	-1.69518	0.574276	0.86612	0.120502	1.08711
P04430	Immunoglobulin kappa variable 1-16	IGKV1-16	2.6066	0.864833	2.20088	1.19954	1.03552	-0.278314	0.684693	1.39161	2.7747	1.20262	3.68232	-0.0442683	0.439965	-0.644002	6.19064	1.44044	1.93475	1.4758	0.574355	0.86612	-0.441187	0.736529
Q12797	Aspartyl/asparaginyl beta-hydroxylase	ASPH	-0.601975	-0.820561	-0.100932	-0.45994	-0.884772	-0.679841	0.043234	-0.478231	0.107537	0.144113	0.449882	-1.33604	0.0930217	-0.691586	0.188119	-0.664684	0.00811095	0.0357451	0.575038	0.86612	-0.133458	0.911644
P60900	Proteasome subunit alpha type-6	PSMA6	-1.41472	-2.23379	-1.69835	-2.30975	-1.95262	-1.72718	-2.03624	-0.0406044	-2.15722	-2.22085	-1.8185	2.20855	-2.8953	-1.19861	-2.52063	-0.961631	-1.37344	-3.0359	0.575591	0.86612	-0.3297	0.795702
O00139	Kinesin-like protein KIF2A	KIF2A	-0.00242776	-2.10024	-0.915859	-0.868097	-0.711689	-0.747499	-1.30859	-1.28351	-0.56243	-1.33899	-1.4981	-1.76205	-1.34992	-1.03926	-1.25061	-1.09223	-0.9345	-0.101499	0.57595	0.86612	0.144588	1.10541
P02747	Complement C1q subcomponent subunit C	C1QC	9.96066	10.8779	10.7604	10.2929	10.1388	10.1194	10.8728	10.3299	10.7799	10.887	10.8043	8.73682	11.0252	10.3237	10.4755	10.1797	10.7047	10.5926	0.576743	0.86612	0.146642	1.10699
P43251	Biotinidase	BTD	1.42229	-0.409784	0.981022	-0.498886	-0.970606	-1.3147	-0.945167	-1.1071	-1.18397	-1.69277	-0.924172	-2.63743	-0.636112	-0.714116	0.791976	1.22485	0.0585247	0.670541	0.577038	0.86612	-0.301225	0.811563
P36959	GMP reductase 1	GMPR	0.43955	2.48402	0.724706	1.16143	1.03656	0.374763	0.854733	0.539245	0.993318	1.32754	0.882674	-0.115999	1.03428	0.952951	1.13965	0.74339	0.877492	1.28111	0.579226	0.868556	0.144143	1.10507
Q13790	Apolipoprotein F	APOF	4.81511	4.67483	4.58496	4.39063	3.88508	4.26495	4.15026	4.1518	4.43311	4.26295	4.68672	3.1532	4.82214	3.98522	5.08905	4.59476	5.04148	4.52728	0.580842	0.870133	-0.126114	0.916296
Q99733	Nucleosome assembly protein 1-like 4	NAP1L4	-2.43109	0.045548	-1.9855	-1.43608	-1.12286	-2.33721	-2.64811	-2.64117	-2.03004	-1.44545	-1.86958	-3.32116	-1.24144	-1.99316	-1.85177	-2.58989	-1.76057	-1.43208	0.582249	0.871329	0.20426	1.1521
P13646	Keratin, type I cytoskeletal 13	KRT13	5.75106	4.85494	5.7555	4.07133	6.91613	4.29494	4.63412	5.66189	6.24832	3.78037	8.48732	6.91734	4.38816	5.5065	5.79655	5.78967	3.89346	3.60593	0.582772	0.871329	-0.351257	0.783901
Q15056	Eukaryotic translation initiation factor 4H	EIF4H	0.779213	0.240266	0.194934	0.443224	1.39872	0.925941	0.823238	1.78488	1.02228	0.932039	1.22702	1.21516	0.528066	0.792548	0.761562	0.634149	0.256359	0.505568	0.585209	0.874124	0.11442	1.08254
Q8IXL6	Extracellular serine/threonine protein kinase FAM20C	FAM20C	-2.18812	-2.0678	-2.20061	-2.02715	-2.0279	-2.58389	-1.92956	-2.1838	-2.07809	-1.51858	-1.8661	-3.31851	-0.728621	-1.9563	-1.26077	-1.41187	-2.93042	-1.91255	0.586817	0.875677	-0.157405	0.896636
Q14697	Neutral alpha-glucosidase AB	GANAB	0.192407	0.360088	0.327985	0.496833	0.450935	0.129002	0.213702	-0.0673763	0.403202	0.0794359	0.277019	-0.00473568	0.345866	0.260879	-0.29991	0.00154863	0.241077	0.737232	0.58762	0.875783	0.0637493	1.04518
Q12913	Receptor-type tyrosine-protein phosphatase eta	PTPRJ	0.307543	-1.15617	0.0905453	-1.56248	0.566127	0.475261	0.0504286	-1.30237	-0.612069	-0.694884	-0.00598036	-1.22361	-0.4485	-0.0145258	-0.740282	0.522736	-0.075535	0.386071	0.588026	0.875783	-0.183853	0.880349
P02760	Protein AMBP	AMBP	6.43261	6.0051	6.21103	6.11609	5.88723	5.79906	6.07719	5.8837	6.15354	6.26228	6.0163	4.19336	6.27169	5.8958	6.7834	6.30683	5.85396	6.23634	0.588658	0.875877	0.138073	1.10043
P01857	Immunoglobulin heavy constant gamma 1	IGHG1	11.7929	9.68477	10.4906	9.65668	9.76253	9.58234	9.56899	8.83298	9.33428	9.51329	8.94874	7.78175	9.21762	9.08133	10.774	11.0966	10.0014	9.73568	0.589273	0.875946	0.242304	1.18288
Q07020	60S ribosomal protein L18	RPL18	-3.99063	-2.01246	-1.78524	-1.10326	-1.4208	-2.85074	-1.7436	-0.973695	-0.930356	-2.93506	-1.259	-0.919314	-1.19729	-1.76795	-1.09176	-3.51472	-2.66662	-1.38929	0.592388	0.877365	-0.248839	0.841573
P01034	Cystatin-C	CST3	3.29916	3.39912	3.70611	3.68796	3.30242	3.29321	3.68002	2.97127	3.72992	4.18484	3.75446	2.04225	4.0305	2.84913	3.77279	3.20153	3.84087	3.6572	0.592679	0.877365	0.131811	1.09567
P0DOX2	Immunoglobulin alpha-2 heavy chain	P0DOX2	9.38349	7.89126	8.72366	7.35177	7.57674	8.82351	7.81883	6.9461	7.68796	8.13282	6.88922	6.15791	7.73377	6.54099	8.37167	9.1426	8.47894	9.00783	0.592912	0.877365	0.243248	1.18365
P37840	Alpha-synuclein	SNCA	1.19883	0.913115	0.881681	0.486479	0.284554	-0.184798	0.738385	-0.392065	1.13754	1.03299	0.902211	-1.15849	0.474274	0.490683	1.42252	1.55692	1.2023	1.48493	0.593008	0.877365	-0.18725	0.878278
A0A075B6S9	Probable non-functional immunoglobulinn kappa variable 1-37	IGKV1-37	0.831263	-0.952837	2.42057	-1.71126	3.79412	0.646158	1.01904	0.708575	0.307584	4.74667	-0.370069	-2.93678	1.26152	-1.24667	1.81128	2.27777	3.17118	1.33893	0.593223	0.877365	0.517594	1.43157
P62136	Serine/threonine-protein phosphatase PP1-alpha catalytic subunit	PPP1CA	-1.49447	-2.07151	-2.51586	-1.47808	-1.62267	-1.82903	-1.6229	-1.92691	-1.96186	-1.80766	-1.8732	-1.04957	-2.12162	-1.63516	-2.20551	-2.0602	-1.89259	-2.61841	0.593646	0.877365	0.0989385	1.07099
Q14112	Nidogen-2	NID2	-0.223702	0.155354	-1.1459	-0.453701	0	0.195572	-0.345535	-1.07087	-0.777253	-0.597149	0.0534206	-2.21464	-0.816508	-1.29268	-0.763898	0.632468	-1.03984	0.524193	0.595579	0.879378	0.188367	1.13947
P28066	Proteasome subunit alpha type-5	PSMA5	0.56638	-1.36087	-1.26756	-2.66068	-1.70963	-1.42804	-2.12916	-0.655348	-1.71281	-2.37648	-2.52307	1.63894	-1.71143	-1.26431	-1.42331	-0.696612	-1.85958	-1.72968	0.596627	0.880082	-0.277289	0.82514
Q99832	T-complex protein 1 subunit eta	CCT7	0.0383053	1.44286	-0.0316899	0.714576	-0.0291781	0.0548091	0.621939	-0.733667	0.44855	-0.806319	0.56946	-0.618496	0.684802	0.370406	-0.234977	-0.329017	-0.390178	0.102707	0.597614	0.880695	0.15268	1.11163
O00391	Sulfhydryl oxidase 1	QSOX1	3.40959	3.6657	3.46444	3.31967	3.42459	3.58407	3.99565	3.28384	3.99285	4.08759	4.09473	2.29112	4.23071	3.75525	3.63636	3.6382	4.18696	4.12174	0.598615	0.88127	-0.121583	0.919178
P01624	Immunoglobulin kappa variable 3-15	IGKV3-15	9.43069	6.91568	8.25654	6.95393	6.15547	6.34118	6.20768	7.13921	7.2842	6.74312	7.0167	6.62133	5.71303	6.44846	7.83101	7.54774	8.83773	9.39968	0.599469	0.88127	-0.28419	0.821202
Q9Y5S2	Serine/threonine-protein kinase MRCK beta	CDC42BPB	2.96147	1.37097	2.13099	0.292754	-2.23129	0.449939	-1.67369	0.874753	-1.65443	2.3319	-0.614708	1.25398	1.84455	-2.34209	3.5652	-0.674936	2.12075	2.57591	0.600306	0.88127	-0.480743	0.716608
P06703	Protein S100-A6	S100A6	0.952311	1.10375	1.51736	1.43468	0.942951	1.20926	1.21159	-0.0299853	1.1954	1.38795	1.13841	0.998674	0.971302	1.17977	0.466542	0.498619	1.33373	1.34449	0.600329	0.88127	0.101084	1.07258
Q9BUP3	Oxidoreductase HTATIP2	HTATIP2	-1.7687	-1.16716	-1.62386	-1.23187	-1.7399	-1.25574	-1.50968	-1.64359	-1.65804	-1.79517	-1.14095	-0.51239	-0.603464	-1.52671	-2.76039	-0.904234	-2.44432	-1.26927	0.601796	0.88127	-0.144154	0.90491
P00734	Prothrombin	F2	8.64644	8.63212	8.70525	8.12464	8.02214	7.91344	8.42803	7.52757	7.96953	8.40743	8.23653	6.59144	8.67241	8.1852	8.21542	8.52233	8.14596	8.29683	0.602102	0.88127	0.129393	1.09383
P01718	Immunoglobulin lambda variable 3-27	IGLV3-27	1.81632	0.288507	1.24316	0.860797	1.04498	-0.0792567	0.644888	0.0506322	0.63828	1.60817	1.9297	-0.0965893	1.13849	-0.343773	1.85151	0.723129	1.72843	1.05946	0.602419	0.88127	-0.187149	0.87834
P51884	Lumican	LUM	3.48713	3.45217	3.48021	2.83459	2.27291	2.36981	2.07189	2.04536	2.49138	2.66925	2.5844	0.975456	3.18475	2.43984	3.98331	4.13213	3.01857	2.99486	0.603084	0.88127	-0.196694	0.872548
O15371	Eukaryotic translation initiation factor 3 subunit D	EIF3D	-1.35481	-1.44949	-1.90317	-1.47489	-0.766983	-1.61243	-1.70509	-0.962583	-1.6111	-3.45557	-1.13089	-0.864499	-1.57518	-0.762187	-2.00559	-1.4514	-1.91994	-2.04007	0.603155	0.88127	-0.160891	0.894473
P10124	Serglycin	SRGN	1.91892	2.8814	3.19368	2.66093	3.21181	3.40296	3.03854	1.58905	1.6898	2.94058	2.45018	2.20998	1.96655	2.20204	3.38322	3.83071	2.88673	3.67786	0.607075	0.88539	-0.173144	0.886908
P07996	Thrombospondin-1	THBS1	8.38983	9.95941	9.70516	8.92844	9.90125	9.45566	8.97154	7.71199	8.52823	8.71069	9.73865	8.09111	8.68493	8.62925	9.43666	9.80262	9.11199	10.1388	0.607124	0.88539	-0.178033	0.883907
A0A075B6H9	Immunoglobulin lambda variable 4-69	IGLV4-69	3.72491	1.40586	-3.50634	2.3491	2.07259	2.14356	2.02998	4.132	2.12709	3.52537	1.82642	1.69651	4.33986	1.1911	3.48565	2.50402	2.08031	2.31911	0.608008	0.885556	-0.429959	0.742283
Q15485	Ficolin-2	FCN2	2.05012	1.8567	3.49971	2.14609	2.68499	2.59102	1.4239	1.2343	2.81996	2.74283	2.75892	0.453355	2.49216	2.44464	2.52854	1.27913	2.00046	2.96738	0.608819	0.885556	0.189387	1.14028
P61604	10 kDa heat shock protein, mitochondrial	HSPE1	0.35752	-0.840739	-1.68871	-0.965308	-0.322875	-0.680267	-1.96012	-0.698949	-0.572859	-1.16672	-1.37789	1.86231	-0.965414	-0.127463	-0.890693	-1.19535	-1.20162	-1.21294	0.608963	0.885556	-0.215269	0.861386
Q12846	Syntaxin-4	STX4	-3.09978	-3.10893	-2.7904	-3.09821	-2.24646	-1.83856	-3.12858	-2.18461	-2.7386	-3.01227	-2.622	-1.57739	-2.55855	-2.9785	-3.52126	-2.64689	-2.50923	-2.38972	0.611137	0.887281	-0.124196	0.917515
P68371	Tubulin beta-4B chain	TUBB4B	2.92638	2.01307	2.02147	1.90314	2.44666	2.37048	1.85936	1.36086	2.37635	1.35944	1.565	3.48429	1.53244	2.49211	2.31727	2.34805	1.6195	2.26132	0.611566	0.887281	-0.138776	0.908289
P05452	Tetranectin	CLEC3B	6.99254	7.06984	7.27045	6.9413	6.80533	7.13691	7.43789	6.75903	7.40194	7.81371	7.54365	5.45121	7.75223	7.03116	7.14744	6.71351	7.44319	7.17579	0.611878	0.887281	0.130621	1.09477
P0DTE1	Probable non-functional immunoglobulin heavy variable 3-38-3	IGHV3-38-3	2.30184	0.0131009	1.49479	1.03053	0.0377941	0.498208	-0.235758	-0.14182	-0.0564822	0.686545	-0.751207	0.676755	-0.420161	2.18368	1.11403	1.60166	1.32252	0.542228	0.614359	0.888186	-0.220814	0.858081
O76013	Keratin, type I cuticular Ha6	KRT36	-1.54679	-2.2293	-1.16973	-1.66584	-2.27841	-2.25843	-1.71881	-1.75917	-1.73729	-0.0741343	-0.811694	1.77404	-1.12675	-1.4986	-1.05466	-4.21081	-1.82107	-2.06553	0.614592	0.888186	-0.291907	0.816822
P01834	Immunoglobulin kappa constant	IGKC	10.29	9.42176	9.2493	8.26936	8.38429	9.26732	7.92668	8.23208	8.28304	9.31098	8.22305	8.02337	9.02931	7.8941	9.20412	8.52678	9.52628	9.13493	0.615088	0.888186	0.168241	1.12369
P02654	Apolipoprotein C-I	APOC1	7.58488	7.74238	7.81137	7.45112	7.48423	7.48198	8.0489	7.70658	8.00501	8.3402	7.32993	6.74032	8.24487	7.15258	8.02337	8.18859	7.50672	8.10367	0.615286	0.888186	0.104409	1.07505
P02671	Fibrinogen alpha chain	FGA	10.7731	10.2607	10.2948	9.96114	10.183	9.95046	10.2561	9.37728	10.0205	10.301	10.0612	8.60337	10.6116	9.69116	10.2971	10.1631	10.271	10.4382	0.615386	0.888186	0.120703	1.08726
P28074	Proteasome subunit beta type-5	PSMB5	-2.83688	-2.48535	-2.11853	-3.37998	-3.15027	-3.04971	-3.40139	-0.312536	-3.21535	-2.6179	-2.80012	0.320846	-3.28656	-1.85746	-2.71032	-2.17984	-3.70125	-2.96603	0.617675	0.890655	-0.259199	0.835552
Q9BYJ0	Fibroblast growth factor-binding protein 2	FGFBP2	-0.0766035	-0.358271	-0.528343	0.0758484	-0.863874	-0.219346	-0.660736	-1.48628	-0.249379	-0.687455	-0.450638	-2.82954	0.230554	-0.295246	-1.60137	-0.543648	-0.00726027	-0.0114199	0.618668	0.891252	0.183127	1.13534
Q9BYC5	Alpha-(1,6)-fucosyltransferase	FUT8	1.00199	2.16716	1.06376	0.67316	0.902971	1.3695	2.35723	0.956254	1.18568	2.35954	1.25054	-0.107495	1.02953	2.02908	1.23897	1.34192	1.71985	1.50869	0.621497	0.893772	0.152339	1.11137
Q9GZP0	Platelet-derived growth factor D	PDGFD	0.49405	1.00089	1.4255	0.596016	1.58535	1.69586	0.975904	0.278242	-0.364605	0.936618	0.712528	0.225044	0.015291	0.241662	1.32941	1.33066	0.808752	1.11652	0.62195	0.893772	0.1399	1.10183
Q07955	Serine/arginine-rich splicing factor 1	SRSF1	-1.44446	-0.902288	-1.45303	-0.345366	-0.201801	-0.719576	-0.315006	0.0784618	-1.12646	-1.00235	-0.635432	-1.06353	-0.190021	-0.990636	-0.218658	-0.922784	-0.447601	-0.608524	0.6236	0.893772	-0.108539	0.927527
A6NDG6	Glycerol-3-phosphate phosphatase	PGP	0.670111	1.50924	0.0150003	0.617272	0.166082	0.426898	0.596766	0.64872	0.850801	1.01311	1.00773	-0.566974	1.27961	0.701896	0.980038	0.563147	0.675115	1.57082	0.623924	0.893772	-0.125023	0.916989
P07951	Tropomyosin beta chain	TPM2	-2.72744	-2.73378	-2.56859	-4.03908	-3.12885	-2.75073	-4.21594	-2.41642	-2.04224	-3.25669	-3.62812	-2.13303	-3.88935	-3.37073	-3.26065	-3.25848	-3.05527	-2.52196	0.624599	0.893772	0.151724	1.1109
P61978	Heterogeneous nuclear ribonucleoprotein K	HNRNPK	1.667	2.97353	1.77721	2.57001	2.58123	2.09483	2.08073	2.41253	2.19304	2.3989	2.3845	1.8365	2.42618	2.48518	2.79012	2.04697	2.43357	2.46375	0.624798	0.893772	-0.0834463	0.9438
P16157	Ankyrin-1	ANK1	-2.42282	0.603547	-1.27655	-1.53372	-3.2065	-2.30729	-1.86958	-3.41941	-1.8005	-1.92097	-1.38982	-3.40909	-2.32978	-1.54297	-1.70179	-2.27577	-1.85105	-2.61299	0.625006	0.893772	0.22378	1.16779
P04217	Alpha-1B-glycoprotein	A1BG	5.39487	3.98931	4.92688	3.55362	3.03885	2.6814	2.86244	2.54781	2.48455	2.19	2.2761	1.4476	2.89721	3.10689	5.13865	5.52723	4.14929	4.77988	0.62506	0.893772	-0.298383	0.813163
P08185	Corticosteroid-binding globulin	SERPINA6	4.3598	2.49311	4.07531	2.33627	1.42764	1.75353	1.25497	1.36304	1.21397	1.08255	1.01682	-0.589025	1.91537	2.18246	4.18192	4.35046	2.92699	3.82225	0.625751	0.893929	-0.339885	0.790104
Q99798	Aconitate hydratase, mitochondrial	ACO2	-0.825831	-1.17638	-2.27897	-2.44278	-1.38018	-2.06395	-1.51544	-2.69589	-1.47992	-1.2307	-2.08393	0.722891	-1.78629	-1.29423	-2.04919	-2.03739	-1.444	-2.22377	0.628913	0.896356	-0.184514	0.879945
P54578	Ubiquitin carboxyl-terminal hydrolase 14	USP14	-1.35862	1.10016	-0.0511603	0.044944	-1.0701	-1.09927	-0.255016	-0.841272	0.0682588	0.124244	-0.406181	-0.9293	0.456627	0.0665412	-0.0563033	-0.678052	-0.220572	0.303438	0.629124	0.896356	-0.150809	0.900745
Q8NI99	Angiopoietin-related protein 6	ANGPTL6	2.37371	3.61084	3.51819	3.91386	3.89588	3.47564	3.99022	2.95651	4.02143	4.27518	4.27514	2.21787	4.54144	3.50496	3.50966	3.7113	3.72641	4.56969	0.629244	0.896356	-0.153913	0.898809
Q9GZP4	PITH domain-containing protein 1	PITHD1	-1.5596	-0.99579	-2.29164	-0.984638	-1.12736	-1.60315	-1.3783	-0.569518	-1.93473	-1.88618	-1.5772	-1.5079	-2.55957	-1.288	-1.62443	-1.00715	-0.877093	-2.01614	0.629778	0.896356	0.124093	1.08982
Q13822	Ectonucleotide pyrophosphatase/phosphodiesterase family member 2	ENPP2	5.15462	5.57398	5.83752	5.94936	6.04334	6.03339	6.21531	6.02941	6.47085	6.83634	6.85161	4.52685	6.87091	6.2986	6.38434	5.71672	6.47776	6.11181	0.632948	0.898557	-0.140413	0.907259
P05160	Coagulation factor XIII B chain	F13B	3.97836	1.50081	1.74606	1.77469	-0.0315224	-0.535956	0.452271	-0.562645	-0.503392	-0.300599	-0.513021	-2.2231	1.63496	-0.130803	1.60771	1.80381	0.892528	0.301445	0.634419	0.898557	0.330116	1.25711
P61421	V-type proton ATPase subunit d 1	ATP6V0D1	-1.86505	-2.79746	-0.769716	-0.41422	-1.79357	-2.85094	-0.600926	-1.98855	-0.582005	-1.68722	-1.23162	0.387062	-2.88255	-0.633149	-0.745622	-2.07532	-1.21684	-2.11703	0.634529	0.898557	-0.220583	0.858219
Q641Q3	Meteorin-like protein	METRNL	-0.779555	0.0870856	-0.186641	-0.418983	-0.0491016	0.109788	0.419769	0.0622942	0.763898	1.14254	0.672542	-1.35969	0.93542	0.0501889	0.494201	0.153942	0.436269	0.6964	0.634765	0.898557	-0.144801	0.904504
P05156	Complement factor I	CFI	3.96298	3.25426	4.19607	3.65714	3.31333	3.12601	3.70562	3.25485	3.18416	3.47391	3.21276	1.6264	3.60436	3.05835	4.0681	4.29833	3.57177	3.55682	0.634996	0.898557	0.13822	1.10055
Q16610	Extracellular matrix protein 1	ECM1	3.39912	2.54023	3.31373	2.62965	2.59516	2.30546	2.40307	4.26313	2.31913	2.28675	2.06836	4.06219	2.83209	2.53005	3.2428	3.09424	2.89002	2.85953	0.635268	0.898557	-0.141867	0.906346
P00738	Haptoglobin	HP	8.7842	7.27951	7.17158	6.54443	6.54384	7.18369	6.50637	6.63741	5.72674	6.55928	5.4194	4.9605	6.14416	5.00902	8.72731	8.54009	7.04978	7.17548	0.635408	0.898557	0.265486	1.20204
Q9Y662	Heparan sulfate glucosamine 3-O-sulfotransferase 3B1	HS3ST3B1	-0.807609	0.467469	0.888818	0.274996	1.02582	0.89194	0.971508	0.272495	0.738075	1.20551	1.13893	-0.959176	1.24389	0.50961	0.883573	-0.182152	0.675575	0.237166	0.636917	0.899864	0.149475	1.10917
P07585	Decorin	DCN	0.61167	1.59988	1.70663	2.71866	2.28009	1.63516	2.04276	1.39638	1.95179	2.43975	2.55853	0.468547	2.56622	1.577	1.61244	1.944	2.55784	2.64293	0.638717	0.900304	-0.152662	0.899589
P13671	Complement component C6	C6	3.98066	3.45314	4.17675	3.50789	3.56292	3.383	3.82019	3.47706	3.9309	3.78464	3.65826	2.36488	4.20202	3.48124	4.11417	3.87759	3.73348	3.45333	0.639023	0.900304	0.0970958	1.06962
Q9Y274	Type 2 lactosamine alpha-2,3-sialyltransferase	ST3GAL6	6.08971	4.18295	2.42239	3.80587	0.643968	4.24491	0.211864	2.0907	-0.504875	5.06672	3.54098	0.554077	3.24492	0.889187	1.14361	1.51371	4.29881	3.91669	0.639775	0.900304	0.437672	1.35442
Q9Y240	C-type lectin domain family 11 member A	CLEC11A	-0.360717	0.402587	0.195283	-0.039413	0.0107019	-0.00845574	0.162558	-0.51699	0.0650544	0.504624	0.000375653	-1.12989	0.762659	0.0594184	0.750472	0.315442	0.204647	0.19081	0.640124	0.900304	-0.102718	0.931277
P31948	Stress-induced-phosphoprotein 1	STIP1	1.98241	4.84867	3.326	3.2245	2.78459	2.39099	3.19281	2.59417	3.27285	3.65805	3.35107	1.201	3.47557	3.29366	3.33163	2.56875	3.11828	3.27982	0.640523	0.900304	0.175032	1.12899
P08670	Vimentin	VIM	6.81171	6.54442	6.61671	6.3553	6.83416	6.92209	6.49765	8.36031	7.09707	6.81977	6.95953	7.04718	6.5749	6.70019	6.65635	7.09045	6.87578	6.3647	0.641289	0.900304	0.102283	1.07347
Q7Z7G0	Target of Nesh-SH3	ABI3BP	0.15884	0.207842	0.145235	0.476614	0.286033	0.262608	0.365746	-1.69886	0.621288	0.87566	0.840101	-1.24163	0.430182	0.0446136	0.510283	0.446996	0.924333	0.654043	0.641321	0.900304	-0.156014	0.897501
P61769	Beta-2-microglobulin	B2M	3.56147	3.10493	3.48786	3.1839	3.54123	3.34641	3.27599	2.78651	3.67307	3.61354	3.38832	1.61082	3.72906	2.6315	3.91357	3.56846	3.47447	3.57176	0.642774	0.900934	0.121492	1.08786
Q08211	ATP-dependent RNA helicase A	DHX9	-0.98861	0.683259	-0.833251	-0.78428	-0.751631	-1.52142	-0.672498	-0.92582	-1.18533	-0.96544	-0.796516	-0.39479	-0.645403	-0.197169	-0.815087	-1.21637	-1.22844	-0.144669	0.642939	0.900934	-0.114697	0.923576
O00175	C-C motif chemokine 24	CCL24	0.857145	0.08586	1.02038	1.13066	0.212505	1.13372	0.755404	0.945166	0.571357	1.00086	1.48448	-0.397675	0.791796	1.10036	0.955639	0.727636	0.65127	1.76945	0.643638	0.901093	-0.114065	0.923981
P40121	Macrophage-capping protein	CAPG	-0.122682	-2.15161	-1.77339	-1.44814	-1.78868	-1.25916	-1.55522	0.0270333	-0.478905	-0.686409	-0.361	-0.569025	-1.43876	-0.167125	-1.22682	-0.896225	-1.293	-1.82259	0.645465	0.90283	-0.1519	0.900064
Q8IV33	Uncharacterized protein KIAA0825	KIAA0825	0.290512	0	-0.649956	-1.53945	0.220425	-0.964403	-1.0211	4.43153	-0.574988	-1.34812	-0.39695	1.38275	0.696363	0.173642	-0.511468	0.649965	-0.464334	-0.0389134	0.646978	0.904126	-0.301936	0.811163
O95747	Serine/threonine-protein kinase OSR1	OXSR1	0.306283	2.22495	1.25976	1.69689	1.21359	0.864629	1.90351	0.970659	1.67884	1.71695	2.36189	-0.165889	1.7831	1.69774	1.85334	1.12246	1.8941	1.68788	0.648758	0.905103	-0.145722	0.903927
P12273	Prolactin-inducible protein	PIP	0.465604	0.103927	1.4569	0.160255	-0.136726	0.510623	0.916261	3.51948	0.367628	-0.130246	-0.385285	-1.25802	0.799771	1.15296	1.16505	0.239136	2.73537	-0.737235	0.648853	0.905103	0.259402	1.19698
P41222	Prostaglandin-H2 D-isomerase	PTGDS	1.43687	1.24474	1.26299	0.685174	1.19156	0.880216	1.34698	0.663893	1.82261	1.84405	1.67859	-0.114453	1.98265	0.572658	1.80272	2.00292	1.6601	1.34482	0.650929	0.906193	-0.128341	0.914883
P11279	Lysosome-associated membrane glycoprotein 1	LAMP1	0.695187	-1.44036	0.29626	-1.21905	-0.934669	-1.00105	-0.811774	1.41647	-0.00601103	0.0140593	-1.07493	2.40744	-0.907699	0.0167101	-0.788447	0.746196	0.311846	-1.23489	0.651514	0.906193	-0.233621	0.850497
P01742	Immunoglobulin heavy variable 1-69	IGHV1-69	3.04471	2.05101	2.83496	-2.61309	1.3247	0.642677	1.15496	0.730027	0.840009	-0.104516	-2.38679	-3.14081	1.39324	0.12873	3.35326	-0.068777	3.03868	2.13554	0.651938	0.906193	0.433913	1.35089
Q9NTK5	Obg-like ATPase 1	OLA1	1.47733	2.69498	2.30981	3.31917	2.05652	1.85883	2.29405	1.89606	2.52975	2.70086	2.67379	1.02316	2.72226	2.45663	2.50973	1.50051	2.346	2.29969	0.652994	0.906193	0.122268	1.08844
P49368	T-complex protein 1 subunit gamma	CCT3	-0.490928	0.736069	-0.387335	0.0825489	-1.01952	-0.721696	-0.0704547	-1.22095	0.199388	-0.339918	0.43761	-1.15557	-0.0715946	0.352587	0	-1.16636	-0.0987597	0.168269	0.653103	0.906193	-0.131552	0.912849
Q96TA1	Protein Niban 2	NIBAN2	-1.14908	-4.26044	-2.33799	-3.50001	-2.92576	-2.63738	-1.92675	-1.86261	-3.07401	-2.40703	-2.63169	0.121444	-2.70427	-2.08959	-2.48427	-2.6664	-3.46554	-3.22835	0.653165	0.906193	-0.214523	0.861831
P62942	Peptidyl-prolyl cis-trans isomerase FKBP1A	FKBP1A	-0.444675	-1.14604	-1.57457	-1.762	-1.35448	-1.37057	-1.13948	-2.34766	-1.20231	-0.587921	-1.84057	-0.706128	-1.25633	-1.33273	-1.23463	-1.97755	-1.17325	-1.6757	0.654169	0.906769	0.106639	1.07672
P28300	Protein-lysine 6-oxidase	LOX	1.67937	1.43785	1.77078	1.96181	1.95867	2.30905	1.98183	1.51358	2.4195	2.61902	1.93088	0.4008	2.69276	1.37228	2.16693	2.12798	2.38518	1.69028	0.655327	0.907346	0.11926	1.08618
P11586	C-1-tetrahydrofolate synthase, cytoplasmic	MTHFD1	-1.67919	-1.43304	-1.08527	-1.15384	-2.59629	-2.07564	-3.06724	-2.23641	-0.539744	-1.23159	-1.55056	-3.44027	-1.98178	-1.85442	-1.43359	-1.82969	-1.97549	-0.91362	0.655764	0.907346	0.162601	1.1193
P01743	Immunoglobulin heavy variable 1-46	IGHV1-46	1.09522	0.197138	1.09648	-2.16161	-1.19367	0.0048544	-1.66023	-0.207277	0.0677372	1.09804	-0.594969	-2.01229	-0.579691	-0.589262	1.8671	1.6057	1.13865	-0.0310298	0.65638	0.907383	-0.266857	0.831128
P06858	Lipoprotein lipase	LPL	1.16811	1.56969	2.21017	1.86001	1.60761	1.3639	1.78116	2.0221	1.98842	2.70593	2.02469	1.09051	2.64096	1.44375	2.05508	1.75697	2.10007	2.29871	0.65871	0.908221	-0.0986337	0.933917
P09382	Galectin-1	LGALS1	1.43192	0.737199	0.58562	0.472582	0.327606	0.522012	0.321509	0.00906103	0.846147	0.747131	0.396279	0.17914	0.814083	-0.169246	0.939362	0.871829	0.787452	0.317963	0.659017	0.908221	0.082971	1.0592
Q12906	Interleukin enhancer-binding factor 3	ILF3	1.07991	1.55292	1.25533	1.88526	1.7696	1.78275	1.75862	1.46674	1.84298	2.03404	2.0069	0.505708	2.36178	2.04005	1.86414	1.53827	1.70757	1.85006	0.659164	0.908221	-0.0914945	0.93855
P98066	Tumor necrosis factor-inducible gene 6 protein	TNFAIP6	-0.110355	0.519393	0.998699	-0.0830523	0.522738	0.949142	1.37891	-0.79274	0.238493	0.516432	0.906526	-1.38817	1.4705	-0.295139	0.563599	-0.13043	-0.166331	1.03388	0.659345	0.908221	0.164462	1.12075
P14151	L-selectin	SELL	-0.367689	-0.39271	-0.472357	-1.28138	-0.8998	-1.65179	-0.344141	-1.44558	-1.59266	-1.92132	-1.32153	-2.40898	-1.18579	-0.748076	-0.127293	0.312186	-0.852662	-0.761421	0.660635	0.908752	-0.150246	0.901097
Q9UBV8	Peflin	PEF1	1.47311	2.10708	2.47343	2.11329	2.28226	2.22459	2.2683	2.0875	2.40017	2.79548	1.81325	1.14587	3.12272	2.06639	2.50259	2.08447	1.93631	2.33683	0.66091	0.908752	0.0964697	1.06915
Q8N428	Polypeptide N-acetylgalactosaminyltransferase 16	GALNT16	-2.01318	-2.96825	-3.1614	-2.80617	-3.09635	-3.14086	-2.77162	-3.03269	-1.75686	-1.79793	-2.09756	-4.04243	-1.7262	-2.84702	-2.27241	-3.28687	-1.64575	-2.14915	0.663005	0.910818	-0.146106	0.903686
P05543	Thyroxine-binding globulin	SERPINA7	2.19814	0.481556	1.61973	0.292986	-0.301607	-0.576458	-0.364773	-0.296284	-0.242489	-0.449701	-0.52125	-1.9059	0.287876	0.0227633	1.78211	2.3732	0.718135	1.02082	0.667437	0.915101	-0.23611	0.849031
Q16181	Septin-7	SEPTIN7	-0.619854	-0.237779	-0.225865	-0.83019	0.225681	-0.767105	-1.08039	-0.884354	-0.131341	-0.66462	-0.491533	-0.963144	0.193632	-0.472104	-1.04007	-0.818072	-0.542785	-0.700444	0.668172	0.915101	0.0827343	1.05902
Q9Y4E8	Ubiquitin carboxyl-terminal hydrolase 15	USP15	-4.52007	-0.862944	-1.61765	-2.327	-1.77508	-2.51364	-3.2757	-2.82112	-2.45245	-1.53074	-2.56405	-3.76972	-1.53014	-1.43733	-2.73367	-1.00735	-2.56987	-1.72829	0.668457	0.915101	-0.202084	0.869294
Q9UKU9	Angiopoietin-related protein 2	ANGPTL2	-0.879978	-0.992591	-0.634068	-0.623765	-0.633558	-0.590213	-0.0823207	-0.76463	0.0679588	-0.421227	-0.0848666	-1.78877	-0.0690215	-0.381063	-0.165447	-0.95213	-0.00402124	-0.206997	0.668499	0.915101	-0.0988996	0.933745
A0M8Q6	Immunoglobulin lambda constant 7	IGLC7	-0.589731	0.747556	2.0625	-0.167057	-0.191286	0.268525	0.745285	-1.2374	-1.45431	1.49564	-0.952989	-1.77523	-0.0867072	-2.5978	1.21245	-0.592297	0.170461	3.49289	0.67044	0.916356	0.309125	1.23896
Q9H6X2	Anthrax toxin receptor 1	ANTXR1	-0.703056	-0.656591	-0.225425	-0.208783	-0.16065	-0.389052	0.182371	-0.757581	0.284863	0.334867	-0.0842511	-1.57428	1.06001	-0.285725	-1.17355	-0.968947	0.128425	0.0193745	0.671995	0.916356	0.129964	1.09427
P15907	Beta-galactoside alpha-2,6-sialyltransferase 1	ST6GAL1	2.49938	2.0962	2.72008	2.43903	2.43337	2.58358	2.80352	2.43438	2.51582	3.02771	2.81116	1.1574	2.70595	2.15943	2.64496	3.04158	2.85982	2.34362	0.672196	0.916356	0.0898176	1.06424
P06315	Immunoglobulin kappa variable 5-2	IGKV5-2	-0.543979	-3.16607	-3.6982	-2.77506	-2.66231	-2.82018	-1.43617	-3.12767	-3.70554	-2.68912	-2.28035	-3.30947	-1.66705	-5.30472	-1.04881	-1.35832	-2.27817	-2.15866	0.672227	0.916356	-0.236737	0.848663
P55786	Puromycin-sensitive aminopeptidase	NPEPPS	-1.59284	-1.03667	-1.20081	-1.89928	-1.98954	-1.42799	-2.98219	-1.96909	-2.00647	-1.85537	-1.57149	-0.858757	-2.88246	-1.04898	-1.91101	-1.62693	-1.51408	-2.01078	0.673272	0.916356	-0.117966	0.921486
Q9BXJ4	Complement C1q tumor necrosis factor-related protein 3	C1QTNF3	-0.0871575	-0.123769	-0.176627	0.862621	0.457961	1.2196	0.378563	-0.20282	0.83841	1.4451	0.935432	-1.49041	1.09361	0.882373	0.379334	0.695598	1.24709	1.16481	0.673347	0.916356	-0.152291	0.89982
P35232	Prohibitin 1	PHB1	-0.884961	-2.34929	-1.84705	-2.50186	-2.68021	-2.41725	-2.73096	-3.40701	-3.35257	-2.88673	-3.94409	0.217811	-2.68869	-2.52521	-2.10776	-3.79569	-3.06361	-3.86507	0.673581	0.916356	0.215749	1.16131
P29622	Kallistatin	SERPINA4	4.70839	4.01471	4.46482	4.03597	3.81383	3.84396	3.95333	3.41902	4.09647	3.95509	3.98339	3.06778	4.25484	3.65647	4.01074	4.11531	3.9997	4.52317	0.67497	0.917435	0.0791316	1.05638
Q9BWP8	Collectin-11	COLEC11	3.17266	4.56648	4.35828	4.42175	4.77138	4.20451	4.9541	4.00524	4.61644	5.06373	5.34687	2.67782	5.15941	4.24425	4.53092	4.4996	4.68351	5.29804	0.675579	0.917453	-0.141597	0.906515
O00151	PDZ and LIM domain protein 1	PDLIM1	0.91793	0.164293	0.3166	0.255114	1.30863	0.903068	-0.0266524	-0.179224	1.0527	0.128971	0.283885	-0.111265	0.347865	-0.145417	0.102408	1.23259	0.479129	0.882811	0.677364	0.919066	0.100142	1.07188
P43034	Platelet-activating factor acetylhydrolase IB subunit beta	PAFAH1B1	-2.03146	-1.20746	-1.73945	-2.79539	-1.65943	-2.78706	-2.21828	-2.51567	-1.70441	-2.09853	-2.08019	0.176654	-2.36554	-1.45801	-2.61807	-1.86391	-3.14658	-2.03215	0.678718	0.920044	-0.152238	0.899853
Q14258	E3 ubiquitin/ISG15 ligase TRIM25	TRIM25	-1.04241	-3.3228	-4.16937	-3.97138	-2.49843	-3.36973	-3.36096	-3.92647	-3.5237	-4.72262	-2.93973	-1.77629	-4.13714	-2.6997	-3.486	-3.52984	-3.65566	-3.4601	0.679292	0.920044	-0.18023	0.882562
P30043	Flavin reductase (NADPH)	BLVRB	2.80905	5.24084	4.22272	4.60721	4.12803	3.59909	4.4569	3.42955	5.13797	4.85299	4.40741	2.92288	5.02746	4.60579	5.02205	4.01083	4.3267	4.84885	0.68039	0.920044	-0.148062	0.902462
P23246	Splicing factor, proline- and glutamine-rich	SFPQ	-0.514515	-1.13882	-1.1654	-0.33671	-0.0911429	-0.630771	0.293434	0.354429	-1.09398	-1.37656	-0.794937	-0.56035	-0.22796	-0.985955	-0.486322	-1.10659	-0.502536	-0.697353	0.680764	0.920044	0.100245	1.07196
Q14247	Src substrate cortactin	CTTN	0.730305	0.512709	0.394517	0.526422	0.983745	0.611621	0.199818	-0.0882428	0.74751	0.127699	0.167363	0.973342	0.486371	0.329902	0.473656	0.790623	0.462912	0.580507	0.681238	0.920044	-0.0584741	0.960279
P08833	Insulin-like growth factor-binding protein 1	IGFBP1	0.765813	0.748564	0.901255	-0.924755	1.52908	1.35349	0.621009	-0.308925	0.807305	1.53135	2.13085	-1.39607	1.92145	-4.06048	0.63677	0.762933	2.4262	0.770546	0.68515	0.920044	0.303394	1.23404
P16152	Carbonyl reductase [NADPH] 1	CBR1	-2.40716	-2.29714	-2.53525	-2.52517	-2.2759	-2.90436	-2.85816	-2.16405	-3.73472	-3.19837	-4.19105	-1.27163	-2.14706	-2.26607	-2.76986	-3.54292	-2.65308	-3.83675	0.68579	0.920044	0.144774	1.10556
P61006	Ras-related protein Rab-8A	RAB8A	1.70434	1.19383	1.11553	1.37261	1.88749	1.22478	1.28918	0.4488	1.02034	0.94807	1.61069	0.387297	1.20308	1.21315	0.98642	1.34759	0.736701	1.63699	0.686012	0.920044	0.0802567	1.05721
Q8NBJ7	Inactive C-alpha-formylglycine-generating enzyme 2	SUMF2	0.36775	0.201743	0.282666	0.162643	0.74053	0.687079	0.000796197	0.120825	0.213508	0.149458	0.338778	-1.27383	0.278443	-0.236801	1.18698	0.285149	0.129408	0.824994	0.686318	0.920044	0.101059	1.07256
P12259	Coagulation factor V	F5	8.26987	8.50803	8.82801	8.78277	8.98871	8.78523	9.16599	8.54342	9.02922	9.69227	9.2813	7.648	9.18997	8.85687	9.16905	9.27858	8.98113	9.19878	0.687032	0.920044	-0.0911094	0.938801
P01127	Platelet-derived growth factor subunit B	PDGFB	0.980981	1.30102	1.48089	1.30624	2.20803	2.21025	1.06829	1.42647	0.272081	1.51275	1.49754	1.1875	0.872998	0.704147	1.8084	1.30335	1.88661	0.955405	0.687279	0.920044	0.0997063	1.07156
P22234	Bifunctional phosphoribosylaminoimidazole carboxylase/phosphoribosylaminoimidazole succinocarboxamide synthetase	PAICS	-2.31358	-1.70833	-1.90151	-1.96865	-1.60434	-1.67359	-1.64234	-0.592938	-2.1985	-2.15778	-1.82485	0.819531	-2.05378	-1.97911	-2.1441	-2.05268	-2.51779	-1.23609	0.687385	0.920044	-0.152548	0.89966
O43405	Cochlin	COCH	0.818544	0.433194	0.675542	0.20413	0.671554	1.45503	0.289278	-0.189988	-0.0715765	1.20676	0.62531	-0.910413	0.297151	-0.0905825	1.27818	1.19814	-0.207838	1.18329	0.687419	0.920044	0.127591	1.09247
P25685	DnaJ homolog subfamily B member 1	DNAJB1	-0.907973	0.97775	-0.407639	-0.271368	-0.0371974	-0.725268	-0.232061	-0.0797286	1.05874	0.00384082	0.168579	-0.806606	-0.0188168	0.100234	0.509823	-0.10543	0.357894	0.147252	0.68765	0.920044	-0.106207	0.929028
P0C0L4	Complement C4-A	C4A	9.88132	9.80838	9.67044	9.37234	8.74124	9.58792	9.82305	9.73052	9.49328	9.5336	9.56548	8.20379	10.1229	9.79658	10.1136	9.94074	9.68196	9.83183	0.68778	0.920044	-0.092892	0.937641
P07437	Tubulin beta chain	TUBB	3.61363	2.07055	2.25886	2.02845	2.87659	2.49505	2.38962	1.80991	2.71305	1.57054	1.77637	3.30822	1.67802	2.25515	1.74768	2.78765	2.12387	2.48609	0.688845	0.920044	0.112243	1.08091
P23588	Eukaryotic translation initiation factor 4B	EIF4B	-1.84781	-0.71623	-1.63225	-0.940307	-1.39952	-2.14283	-1.51177	-2.03821	-1.75499	-1.56637	-1.40502	-2.91375	-1.5248	-1.22743	-1.46188	-1.7164	-1.29791	-1.65007	0.688985	0.920044	0.0946307	1.06779
P53999	Activated RNA polymerase II transcriptional coactivator p15	SUB1	0.110113	-0.30327	-0.517883	0.62654	0.739181	0.119777	1.04986	1.45427	0.4458	0.159425	0.71462	-0.510627	1.00845	0.662282	0.776023	0.632674	0.577244	0.0962996	0.690242	0.920044	-0.106239	0.929007
P01019	Angiotensinogen	AGT	5.67199	4.20939	4.73886	4.45031	3.8472	4.28014	3.74546	4.38243	3.60731	3.72768	3.52999	2.57886	3.86834	3.73466	5.42669	4.8318	4.35214	4.66334	0.692031	0.920044	0.14285	1.10408
P30740	Leukocyte elastase inhibitor	SERPINB1	-0.763578	-2.09628	-2.06822	-2.36633	-0.761191	-1.2423	-1.58082	-1.99428	-1.35151	-1.19802	-1.21227	-2.14811	-1.2552	-0.990027	-1.57583	-0.762293	-1.36214	-2.19606	0.692054	0.920044	-0.104512	0.93012
Q9Y251	Heparanase	HPSE	3.8135	4.31299	4.3972	4.37726	4.18834	4.30032	3.39983	2.75102	1.90803	4.15844	3.71775	3.43268	2.22956	3.25287	4.03271	4.87542	3.55619	3.77169	0.693218	0.920044	0.152082	1.11117
P08254	Stromelysin-1	MMP3	-2.26752	-1.35808	-1.28608	-0.113607	-0.572469	-0.47674	-0.231593	-0.977052	-0.336891	-1.13057	-0.64107	-2.42916	-0.175149	-0.0382689	-1.24137	-1.36152	0.15483	-0.0967998	0.693499	0.920044	-0.146497	0.903441
O95428	Papilin	PAPLN	-2.1425	-2.75385	-2.59985	-3.17173	-2.41499	-2.7434	-1.84058	-2.54862	-1.60017	-2.65719	-2.75216	-3.6913	-2.00652	-2.81677	-1.49645	-2.55698	-3.01371	-2.11135	0.693661	0.920044	0.108366	1.07801
P34096	Ribonuclease 4	RNASE4	1.45681	0.797281	1.21631	1.40928	1.16568	0.807894	1.53028	1.70155	1.40276	1.83673	1.72855	-0.10507	1.50449	1.09359	1.38203	1.40643	1.06041	1.86195	0.694126	0.920044	0.0909102	1.06504
P16452	Protein 4.2	EPB42	-0.903826	1.2186	-0.236651	-0.418527	-3.27293	-1.64351	-0.89918	-2.60293	-1.01685	-0.567774	-0.0687735	-3.89334	-1.27807	-0.572629	-1.08329	-1.24911	-1.17871	-0.783503	0.694181	0.920044	0.22907	1.17208
P08962	CD63 antigen	CD63	0.15321	0.0277734	0.830662	0.12678	0.297089	-0.0345547	-0.623687	-0.89145	0.0643057	-0.515379	0.137569	-0.518889	0.188225	0.102516	1.20249	-0.223625	-0.510272	-0.0417835	0.694528	0.920044	-0.0985546	0.933968
O75787	Renin receptor	ATP6AP2	0.11087	0.186643	0.282711	0.164218	-0.0621605	0.100649	-0.45746	-0.358788	0.126241	0.223917	0.304044	-1.08753	-0.072665	-0.647078	0.84572	0.736089	0.627724	0.293441	0.69467	0.920044	-0.0932837	0.937387
A0A0C4DH31	Immunoglobulin heavy variable 1-18	IGHV1-18	2.67701	1.30748	2.74503	1.03384	0.843623	1.05501	0.743227	0.228833	0.599058	1.66343	0.209292	-0.463945	0.126058	0.667178	3.5253	3.088	2.64425	2.34465	0.694813	0.920044	-0.227944	0.853851
P00568	Adenylate kinase isoenzyme 1	AK1	1.53001	4.01285	3.09055	2.93206	2.58368	2.08583	3.31725	2.67873	3.79134	3.92495	3.5153	1.68951	3.83753	3.16118	3.69661	2.57147	3.14654	3.49618	0.695949	0.920757	-0.144563	0.904653
P11021	Endoplasmic reticulum chaperone BiP	HSPA5	2.1792	2.02323	2.26339	1.86363	2.0532	1.82838	2.14829	2.21351	2.52736	2.52522	2.30854	1.24907	2.52785	2.37307	2.33186	2.27506	2.35952	2.35426	0.697952	0.92101	-0.0598619	0.959356
Q5T749	Keratinocyte proline-rich protein	KPRP	0.0497453	1.28606	0.326339	0.0858813	1.75794	0.597742	0.374094	5.63156	0.677058	-0.130724	0.66325	5.57081	0.572216	2.30823	1.13298	0.584617	0.758591	-0.414759	0.69812	0.92101	-0.331421	0.794753
A0A0B4J1X5	Immunoglobulin heavy variable 3-74	IGHV3-74	4.74998	1.57294	4.5526	3.28397	2.18301	3.6173	3.14991	4.08088	2.1909	2.27323	2.63058	1.43178	3.70874	1.87629	3.94436	3.52297	3.95009	2.70426	0.698354	0.92101	0.194334	1.1442
Q9ULH1	Arf-GAP with SH3 domain, ANK repeat and PH domain-containing protein 1	ASAP1	-1.3269	0.0543028	-0.748698	-0.469892	-0.512867	-0.952899	-1.21979	-1.37212	-0.185703	-0.993491	-0.651466	-1.92203	-0.520704	-0.159685	-0.50573	-0.798566	-0.683415	-0.166625	0.698544	0.92101	-0.096778	0.935119
P02741	C-reactive protein	CRP	-0.969653	-0.526906	-2.36164	-3.4946	-2.59531	1.68166	-0.885061	0.864017	-2.61227	-1.06352	-1.95318	-3.07187	-1.12854	-2.36105	-0.653319	2.14767	-2.34329	-2.66477	0.699292	0.92101	0.307216	1.23732
P80723	Brain acid soluble protein 1	BASP1	-1.36565	-2.23207	-1.38264	-1.29646	-1.54997	-0.82735	-1.23227	-2.11844	-1.27499	-1.72896	-1.16121	-0.743584	-2.1243	-1.43578	-1.00491	-1.35803	-1.48311	-2.03023	0.699728	0.92101	-0.0832323	0.94394
Q99439	Calponin-2	CNN2	0.693082	-0.0718434	-0.500106	-0.336946	0.560306	0.558883	-0.314478	0.485288	0.323253	-0.0790626	0.0675721	0.398114	-0.18603	-0.203171	0.366408	0.573522	-0.473341	-0.0931516	0.700852	0.921334	0.0755974	1.0538
P62820	Ras-related protein Rab-1A	RAB1A	-0.409436	0.206655	-0.796572	-0.578084	0.18935	-0.0207743	0.269438	-0.312489	-0.556692	-0.782034	0.211975	0.393947	-0.468309	-0.388644	-1.07481	0.396449	-0.0579981	-0.560555	0.701918	0.921334	-0.0855713	0.942411
P23193	Transcription elongation factor A protein 1	TCEA1	-1.12006	-0.017084	-1.01069	-0.139174	-0.734171	-1.67087	-0.562632	-1.26291	-0.999107	-0.61796	-1.223	-1.79611	-0.310178	-0.423987	-0.414351	-0.868595	-0.257772	-0.441135	0.702127	0.921334	-0.096574	0.935251
P05121	Plasminogen activator inhibitor 1	SERPINE1	0.179434	0.765453	0.477084	-0.161746	0.625859	0.628023	0.583361	-0.599475	-0.132824	0.675463	0.219647	-0.322656	0.42067	0.358262	0.776115	0.800477	0.0318623	0.791806	0.702898	0.921334	-0.0804596	0.945756
Q5TDH0	Protein DDI1 homolog 2	DDI2	-0.0680341	1.31792	0.713197	0.479733	-1.24368	-1.21794	-1.56204	-0.715896	-0.823883	-0.770084	-0.849872	-1.87614	-0.376744	-0.557339	-0.334875	-0.306897	0.174092	-0.197678	0.703067	0.921334	0.151611	1.11081
Q96KP4	Cytosolic non-specific dipeptidase	CNDP2	-0.0918702	0.331653	-0.0730343	0.130459	-0.224768	-0.37362	-0.576694	-0.127215	-0.0872766	-0.447568	0.537547	0.494924	-0.594674	-0.709042	0.276869	-0.0756646	-0.0601783	-0.537176	0.703564	0.921334	-0.0705689	0.952262
P0DTL6	Zinc finger TRAF-type-containing protein 1	ZFTRAF1	0.200063	0.802311	0.353339	1.08198	0.99591	0.675169	0.160643	-0.133532	0.913368	0.792463	0.874342	-0.816698	1.1518	0.411814	0.39168	0.227844	1.29239	0.358756	0.704734	0.92182	0.0976811	1.07005
P01031	Complement C5	C5	4.76928	3.64692	3.86564	3.20085	2.94749	2.63963	2.96078	2.65325	2.86272	2.76826	2.74387	1.26463	2.89664	2.67842	4.07964	4.2617	3.12801	3.6191	0.705133	0.92182	0.147479	1.10763
P27824	Calnexin	CANX	-0.472868	-2.34221	-1.73309	-1.40433	-1.22435	-1.22041	-1.89901	-1.57851	-0.750179	-1.88108	-0.738326	0.327703	-2.28544	-1.43942	-2.52976	-1.01696	-1.46932	-1.39604	0.705875	0.922008	-0.132158	0.912465
P05154	Plasma serine protease inhibitor	SERPINA5	6.67355	6.61151	6.77974	6.95855	6.48861	6.48133	6.88976	6.39557	6.94396	7.62398	6.72915	5.42849	7.36562	6.68538	6.81487	6.64512	7.22898	6.70151	0.707482	0.922256	0.0847664	1.06052
P07360	Complement component C8 gamma chain	C8G	2.53008	2.5576	2.5472	1.59988	2.0532	1.6939	2.41453	1.82359	1.91641	1.86573	1.68814	0.283577	2.21911	1.79648	2.44074	2.77951	1.95779	2.76443	0.707652	0.922256	0.108991	1.07847
P04839	Cytochrome b-245 heavy chain	CYBB	-2.33996	-2.70866	-2.55466	-1.68326	-3.38641	-2.27157	-2.66339	-2.09634	-2.37902	-2.00097	-1.73823	-3.73723	-2.6798	-3.00846	-2.66554	-1.53116	-2.72189	-2.03832	0.708278	0.922256	0.106655	1.07673
O75888	Tumor necrosis factor ligand superfamily member 13	TNFSF13	1.72629	1.12303	2.01922	1.33147	1.89376	1.92137	1.10172	0.545829	1.24113	1.70209	1.57831	0.621585	0.842457	0.670492	1.60256	2.2382	1.65496	1.72135	0.70846	0.922256	0.0943524	1.06759
Q92187	CMP-N-acetylneuraminate-poly-alpha-2,8-sialyltransferase	ST8SIA4	-1.77272	-1.08344	-0.946159	0.252453	-0.765135	-0.557192	0.460503	-0.38894	0.075357	0.365832	0.358648	-1.49301	-0.0856013	-0.503335	-0.229138	-0.84191	0.240978	0.0388117	0.711524	0.925373	-0.121624	0.919152
A0A0B4J1Y9	Immunoglobulin heavy variable 3-72	IGHV3-72	3.61462	1.79959	4.03877	0.867864	0.573043	0.370101	1.1665	0.453421	0.28869	1.74053	1.06887	0.222189	0.897366	0.28831	2.88445	1.81897	1.16523	1.92062	0.712361	0.925373	0.208061	1.15513
P09871	Complement C1s subcomponent	C1S	6.01851	5.96147	5.97446	5.61912	5.53262	5.6021	5.62661	5.06158	5.00895	5.48485	5.68954	4.33702	5.83275	5.46688	6.20574	6.0172	5.69455	6.13753	0.714059	0.925373	-0.0836237	0.943684
Q9UJJ9	N-acetylglucosamine-1-phosphotransferase subunit gamma	GNPTG	0.715029	-0.156157	-0.204928	-0.576095	-0.284403	-1.10494	-0.501449	-1.18552	-0.68876	-0.338138	-0.495683	-1.73394	0.307287	-0.702402	0.170129	-0.986647	-0.171053	-0.684667	0.714722	0.925373	0.104585	1.07519
P00450	Ceruloplasmin	CP	5.95283	4.97646	5.72946	4.64251	4.43667	4.36354	4.62889	4.06134	4.26154	4.40235	4.33048	2.6937	4.74739	4.44769	6.27466	6.26257	4.96935	5.51369	0.715377	0.925373	-0.159384	0.895407
P19021	Peptidyl-glycine alpha-amidating monooxygenase	PAM	0.761765	1.24241	0.92979	1.36533	1.48393	1.46642	1.22867	0.325309	1.52834	1.54954	1.40427	-0.270716	2.04452	1.47253	0.869847	1.27906	1.76772	1.73059	0.71602	0.925373	-0.0990755	0.933631
P50281	Matrix metalloproteinase-14	MMP14	0.256465	1.86416	0.770139	0.339629	0.687992	1.51412	-0.114281	0.234122	1.51087	2.49809	2.66572	0.39127	2.32573	1.19997	-0.0473701	1.55915	1.22965	-0.339036	0.716734	0.925373	-0.167005	0.89069
P36969	Phospholipid hydroperoxide glutathione peroxidase	GPX4	-0.919598	-0.827715	-1.01523	-0.910883	-0.828285	-0.825738	-0.22897	-1.31955	-1.29776	-1.51725	-1.02145	-1.20599	-1.00313	-0.836214	-1.54752	-0.900077	-1.22531	-0.487429	0.716815	0.925373	0.0592919	1.04195
P62753	40S ribosomal protein S6	RPS6	-2.43332	-2.44247	-1.40014	-1.943	-3.20219	-2.72958	-2.47462	-1.35122	-2.3166	-3.06021	-2.20166	-0.662563	-2.22115	-2.35547	-1.85799	-3.77549	-2.13898	-2.4469	0.716817	0.925373	-0.12781	0.91522
P09172	Dopamine beta-hydroxylase	DBH	-2.06561	-1.4659	-0.00314775	-0.244421	-1.2259	-1.47396	-3.29342	-2.34934	-1.99109	-1.81039	-1.58228	-2.82236	-0.429826	-1.70589	-1.35097	-0.677084	-2.53186	-0.30499	0.716863	0.925373	-0.16666	0.890903
Q92743	Serine protease HTRA1	HTRA1	2.1311	2.16391	2.1936	2.23901	2.1526	2.33104	2.66688	2.46246	2.66419	2.943	2.92251	0.947201	3.24315	2.69755	2.40424	2.44726	2.82732	2.36335	0.719798	0.928138	-0.0867929	0.941614
Q9NRA1	Platelet-derived growth factor C	PDGFC	0.00244949	0.966655	0.961981	0.784332	1.33939	1.18552	0.559744	0.435144	-0.103252	0.590029	0.848784	-0.211312	-0.163139	0.0360572	0.673599	1.34221	1.00203	1.10684	0.720211	0.928138	0.092816	1.06645
P63241	Eukaryotic translation initiation factor 5A-1	EIF5A	-1.13771	0.406793	-0.751423	0.0341619	-0.0135699	-1.13655	-0.35739	-1.17587	-0.358915	-0.329721	-0.608153	-0.0596834	-0.230235	-0.144696	-0.659368	-0.918302	-0.45404	-0.145962	0.720996	0.928372	-0.0794646	0.946409
P19320	Vascular cell adhesion protein 1	VCAM1	-0.667784	-1.71446	-1.00483	-1.73743	-1.33638	-1.56722	-2.08013	-2.9344	-2.80483	-1.54107	-1.17352	-3.04258	-1.99925	-2.78744	-0.73284	-0.716463	-1.44748	-0.899235	0.722004	0.928895	-0.139004	0.908146
P52848	Bifunctional heparan sulfate N-deacetylase/N-sulfotransferase 1	NDST1	-1.32904	-1.02674	-0.534272	-0.547482	-1.21367	-0.962555	-0.385711	-0.691341	0.0509668	0.235145	0.234725	-2.03686	0.687231	-0.71442	-0.840524	-0.954594	-0.308339	-0.27681	0.723258	0.92973	-0.114271	0.923849
Q86VP6	Cullin-associated NEDD8-dissociated protein 1	CAND1	-2.5832	-0.686907	-2.48501	-1.02306	-2.38708	-2.20435	-2.63594	-2.5493	-2.02599	-2.54894	-2.0766	-2.22455	-1.88278	-1.49892	-2.08219	-2.33505	-2.2906	-1.75917	0.724422	0.93045	-0.0942461	0.936762
A0A087WW87	Immunoglobulin kappa variable 2-40	IGKV2-40	0.0514306	-0.0762746	-1.05416	-1.71253	-2.79087	-3.27582	-3.34355	-3.23549	-2.38405	-1.49064	-2.98371	-3.52656	-3.57394	-2.8359	-0.262217	-0.259326	-0.832389	-2.99113	0.729166	0.933082	0.226951	1.17036
Q96QR1	Secretoglobin family 3A member 1	SCGB3A1	1.01449	-0.997716	0.600859	-0.159625	0.188587	-0.40335	-1.6362	-1.50385	-0.0799391	-0.891599	0.0431316	-2.03646	-1.03432	0.454004	0.41115	-0.537772	-0.542983	-0.996986	0.729536	0.933082	0.143195	1.10435
P07358	Complement component C8 beta chain	C8B	5.82815	5.73791	5.74402	5.25191	5.62937	5.39174	5.77575	5.60232	6.21158	5.21892	5.91255	4.20659	5.94339	5.64006	5.53103	5.44774	5.92866	5.90895	0.729612	0.933082	0.0742953	1.05285
Q9P2T1	GMP reductase 2	GMPR2	-2.19401	-1.3824	-2.04916	-1.76529	-1.58319	-1.80138	-1.94512	-2.56116	-2.16414	-2.29697	-1.55944	-0.955965	-2.82073	-2.8574	-1.85561	-2.73989	-1.91196	-1.79245	0.729839	0.933082	0.0873983	1.06245
P04179	Superoxide dismutase [Mn], mitochondrial	SOD2	-0.190142	-1.57788	-1.47801	-1.40155	-1.01343	-1.40456	-2.29384	-2.1913	-0.9811	-1.29497	-2.70208	0.745981	-2.30564	-1.92717	-1.30268	-1.23454	-1.53492	-1.89198	0.731305	0.933082	0.13645	1.0992
O76061	Stanniocalcin-2	STC2	-0.743245	0.429864	-0.0205181	0.784301	0.573995	0.220307	0.452023	0.392554	0.7352	0.293466	0.360133	-1.13889	1.53712	0.751696	0.559147	-0.165671	0.722883	0.682333	0.731801	0.933082	-0.1018	0.93187
P07093	Glia-derived nexin	SERPINE2	2.78519	2.56902	3.22673	2.57806	2.83759	2.12432	2.0474	1.55592	0.451742	2.40657	2.52309	1.795	-0.0307575	1.5768	3.2871	2.94073	1.48241	3.23667	0.732519	0.933082	0.156874	1.11487
Q15113	Procollagen C-endopeptidase enhancer 1	PCOLCE	6.29306	6.55692	6.57302	6.55771	6.37925	6.91912	7.01977	6.33736	7.16346	7.61463	7.25603	5.11841	7.33053	6.57173	6.78685	6.46859	6.77616	6.89025	0.732918	0.933082	0.0916103	1.06556
P04632	Calpain small subunit 1	CAPNS1	1.57469	0.782132	0.762759	0.108037	0.349153	0.771761	0.100051	0.35878	0.346916	0.873563	0.463285	0.0697168	0.439498	0.669701	0.538116	0.823825	0.857732	1.53698	0.733418	0.933082	-0.0720727	0.95127
Q96KN2	Beta-Ala-His dipeptidase	CNDP1	3.12457	4.78336	3.71	4.97216	3.36512	3.22082	2.8209	2.71984	3.40015	3.84689	3.91079	2.17835	3.54664	3.88495	4.15657	3.39284	4.40205	4.27088	0.733419	0.933082	-0.121501	0.919231
P05164	Myeloperoxidase	MPO	3.86977	4.43885	5.39795	3.97169	4.00396	4.47733	5.30462	4.14285	4.35012	4.57456	4.54941	3.23421	4.5956	4.05335	5.06735	4.45333	4.52523	4.44886	0.733533	0.933082	0.0872517	1.06234
P00751	Complement factor B	CFB	6.38721	6.3262	6.46232	6.20353	5.96744	5.99316	6.14881	6.25132	6.22796	6.47002	6.7653	4.43834	6.47277	6.3026	6.9918	6.76576	6.39722	6.53119	0.733808	0.933082	-0.0893279	0.939961
P10809	60 kDa heat shock protein, mitochondrial	HSPD1	-0.733295	-2.4387	-2.24325	-2.86317	-2.11386	-2.68615	-3.78172	-3.05387	-1.51727	-2.80922	-2.86071	0.149756	-3.40404	-1.70664	-2.95852	-2.03672	-2.42202	-2.87684	0.734348	0.933082	-0.159587	0.895282
P50570	Dynamin-2	DNM2	0.14279	0.981885	0.434172	1.02746	1.18074	0.685076	1.22056	-0.0563215	0.991083	0.590714	0.707532	0.260397	0.729137	1.13209	0.701308	0.690346	0.256539	0.786766	0.735923	0.933405	0.0618004	1.04377
Q01813	ATP-dependent 6-phosphofructokinase, platelet type	PFKP	-1.76988	-2.0953	-2.45469	-1.11017	-1.04661	-2.09431	-1.7562	-2.47877	-1.04903	-2.90526	-2.48516	-0.68352	-1.62703	-1.78015	-2.73506	-1.94932	-2.03857	-0.818762	0.73605	0.933405	-0.111324	0.925738
Q00577	Transcriptional activator protein Pur-alpha	PURA	-0.389998	1.67738	0.0202732	1.05066	0.165895	-0.856682	-0.53319	-0.269539	0.402289	-1.66739	0.175143	-0.302407	0.0650964	-0.190697	-2.02974	-0.0769478	0.430991	0.458186	0.736421	0.933405	0.143767	1.10479
Q9NWZ3	Interleukin-1 receptor-associated kinase 4	IRAK4	2.19284	2.6008	2.53571	3.072	2.9488	2.71775	2.53456	2.43604	2.21273	2.78707	3.35826	1.31144	2.91224	2.54646	2.50548	2.40883	2.69627	2.52157	0.737495	0.933999	0.0712615	1.05063
P16989	Y-box-binding protein 3	YBX3	-0.222286	0.77623	0.548072	0.655649	0.916835	-0.167386	0.32165	0.672606	0.568434	0.58601	0.813469	-0.137348	0.359848	0.525355	0.491387	0.272372	0.381861	0.581617	0.739075	0.934681	0.0545112	1.03851
P46781	40S ribosomal protein S9	RPS9	-0.286393	-1.18854	-1.22426	-0.531808	-0.806904	-0.625023	-0.3606	-0.0859237	-1.34741	-1.31613	-1.1751	1.21333	-0.753858	-0.732936	-0.956547	-1.11196	-1.19876	-0.695392	0.739656	0.934681	-0.100898	0.932453
Q05707	Collagen alpha-1(XIV) chain	COL14A1	-0.54901	-0.621306	-0.482656	-0.314239	-0.40607	-0.143213	0.0758298	-0.406216	0.329586	0.485377	0.336516	-1.5368	-0.115586	-0.505218	-0.117914	-0.894652	0.464804	0.0691183	0.739855	0.934681	0.0842753	1.06016
Q14376	UDP-glucose 4-epimerase	GALE	2.30812	0.0874772	2.00309	0.108448	-0.798742	-1.4043	-2.00411	-1.20304	-1.00214	-2.99729	-2.58784	-4.4006	-0.683654	0.0263313	1.63956	2.41397	0.536805	1.65402	0.741856	0.936442	-0.315073	0.80381
P22792	Carboxypeptidase N subunit 2	CPN2	3.44919	2.41152	2.92086	2.03065	1.82756	1.44088	1.98263	1.77589	2.06191	1.99661	1.79843	0.202059	2.27222	1.79242	2.92078	3.0018	2.187	2.42064	0.743914	0.937347	0.115351	1.08324
P21266	Glutathione S-transferase Mu 3	GSTM3	-1.13054	-1.34358	-1.83101	-1.22897	-1.02812	-1.36659	-1.45883	-1.54667	-1.70404	-1.45417	-1.69214	0.0824927	-0.997662	-0.757164	-2.93862	-2.33343	-1.39986	-2.06192	0.746582	0.937347	0.103037	1.07403
P00742	Coagulation factor X	F10	4.8732	5.30084	5.29291	4.96407	5.08731	4.76892	4.99409	4.26441	4.94272	5.19802	5.09763	3.34059	5.48744	5.00455	4.76712	5.3714	4.86391	5.19526	0.747052	0.937347	0.0776627	1.05531
P01599	Immunoglobulin kappa variable 1-17	IGKV1-17	3.1903	1.37754	2.29834	2.77094	0.839348	1.44857	5.88113	2.18353	1.44397	2.54523	2.78387	2.28853	1.79945	1.22654	3.04452	2.79446	3.73115	-0.150716	0.747207	0.937347	0.208164	1.15522
P36915	Guanine nucleotide-binding protein-like 1	GNL1	-0.932566	0.403661	-0.229184	0.201002	-0.273833	-1.03067	-0.205428	-1.02229	-0.49866	-0.060007	-0.414068	-1.28713	0.132085	0.0363986	-0.0953345	-0.473364	-0.155038	-0.0629673	0.747231	0.937347	-0.0748702	0.949428
P59998	Actin-related protein 2/3 complex subunit 4	ARPC4	-1.43059	-1.39687	-0.389013	-1.40219	-0.267801	-0.802096	-0.972038	-1.57303	-1.39533	-2.43948	-0.895346	-0.851345	-1.63985	-0.635857	-2.28599	-0.759954	-0.805703	-2.64949	0.74774	0.937347	0.108596	1.07818
Q9NQC3	Reticulon-4	RTN4	0.955512	-1.66836	-1.31216	-0.725602	0.143961	-1.48387	-2.3042	-0.735741	-0.0246906	-0.508686	-1.62084	0.404152	-1.1311	-0.335827	-1.49339	0.226387	-2.08999	-1.25791	0.747886	0.937347	0.14593	1.10644
P62736	Actin, aortic smooth muscle	ACTA2	2.29638	0.798369	1.26593	0.618898	1.87936	1.50405	0.806779	0.471492	1.44999	0.578155	0.873041	0.886624	0.578168	1.32761	1.0078	0.973429	1.11931	1.91493	0.748952	0.937347	0.0818265	1.05836
A0A075B6K4	Immunoglobulin lambda variable 3-10	IGLV3-10	5.29072	3.32934	4.19139	2.20221	3.14953	2.30708	2.76771	1.74828	4.4367	1.88645	2.32381	3.10265	2.23545	1.46706	4.04663	4.13849	3.11303	3.29019	0.748966	0.937347	0.166278	1.12216
P05062	Fructose-bisphosphate aldolase B	ALDOB	-1.00008	-0.857994	-1.12539	-1.87252	-1.2757	-0.972052	-1.16213	-1.08729	-1.05831	-0.682498	-0.0629909	-1.93456	-0.507553	-1.02735	-1.68036	-0.943505	-0.984986	-1.16867	0.749732	0.937347	-0.0706488	0.95221
Q9H015	Solute carrier family 22 member 4	SLC22A4	0	-0.659909	0.347763	-1.06858	0.237502	-1.73619	-1.28808	-1.11262	-2.47466	-0.144507	-0.257617	-0.695349	-3.90909	-1.32187	0.207254	0.043142	-2.50545	0.608979	0.750267	0.937347	0.188822	1.13983
P04908	Histone H2A type 1-B/E	H2AC8	3.79925	3.36872	3.82084	3.84825	3.7876	4.00894	4.00121	3.57202	3.80693	3.74731	4.08863	3.39604	3.60201	3.9272	3.56487	3.74224	3.84772	3.7906	0.750431	0.937347	0.0311928	1.02186
Q86V81	THO complex subunit 4	ALYREF	-0.475172	-0.497969	-1.0146	0.0771671	0.529271	0.145588	0.300272	0.456108	-0.0415842	0.496954	0.405004	-0.646494	0.512767	0.115222	-0.512954	-0.207111	0.11875	-0.390093	0.750486	0.937347	0.0732173	1.05206
P48745	CCN family member 3	CCN3	-1.35971	-2.84991	-1.78342	-1.35886	-2.08053	-1.70786	-0.853412	-2.48423	-1.5816	-1.4237	-2.06812	-3.43202	-1.48922	-1.32713	-1.27786	-3.06827	-0.765981	-1.47753	0.753206	0.939381	0.114946	1.08293
O43396	Thioredoxin-like protein 1	TXNL1	-1.59226	-1.17828	-1.31172	-1.59069	-1.25881	-1.50411	-1.70794	-2.10463	-0.605868	-0.945946	-2.16419	-0.472091	-1.71331	-0.593874	-1.80275	-1.40758	-0.594779	-1.64352	0.753335	0.939381	-0.0810147	0.945392
Q14974	Importin subunit beta-1	KPNB1	-0.204151	-1.473	-1.6277	-1.35095	-1.5336	-1.86562	-4.50402	-2.73203	-1.37087	-2.19127	-1.70928	-0.868842	-2.61462	-0.523386	-1.22759	-2.19658	-2.76192	-1.97449	0.754622	0.939645	-0.150732	0.900793
Q08380	Galectin-3-binding protein	LGALS3BP	2.19274	1.32273	1.88824	1.81145	1.71956	0.784591	1.54686	1.09468	1.15871	1.19105	0.984503	0.0571347	1.58853	1.68989	2.13268	2.84361	1.34555	1.89087	0.754767	0.939645	-0.0955352	0.935925
A0A075B6K5	Immunoglobulin lambda variable 3-9	IGLV3-9	4.07425	2.31219	3.32188	2.00989	3.41338	1.89851	1.66526	1.46163	2.08599	2.39508	0.950708	0.318444	2.09492	0.335405	4.62312	3.88241	2.6606	3.33742	0.756256	0.940738	0.188428	1.13952
Q99972	Myocilin	MYOC	-1.18669	0.083893	-0.385755	0	0.328225	-0.0445432	0.563975	-0.676478	0.0889371	0.183205	0.446577	-1.14491	0.10402	0.283198	-1.06003	0.15196	0.931195	0.180545	0.758419	0.942668	-0.091093	0.938811
P61204	ADP-ribosylation factor 3	ARF3	2.03472	2.23926	2.19014	2.31785	2.34014	2.2692	2.18327	2.04555	2.26726	1.91775	2.48287	1.83333	1.90628	2.27253	2.1938	2.49462	1.96768	2.54593	0.760165	0.942852	-0.0316155	0.978324
P54108	Cysteine-rich secretory protein 3	CRISP3	1.09386	-1.07621	0.647649	-1.85104	-2.95926	-2.4093	-2.56365	-1.88197	-2.83422	-2.12676	-2.73023	-2.84213	-3.39883	-1.7423	-0.222137	-0.633419	-0.804935	-1.93254	0.760489	0.942852	0.192228	1.14253
P48506	Glutamate--cysteine ligase catalytic subunit	GCLC	-1.77796	-0.304741	-1.21869	-1.5791	-2.10633	-2.76832	-1.31095	-2.56716	-1.55966	-1.54271	-2.06778	-1.36094	-1.72404	-1.39134	-0.901316	-2.09365	-2.43429	-0.63247	0.761501	0.942852	-0.0978345	0.934435
P40197	Platelet glycoprotein V	GP5	0.618404	-0.547116	0.217949	-0.891164	0.704115	0.386638	0.232553	-0.540767	0.0163014	-0.608878	0.0664694	-1.09159	-0.441249	0.00591968	0.22778	0.903066	-0.0317634	0.72614	0.761897	0.942852	-0.0867928	0.941614
P50452	Serpin B8	SERPINB8	-2.234	-1.96706	-2.12815	-0.831959	-0.989145	-2.70385	-1.82589	1.3892	-1.37869	-1.72522	-1.53803	-0.598823	-1.9675	0.134334	-1.57283	-1.25241	-1.11123	-2.43767	0.763256	0.942852	-0.146457	0.903467
O14950	Myosin regulatory light chain 12B	MYL12B	2.42982	1.13377	1.22223	0.960527	1.93333	1.09657	0.52018	0.39324	2.08674	0.538737	0.649108	0.990158	1.09934	1.45778	0.990178	1.28038	0.799529	1.90265	0.76396	0.942852	0.0853743	1.06096
P63104	14-3-3 protein zeta/delta	YWHAZ	4.01175	2.90797	4.12677	3.32766	4.70843	4.63925	4.15893	3.32862	3.74156	3.66673	3.85754	3.90128	3.50567	4.37413	3.20845	4.57359	4.01753	4.06153	0.764207	0.942852	-0.0756978	0.948883
P01709	Immunoglobulin lambda variable 2-8	IGLV2-8	3.91902	5.72777	3.5858	7.3074	3.74998	4.50283	3.92455	4.86106	2.35818	3.34545	3.16487	6.10787	2.80369	2.81565	2.71864	4.75979	6.54228	4.03827	0.765186	0.942852	0.209323	1.15615
A0A075B6I1	Immunoglobulin lambda variable 4-60	IGLV4-60	1.51787	-0.700654	1.21153	-0.0271425	0.574819	-0.0714555	0.00821649	-3.12904	-0.0102638	0.799881	0.535479	-0.646397	1.53816	-1.03385	1.78111	-3.04364	0.270711	-0.89697	0.765341	0.942852	0.204302	1.15213
Q9UQ80	Proliferation-associated protein 2G4	PA2G4	2.12724	4.69418	3.27821	3.77332	2.99047	2.51542	3.01851	2.94244	3.50143	3.52732	3.64209	1.39801	3.77488	3.63129	3.38683	2.48287	3.36656	3.35343	0.767138	0.942852	0.107359	1.07725
P49755	Transmembrane emp24 domain-containing protein 10	TMED10	-2.26405	-2.63332	-2.42754	-3.62604	-1.74404	-2.12037	-3.0685	-0.425823	-1.4967	-2.76346	-2.02249	1.03911	-2.6174	-1.50429	-2.9999	-2.53888	-3.09783	-3.02159	0.767363	0.942852	-0.161573	0.89405
O14745	Na(+)/H(+) exchange regulatory cofactor NHE-RF1	SLC9A3R1	-0.21391	-2.21928	-1.49583	-2.14398	-0.636301	-1.33873	-1.03909	-2.35727	-1.50803	-1.30515	-0.736558	-2.75677	-0.983355	-1.56975	-1.38374	-0.94126	-1.37404	-0.894895	0.767433	0.942852	-0.0957113	0.935811
P08237	ATP-dependent 6-phosphofructokinase, muscle type	PFKM	-1.53384	-0.501162	-2.14136	-0.866706	-2.12479	-1.48942	-0.767303	-1.7864	-1.92006	-1.07076	-1.40377	-2.83388	-1.1573	-0.903712	-1.36372	-1.51179	-1.56659	0.185343	0.76749	0.942852	-0.100754	0.932546
P13796	Plastin-2	LCP1	0.193245	-0.950312	-0.156184	-0.744855	-0.475338	-0.385321	-0.49974	-0.268525	-0.477619	-0.817876	-0.63488	-1.33968	-0.442156	0.00542732	-0.15094	0.485167	-0.471184	-0.622797	0.76777	0.942852	-0.061872	0.95802
O15144	Actin-related protein 2/3 complex subunit 2	ARPC2	-0.0653412	-1.31276	0.162021	-0.632511	0.610126	0.346299	-0.751626	-0.930412	-0.262394	-1.02945	-0.509484	-0.0716599	-1.17481	0.0897978	-1.04162	0.286148	-1.1409	-0.233219	0.767778	0.942852	0.0878636	1.0628
P12814	Alpha-actinin-1	ACTN1	2.59372	0.910767	1.315	0.945611	2.26593	1.75708	0.957945	0.255653	2.30486	0.61958	1.02079	2.52314	0.252095	0.952411	1.09834	2.09622	0.621083	1.69115	0.768986	0.942852	0.110711	1.07976
P06681	Complement C2	C2	3.17843	2.4568	3.00201	2.28	1.4435	1.82504	1.94795	1.83081	2.22719	2.42282	2.26919	1.17031	2.23602	1.85512	2.85207	3.21406	2.5045	2.64516	0.769516	0.942852	-0.0818499	0.944845
P35998	26S proteasome regulatory subunit 7	PSMC2	-3.14705	-1.38498	-2.51155	-2.63701	-2.93056	-3.19061	-3.7224	-3.85233	-2.89273	-3.05954	-2.16486	-2.83441	-3.2537	-1.0596	-4.04062	-2.52498	-3.38633	-5.31404	0.769644	0.942852	0.139442	1.10148
P19827	Inter-alpha-trypsin inhibitor heavy chain H1	ITIH1	6.239	5.62437	6.01924	5.38855	5.29596	4.79601	5.12604	5.11701	5.1823	5.58616	5.37545	3.76566	5.51067	5.21455	5.83684	5.92011	5.19929	6.02685	0.770445	0.942852	0.0812854	1.05796
P01700	Immunoglobulin lambda variable 1-47	IGLV1-47	6.01282	3.8845	5.50752	4.40363	4.46689	3.83803	4.50949	4.63765	4.29382	6.18908	4.10474	3.63688	4.81501	4.52081	6.30756	5.71035	5.07143	4.97472	0.770812	0.942852	-0.118346	0.921243
P39060	Collagen alpha-1(XVIII) chain	COL18A1	4.79001	5.21239	5.05056	5.12436	5.28914	5.12395	5.55763	5.19918	5.33248	5.97371	5.39636	3.68765	5.69918	5.08041	5.40953	5.54632	5.41654	5.34596	0.771749	0.943249	0.0675986	1.04797
Q00013	55 kDa erythrocyte membrane protein	MPP1	0.540098	1.9077	0.476183	0.354892	0.00264042	-0.385011	0.392818	-0.312668	0.731186	0.148565	0.513011	-1.10418	0.672686	0.290774	0.786141	-0.124101	0.472507	0.859615	0.773024	0.943567	0.0898333	1.06425
P0DOX6	Immunoglobulin mu heavy chain	P0DOX6	12.4081	11.4522	11.959	11.2066	10.4354	11.4838	10.7112	11.2968	10.3237	12.0393	10.7696	10.808	11.7412	9.5976	12.6882	10.0735	12.0168	11.9859	0.773761	0.943567	0.121492	1.08786
Q13201	Multimerin-1	MMRN1	7.63977	8.16718	8.41352	7.85761	9.12921	8.80373	7.91438	7.38787	7.02444	7.7932	7.71619	7.58289	7.19323	6.79117	7.80329	9.46163	8.24167	8.51156	0.774573	0.943567	0.100386	1.07206
Q9NP79	Vacuolar protein sorting-associated protein VTA1 homolog	VTA1	-0.698156	0.463126	-0.00228607	0.324827	-0.407664	-0.963836	0.318711	-0.774406	0.19467	-0.0676818	-0.189313	-1.05265	0.288881	-0.177445	-0.202542	-0.694803	0.385727	-0.195236	0.774919	0.943567	0.0684026	1.04856
P01008	Antithrombin-III	SERPINC1	6.04695	5.11097	5.96208	5.02924	4.59464	4.44735	4.66406	4.3864	4.56515	4.62765	4.35035	2.99251	5.07451	4.75115	5.94112	6.20401	5.37271	5.7683	0.775319	0.943567	-0.113382	0.924418
Q93050	V-type proton ATPase 116 kDa subunit a 1	ATP6V0A1	-2.48309	-1.88315	-2.13471	-1.01045	-1.85142	-1.91755	-0.726419	-1.50546	-0.808687	-1.94268	-1.01948	-0.469518	-3.13364	-0.526023	-0.971907	-2.31298	-1.4963	-2.23149	0.775686	0.943567	-0.106194	0.929036
P20073	Annexin A7	ANXA7	-0.439328	0.860229	0.505552	0.532478	0.496942	0.128194	0.436807	0.796348	0.0217129	0.162859	0.0558033	1.33072	0.782892	0.24025	0.467235	0.279332	-0.0489123	0.149423	0.777974	0.945263	-0.0569132	0.961319
P08559	Pyruvate dehydrogenase E1 component subunit alpha, somatic form, mitochondrial	PDHA1	0.185274	-1.574	-0.476125	-0.976807	-0.243269	-4.32238	-0.379104	-1.66517	-0.879771	-3.37319	-1.3571	-0.483958	-1.29918	-1.23482	-0.200199	-1.95205	-2.43508	-0.709931	0.778307	0.945263	-0.161416	0.894147
Q05315	Galectin-10	CLC	-3.42059	-3.42974	-3.27574	-5.28238	-3.27266	-3.095	-3.21705	-2.44074	-2.87449	-2.1556	-3.14208	-4.38552	-2.93614	-3.62292	-2.69712	-1.81797	-3.86452	-2.62496	0.781094	0.945825	-0.109995	0.926591
Q9GZZ8	Extracellular glycoprotein lacritin	LACRT	0.379589	-0.881562	0.43033	0.521773	-1.28845	2.18474	-1.19493	-0.932607	-0.31776	-0.795016	-0.554422	-0.899057	-1.02523	-0.495067	0.123506	-0.686484	0.673435	0.375595	0.781446	0.945825	0.121576	1.08792
P54577	Tyrosine--tRNA ligase, cytoplasmic	YARS1	-0.852696	0.0247669	-0.243041	-0.443872	-0.535095	-0.503912	-0.398794	-0.483745	0.340712	-0.277306	0.0291757	-1.77418	0.013114	-0.00192122	0.0862014	-1.11621	-0.228832	-0.252248	0.781587	0.945825	0.0683145	1.04849
O00233	26S proteasome non-ATPase regulatory subunit 9	PSMD9	-2.80152	-0.879847	-1.77388	-1.26864	-1.30547	-2.53083	-1.57228	-2.45769	-1.79414	-0.734367	-2.01061	-2.65327	-1.35548	-1.66434	-1.79017	-1.51586	-0.978644	-1.0455	0.782306	0.945825	-0.085133	0.942698
P04114	Apolipoprotein B-100	APOB	8.67225	9.44202	9.13214	9.95322	9.55994	9.77112	9.59268	9.09285	9.58319	9.62255	9.51807	8.5134	10.2681	9.56929	9.1672	9.42392	9.1793	10.4238	0.782941	0.945825	-0.0656963	0.955484
Q9NZD4	Alpha-hemoglobin-stabilizing protein	AHSP	-2.15669	-0.996812	-0.541647	-1.48175	-0.306039	-1.74612	-0.142356	-2.02416	-0.563506	-0.112639	-0.57787	-2.79487	-0.518922	-1.46288	0.0699698	-0.603275	-0.934704	-0.354775	0.783902	0.945825	-0.110006	0.926584
P19012	Keratin, type I cytoskeletal 15	KRT15	5.21148	4.60341	5.26178	5.56401	4.90524	4.54547	4.84465	5.82776	4.42672	5.28478	5.02694	6.23574	4.90508	5.75743	4.66162	5.14925	4.80186	4.39836	0.784443	0.945825	-0.0695053	0.952965
P14678	Small nuclear ribonucleoprotein-associated proteins B and B'	SNRPB	-3.15662	-2.89039	-1.91296	-2.31928	-2.39709	-2.92479	-1.87985	-2.28532	-3.43656	-2.79373	-3.78031	-0.685517	-2.44496	-2.79698	-2.18613	-4.59712	-2.6108	-2.59398	0.784751	0.945825	0.112318	1.08096
P49908	Selenoprotein P	SELENOP	7.60203	7.89862	8.0344	8.08849	8.08939	7.79883	8.26868	7.77448	8.20347	8.5187	8.28343	6.20866	8.89617	8.01415	7.90013	7.59953	8.27333	8.44877	0.785393	0.945825	0.0746892	1.05313
Q9NPG4	Protocadherin-12	PCDH12	-0.691964	0.206127	-1.18318	-0.624043	-1.23193	-1.27798	-1.374	-1.42077	-1.22933	-1.26596	-1.05997	-2.29544	-1.54542	-0.974046	-0.374652	-0.607371	-1.05514	-0.738735	0.785937	0.945825	0.0720436	1.0512
A0A0B4J1Y8	Immunoglobulin lambda variable 9-49	IGLV9-49	3.09696	0.378127	3.43703	0.39675	0.349147	1.99382	1.42426	0.948162	-2.55197	0.714385	2.5169	-0.488165	1.91225	-2.21863	3.63707	1.4293	1.54557	1.63739	0.78608	0.945825	-0.227793	0.85394
P35625	Metalloproteinase inhibitor 3	TIMP3	4.10033	2.96069	2.4243	1.03089	1.9436	2.51317	2.58595	2.18028	0.447853	1.77534	2.46987	1.83012	1.55147	1.56556	1.77045	3.46071	2.72961	3.13704	0.786141	0.945825	-0.118115	0.921391
Q14254	Flotillin-2	FLOT2	-1.45193	-0.944883	-0.806485	0.523479	-1.05429	-1.32376	0.496096	-0.409974	-0.0605296	0.105649	0.259617	-2.14784	-0.334323	0.417798	0.377009	-1.2348	0.266814	-0.690045	0.787106	0.946248	-0.106942	0.928554
P48740	Mannan-binding lectin serine protease 1	MASP1	3.79995	3.50561	3.53945	3.06043	3.4412	3.08808	3.2768	2.57483	3.03572	3.41796	3.44724	1.59066	3.74402	2.63954	3.49671	3.4827	3.46424	3.75641	0.789016	0.947141	0.0713107	1.05067
P08253	72 kDa type IV collagenase	MMP2	1.04852	1.03557	0.999662	0.969258	1.00265	0.888814	1.35678	0.366083	1.41607	1.41597	0.904796	-0.905292	1.96752	1.02122	1.16835	0.853203	1.35973	1.41011	0.789351	0.947141	0.0774823	1.05517
P49862	Kallikrein-7	KLK7	0.973269	1.63187	1.50662	1.72086	1.75792	2.18507	1.50307	3.33527	1.66541	1.98964	1.20738	1.51765	1.89225	2.26925	1.98275	1.42276	2.35453	1.40922	0.789694	0.947141	0.0699253	1.04966
O43915	Vascular endothelial growth factor D	VEGFD	-2.01283	-1.62276	-1.37885	-0.853798	-1.29831	-1.28253	-0.900152	-1.49309	-0.459302	-0.685487	-0.9362	-2.73205	-0.66181	-1.18091	-1.11839	-1.34749	-0.718414	-1.46724	0.790506	0.947377	0.0716022	1.05088
P0DOX7	Immunoglobulin kappa light chain	P0DOX7	11.3628	10.6377	10.6885	9.9465	9.47297	10.2489	9.21746	9.34632	9.37453	10.9	9.86546	9.10108	10.0185	9.16232	10.9421	9.70951	10.8171	10.5905	0.791991	0.948359	0.0937459	1.06714
P19013	Keratin, type II cytoskeletal 4	KRT4	-0.364027	-1.47384	-1.50684	-1.25833	1.23561	-1.30937	-0.60229	0.462345	1.48424	-1.44715	0.84803	0.104275	-0.865416	-0.697003	0.7566	-0.904567	-1.45867	-0.566335	0.792557	0.948359	-0.13008	0.913781
Q15691	Microtubule-associated protein RP/EB family member 1	MAPRE1	-1.42033	-1.41926	-1.2142	-1.91468	-1.57526	-2.49313	-1.73515	-3.20407	-1.00264	-1.28224	-1.23557	-2.26305	-1.4312	-1.9199	-1.56483	-2.1827	-2.44563	-1.3573	0.793753	0.949052	0.0739285	1.05258
Q9UGM5	Fetuin-B	FETUB	1.99161	1.53311	1.59767	1.54665	0.624002	0.367869	0.82496	0.372437	0.592562	0.872598	1.2041	-0.76232	1.26501	0.492643	1.69975	1.91558	1.52013	1.6514	0.795141	0.949621	-0.0909387	0.938912
P62826	GTP-binding nuclear protein Ran	RAN	3.1547	4.7057	3.54491	3.89706	3.56779	3.39649	3.85594	3.10489	3.70984	3.81543	3.907	2.54449	3.94461	3.66192	3.89614	4.11789	3.55726	4.2633	0.795462	0.949621	-0.0613039	0.958398
A0A075B6K6	Immunoglobulin lambda variable 4-3	IGLV4-3	-0.896288	-1.20767	0.500787	-0.878947	-1.77967	-0.944096	-0.776611	-0.123876	-2.16363	-0.461195	-0.897173	-1.87925	-0.482676	-1.04346	1.61911	-1.02231	-0.412106	-1.94084	0.796801	0.949933	-0.11578	0.922883
P01024	Complement C3	C3	9.12637	8.45792	8.9264	8.51256	8.31016	8.22056	8.38115	7.90956	8.29026	8.85077	8.05505	6.7881	8.76401	8.13307	9.12151	9.2007	8.48123	8.86195	0.796957	0.949933	0.0728715	1.05181
P42357	Histidine ammonia-lyase	HAL	-0.955673	-1.64098	-2.44002	-1.58255	-0.344011	-1.60004	-2.63082	0.968651	-1.86212	-2.72809	-1.89444	-1.09961	-2.14122	0.752394	-1.32651	-1.33645	-1.69352	-2.08765	0.80011	0.95273	-0.12819	0.914978
P42768	Actin nucleation-promoting factor WAS	WAS	-1.24768	-0.90145	-1.02622	-0.680366	-0.419239	-0.96003	-0.583014	-0.78849	-0.781558	-0.811589	-0.484005	-1.42917	-0.447675	-1.17227	-0.680839	-1.25451	-0.504842	-0.888632	0.800541	0.95273	0.0377789	1.02653
P04278	Sex hormone-binding globulin	SHBG	2.83411	3.22815	3.83089	2.74118	2.6551	3.56137	2.25463	2.0595	3.26124	2.98147	3.90228	0.874037	3.43041	2.04831	3.47804	3.29217	3.78233	3.49251	0.802826	0.954552	-0.0967455	0.93514
P20810	Calpastatin	CAST	-3.43324	-4.24432	-0.286511	-3.43167	-5.78059	-3.4768	-6.48743	-4.33761	-4.6547	-3.34574	-3.23499	-2.86829	-3.47352	-3.71064	-4.45274	-5.48775	-3.64674	-3.3961	0.803311	0.954552	-0.164014	0.892538
P03950	Angiogenin	ANG	6.02703	5.16806	5.82922	5.91044	5.46633	5.41934	6.01352	5.72608	5.67018	6.43409	6.05252	4.46918	6.05867	5.79247	6.36935	5.69677	6.26992	5.87393	0.80618	0.954647	-0.0564207	0.961647
Q9BUD6	Spondin-2	SPON2	-0.160872	-0.262221	0.276305	-0.0518304	0.388403	0.93597	0.760856	0.0738743	0.79657	0.946372	0.827877	-0.854188	1.46398	-0.046871	0.945623	0.499098	0.287843	0.384581	0.806758	0.954647	-0.0681506	0.95386
P21810	Biglycan	BGN	0.249961	1.21862	0.705933	1.79912	1.97387	1.1075	1.45984	0.521272	1.05246	1.3016	1.96145	0.0253553	1.34987	1.09154	0.9615	1.15786	1.68873	1.39694	0.808444	0.954647	-0.0651388	0.955853
P35527	Keratin, type I cytoskeletal 9	KRT9	7.02213	7.0389	6.63875	6.48987	7.75243	6.28099	6.85601	11.3421	7.79175	6.54842	7.78417	5.56971	7.12822	7.37794	7.44986	7.64071	7.77471	7.15309	0.808444	0.954647	0.141337	1.10293
P01717	Immunoglobulin lambda variable 3-25	IGLV3-25	4.35498	3.00924	3.53508	2.04964	2.54947	2.21874	2.2695	1.33774	1.58272	3.04477	2.66881	0.956034	1.92838	1.72557	4.4913	3.86646	2.9191	3.16709	0.80861	0.954647	-0.120155	0.920089
Q9HB40	Retinoid-inducible serine carboxypeptidase	SCPEP1	-2.66225	-4.26935	-1.29507	-3.08418	-2.70505	-3.30221	-2.27945	-0.731533	-4.15033	-1.97564	-3.69974	1.04041	-3.43843	-2.50079	-2.49939	-2.85185	-2.27733	-3.70009	0.808738	0.954647	-0.154605	0.898378
P50502	Hsc70-interacting protein	ST13	1.5395	3.82909	2.9263	3.00715	2.41013	2.19321	2.89046	1.61689	3.16502	2.77815	2.84905	0.814257	3.12616	2.47852	2.86896	2.30686	2.91496	3.04925	0.809618	0.954647	0.0845879	1.06038
P20851	C4b-binding protein beta chain	C4BPB	4.72514	4.78201	4.66565	4.62808	4.04889	3.85737	3.94701	3.42397	3.90616	4.86816	3.31565	3.41566	5.03358	3.71746	4.8018	4.19611	4.81175	4.45067	0.80991	0.954647	0.0674089	1.04783
P09493	Tropomyosin alpha-1 chain	TPM1	-0.753046	-1.86976	-1.94179	-2.76916	-0.840154	-1.02686	-1.82606	-2.89979	-0.0649272	-2.00967	-1.88885	-1.36174	-3.05695	-2.69945	-1.90692	-0.348079	-2.0599	-0.353118	0.81027	0.954647	0.109256	1.07867
Q9NQ76	Matrix extracellular phosphoglycoprotein	MEPE	-0.137178	-0.286385	-0.284516	-0.558039	-0.420007	-0.464083	-0.00698444	-0.861687	0.204672	0.374484	-0.0663053	-1.28868	0.261564	-0.426255	0.515711	-0.534476	0.162866	-1.04199	0.810649	0.954647	0.0582236	1.04118
Q6WN34	Chordin-like protein 2	CHRDL2	-2.48862	-2.34075	-1.70172	-2.10211	-2.19169	-2.22117	-1.64167	-2.16318	-1.61283	-1.63413	-1.66301	-3.27978	-1.11937	-1.57331	-2.29412	-3.03407	-2.64036	-1.04429	0.81109	0.954647	0.0712503	1.05063
Q92530	Proteasome inhibitor PI31 subunit	PSMF1	-4.29937	-0.876917	-2.15638	-2.1328	-2.35801	-3.04984	-2.18705	-3.02136	-2.54833	-2.48989	-2.62549	-2.67167	-1.51031	-1.68592	-1.95111	-2.68342	-4.72565	-1.34876	0.811175	0.954647	-0.111704	0.925494
P02790	Hemopexin	HPX	8.89963	7.67328	8.35038	7.42272	7.27571	6.85077	6.87404	6.47176	6.74449	6.75427	6.50341	5.41471	7.23626	6.9149	8.61424	8.99852	7.68313	8.18556	0.81145	0.954647	-0.112135	0.925218
Q9NZP8	Complement C1r subcomponent-like protein	C1RL	4.95112	4.0816	4.31437	3.44035	3.33731	3.33451	3.57895	2.96991	2.81668	2.93221	3.11501	1.38182	3.20978	2.77773	5.00283	5.13426	4.24674	4.65253	0.812222	0.954826	-0.114386	0.923776
P02647	Apolipoprotein A-I	APOA1	11.5261	11.287	11.8508	11.2695	11.3236	11.3269	11.4386	10.7335	11.3115	11.5384	11.436	9.75995	11.6988	10.9045	11.6928	11.8528	11.6615	11.4289	0.81645	0.957463	0.056174	1.0397
A0A087WSX0	Immunoglobulin lambda variable 5-45	IGLV5-45	2.24609	0.763737	2.24143	1.69551	1.3847	0.0180597	2.3998	1.73345	0.366006	0.623545	0.531708	0.0720051	0.97259	0.186104	2.63448	5.6211	1.13851	0.853987	0.816635	0.957463	-0.154078	0.898706
Q9HDC9	Adipocyte plasma membrane-associated protein	APMAP	4.94118	4.44153	5.41209	5.83785	5.68155	5.38179	4.03633	4.74407	4.29367	5.48025	5.72856	2.9925	4.94906	4.88459	5.53032	4.94103	6.24432	5.64283	0.817255	0.957463	-0.0891162	0.940099
P09529	Inhibin beta B chain	INHBB	-1.41449	-0.363497	-1.56121	-1.766	-1.14629	-0.663328	-0.378963	-0.974201	-0.00262714	-0.174199	0.32332	-2.553	-0.35074	-0.254469	-0.349836	-1.37504	-0.637637	-0.900317	0.818341	0.957463	-0.082265	0.944574
P09104	Gamma-enolase	ENO2	1.49216	2.20958	1.55592	1.62371	2.2537	2.04258	1.57104	0.819758	1.61335	1.67415	1.76338	0.865993	1.64807	1.55412	2.10757	1.85976	1.96576	2.08241	0.818342	0.957463	-0.0452891	0.969096
P08311	Cathepsin G	CTSG	0.776799	0.495402	1.24579	0.121211	0.417416	1.45074	1.43924	0.605182	1.05314	1.18791	1.12528	0.502229	1.04779	0.93243	0.904625	0.814264	0.967004	1.06694	0.819136	0.957463	-0.040786	0.972125
P61981	14-3-3 protein gamma	YWHAG	0.0203047	-0.531261	0.394357	-0.199996	1.06167	0.880935	0.412374	-0.254053	0.0443631	0.186785	-0.243513	0.604266	-0.195153	0.518095	-0.0761673	0.716458	0.158951	-0.276532	0.819844	0.957463	0.050747	1.0358
Q99715	Collagen alpha-1(XII) chain	COL12A1	-0.371233	-0.389057	-0.118995	-0.0236678	-0.329344	-0.0384555	-0.487629	-1.23339	0.184797	-0.429866	-0.112856	-1.8879	0.747559	-0.165551	-0.313889	-0.622021	-0.609848	-0.124616	0.820055	0.957463	0.0624562	1.04424
Q99969	Retinoic acid receptor responder protein 2	RARRES2	2.69326	2.84548	2.90188	3.175	2.74543	2.58991	3.33495	3.67491	3.29826	4.06227	2.9371	1.49107	3.9624	3.08266	3.42917	3.51507	3.13325	2.99011	0.821768	0.957463	0.0645291	1.04574
A0A0C4DH32	Immunoglobulin heavy variable 3-20	IGHV3-20	0.0607499	-1.52699	0.723561	-0.857422	0.0248997	-0.279632	-0.822874	-2.22269	-1.48991	-2.63021	-0.200365	-3.14968	-1.64753	-1.42619	0.805102	0.315929	0.069072	-0.971066	0.822563	0.957463	-0.126461	0.916076
P12110	Collagen alpha-2(VI) chain	COL6A2	-0.656473	-1.58789	-0.390406	-0.405889	0.212516	0.496598	0.0393662	-0.222513	-0.145495	-0.244209	-0.35824	-1.61567	-0.176044	-0.509425	0.150089	0.34877	0.155743	0.194342	0.823282	0.957463	-0.0641348	0.956519
Q14558	Phosphoribosyl pyrophosphate synthase-associated protein 1	PRPSAP1	-0.466719	0.180817	-0.955529	0.0133577	-0.935037	-1.34978	-0.884214	-0.910442	-0.345573	-0.823664	-0.209478	-2.48878	0.30984	-0.662633	-0.740067	-1.03728	-0.957951	0.0293279	0.824524	0.957463	0.0719492	1.05114
P02746	Complement C1q subcomponent subunit B	C1QB	8.42206	9.39506	9.34327	8.89837	8.84892	8.53969	9.72731	8.94639	9.24948	9.46892	9.42588	7.41657	9.72881	9.02778	9.21949	8.92162	9.23912	9.21616	0.824736	0.957463	0.0595175	1.04212
P13489	Ribonuclease inhibitor	RNH1	-0.781003	-0.488386	-1.4072	-1.41842	-1.75905	-1.85305	-2.00105	-2.97827	-1.84491	-2.50076	-1.6999	-0.094052	-3.37429	-0.514011	-1.76206	-1.52124	-2.04792	-1.88499	0.826311	0.957463	-0.0909017	0.938936
O43852	Calumenin	CALU	-0.359539	0.341478	0.367896	-0.552357	0.75231	0.420035	-0.20663	-1.27183	-0.970571	-0.297062	-0.282929	-0.719729	-0.886613	-0.58307	-0.199282	0.419013	-0.11656	0.452026	0.826389	0.957463	0.0620154	1.04392
O60814	Histone H2B type 1-K	H2BC12	2.62435	2.46029	2.67524	2.90604	2.90861	3.01283	2.95932	2.62308	2.77673	2.58601	3.22476	2.43332	2.56523	2.86614	2.80277	2.64595	2.65568	2.65364	0.826548	0.957463	0.0223127	1.01559
A0A0G2JS06	Immunoglobulin lambda variable 5-39	IGLV5-39	3.00355	1.17116	2.95459	0.865297	1.95946	2.246	3.57868	2.96174	0.300928	1.73754	1.76228	1.9485	1.01276	0.523517	3.04675	6.47007	1.8305	1.27283	0.826605	0.957463	-0.155505	0.897818
P07357	Complement component C8 alpha chain	C8A	5.17618	5.07281	5.13013	4.39784	4.7082	4.60764	5.14115	4.25335	5.31433	4.27662	4.71177	3.29692	5.24369	4.98167	4.92152	5.13214	4.86693	4.88071	0.826836	0.957463	0.0534057	1.03771
P01023	Alpha-2-macroglobulin	A2M	10.0245	7.82143	9.29838	7.24796	7.48626	6.76682	6.89444	6.88939	6.66189	6.73027	5.58157	4.54908	7.0845	7.12984	8.92079	9.51607	8.20411	8.47737	0.82804	0.957463	0.149213	1.10896
P51888	Prolargin	PRELP	-1.88376	-1.34872	-1.26687	-1.1597	-1.15407	-1.17379	-0.778586	-0.769587	0.896337	-0.566276	0.112084	-2.36228	0.0875734	-0.595477	-0.954267	-0.886548	-0.673746	-1.44822	0.828099	0.957463	-0.0803919	0.945801
P02656	Apolipoprotein C-III	APOC3	7.02049	7.89054	7.23392	7.96184	7.55472	7.3969	8.06704	8.11466	8.0249	8.03711	7.72881	7.00946	8.21233	7.23499	8.23655	7.67637	8.10598	7.99144	0.828163	0.957463	-0.0442775	0.969775
O95678	Keratin, type II cytoskeletal 75	KRT75	-2.85516	-1.34499	-5.31764	-3.33348	-3.49181	-0.792614	-3.4707	1.15492	-3.43974	-1.24833	-1.42872	-0.000459024	-3.19361	-2.58554	-2.92034	-1.65358	-3.54441	-2.66236	0.828441	0.957463	-0.165327	0.891726
P01782	Immunoglobulin heavy variable 3-9	IGHV3-9	3.03449	2.05543	2.8859	1.47614	2.08914	0.756301	0.552446	0.663434	-0.772809	2.05881	0.319683	-0.120952	0.904444	0.687257	2.83754	2.22635	1.89641	2.14815	0.828765	0.957463	0.117566	1.0849
Q14515	SPARC-like protein 1	SPARCL1	-1.07222	-0.210546	-0.205974	-0.218662	-1.17309	-1.45465	-1.52698	-2.34031	-0.663224	-0.583247	-0.665924	-2.84119	0.134517	-1.22216	-0.229001	-0.731347	-0.789749	-0.55637	0.829455	0.957542	-0.0822377	0.944591
Q9UHG3	Prenylcysteine oxidase 1	PCYOX1	1.35853	1.8516	1.85402	1.72665	1.57584	1.81685	1.63344	0.910759	1.00561	1.50626	1.34865	1.51362	1.86792	1.41438	1.06676	1.51274	1.39938	1.82027	0.833512	0.959741	0.0309914	1.02171
Q14213	Interleukin-27 subunit beta	EBI3	-0.450799	-0.291368	-1.14168	-1.37137	-0.707483	-0.994708	0.483903	-0.345415	0.333689	0.0363273	0.528593	-1.86659	-0.396666	-0.583894	-0.93774	0.608773	-0.016135	-0.326733	0.834311	0.959741	-0.0710909	0.951918
Q9BR76	Coronin-1B	CORO1B	-2.00245	-5.16268	-3.07887	-2.93341	-2.02836	-5.29252	-4.08681	-3.46117	-3.3249	-3.15732	-5.00869	-2.63505	-3.23533	-3.9353	-3.53186	-2.42093	-3.27742	-4.40003	0.834505	0.959741	0.102729	1.0738
Q7L576	Cytoplasmic FMR1-interacting protein 1	CYFIP1	-0.726274	-1.85342	-1.65104	-2.04966	-1.1761	-1.43602	-1.64443	-3.08759	-0.981817	-2.63021	-2.32754	-1.68197	-2.85008	-1.48715	-1.77621	-1.24893	-2.29912	-0.688258	0.834721	0.959741	0.0712517	1.05063
P60866	40S ribosomal protein S20	RPS20	-1.13279	-1.8083	-2.99574	-0.951249	-1.43478	-0.984653	-2.21182	-1.05196	-1.73645	-1.03687	-1.19535	-0.417025	-0.778811	-0.839654	-1.44158	-2.17919	-2.46073	-2.38359	0.835491	0.959741	-0.0724717	0.951007
Q12905	Interleukin enhancer-binding factor 2	ILF2	0.710207	1.02455	0.993441	1.38064	1.40374	1.49649	1.17755	0.779302	1.1389	1.58704	1.45822	0.0818487	1.70781	1.40466	1.07485	0.763893	1.23714	1.30334	0.835795	0.959741	0.0402166	1.02827
P15814	Immunoglobulin lambda-like polypeptide 1	IGLL1	2.998	3.34147	1.90173	0.948217	1.98547	1.72153	0.828964	1.41146	0.315071	0.704624	2.28625	0.112633	2.70547	1.40293	0.809879	2.57391	1.39335	2.4103	0.836015	0.959741	-0.0961872	0.935502
Q9NRN5	Olfactomedin-like protein 3	OLFML3	3.41267	3.36902	3.18047	4.23996	3.76214	4.07746	4.19397	3.88808	4.30892	4.45199	4.35735	2.39442	4.29991	3.8115	3.94123	3.70577	4.52489	3.63511	0.837061	0.959741	0.0546976	1.03864
P00966	Argininosuccinate synthase	ASS1	-0.522737	0.339478	-0.956419	1.10198	-0.522719	-0.820391	1.03202	-0.869158	-0.206636	0.450427	1.80634	-1.12019	0.755102	0.19292	-1.40857	-0.514945	0.337675	-0.117078	0.837662	0.959741	-0.0888227	0.94029
P19086	Guanine nucleotide-binding protein G(z) subunit alpha	GNAZ	-1.85255	-3.90243	-1.16532	-3.04559	-1.88992	-2.85081	-2.12081	-3.5291	-2.31759	-2.87631	-1.88451	-3.61634	-2.29623	-2.15756	-1.82942	-1.4575	-4.03545	-2.48136	0.838082	0.959741	-0.0852464	0.942624
A0A0B4J1U3	Immunoglobulin lambda variable 1-36	IGLV1-36	2.48401	0.102619	1.64063	-0.813382	-0.237878	-0.0322428	-0.0887235	-0.966265	0.408083	-0.0523576	-0.785962	-1.71831	-0.785075	-0.510226	1.94619	2.75123	1.59259	0.499045	0.838215	0.959741	-0.129237	0.914315
A0A0A0MS15	Immunoglobulin heavy variable 3-49	IGHV3-49	3.67037	1.5786	2.16973	1.36625	0.96492	1.11633	1.39359	2.1421	0.205252	1.97537	0.644288	0.538066	3.23097	1.14091	2.60019	2.58132	1.78316	1.48785	0.839747	0.960344	-0.0925918	0.937836
P61158	Actin-related protein 3	ACTR3	0.271658	-0.948194	0.136874	-0.725166	0.74903	0.290419	-0.298976	-0.762744	0.0423424	-0.641849	-0.270499	0.290709	-0.740362	0.44676	-0.649348	0.450486	-0.410453	-0.214338	0.84003	0.960344	-0.0515297	0.964913
Q14126	Desmoglein-2	DSG2	-0.450904	-0.670245	-1.82514	-1.78568	-2.68585	-2.72505	-2.60859	-1.40764	-0.27301	-3.62902	-2.15579	-3.6318	-1.09998	-1.6735	-0.825008	-1.15345	-1.20742	-1.91119	0.841758	0.960344	-0.0988448	0.93378
Q8N1G4	Leucine-rich repeat-containing protein 47	LRRC47	-0.297115	-0.100398	-0.480228	-0.881319	-0.361446	-1.35999	-1.02486	-0.28463	-0.949712	-0.686373	-0.430485	-0.766114	-0.605023	-0.6927	-0.547297	-0.655685	-0.69573	-0.50913	0.84228	0.960344	-0.0298371	0.979531
Q14847	LIM and SH3 domain protein 1	LASP1	2.02749	2.24345	1.96972	2.65783	2.69438	1.97509	2.60459	2.58127	2.82253	2.69757	2.68381	1.52735	2.60547	2.19154	2.76246	2.3965	2.49218	2.48276	0.842468	0.960344	0.0346329	1.0243
Q8NBP7	Proprotein convertase subtilisin/kexin type 9	PCSK9	0.341803	0.426179	1.04203	0.511467	0.867462	1.11096	1.49863	1.05714	1.50114	1.53475	0.767432	-0.385579	1.08326	0.723575	0.679419	1.27363	1.18885	2.14054	0.842959	0.960344	0.0552658	1.03905
Q8NBZ7	UDP-glucuronic acid decarboxylase 1	UXS1	-0.017512	0.694971	0.365179	0.0765668	-0.0775932	0.415805	-0.319841	-0.699782	-1.09763	0.345255	0.0586466	-0.950298	0.139454	-0.465657	0.809932	-0.00810682	0.128854	-0.374159	0.843107	0.960344	0.051209	1.03613
P33151	Cadherin-5	CDH5	3.01286	3.0764	2.50364	2.70161	2.2023	2.44752	2.56958	1.73971	2.66733	3.2813	2.897	0.99215	3.48374	2.00608	3.58435	3.20857	2.46948	2.82178	0.843774	0.960394	-0.0626699	0.95749
P40227	T-complex protein 1 subunit zeta	CCT6A	-0.859424	0.526162	-1.03688	-0.362975	-1.57919	-1.19218	-0.928512	-1.71864	-0.194295	-1.40004	-0.833388	-1.67978	-1.21996	-0.460818	-0.55011	-1.18427	-1.4813	-0.0668843	0.84451	0.960521	0.0599661	1.04244
P23142	Fibulin-1	FBLN1	3.77438	2.79473	3.18614	2.87824	2.84442	2.49259	2.89483	2.03891	2.87265	2.96464	2.66672	1.14942	3.10742	2.67168	3.28085	3.51862	3.05932	3.09713	0.845285	0.960693	0.0552584	1.03905
P26641	Elongation factor 1-gamma	EEF1G	-0.73353	-1.49404	-0.980512	-0.981448	-1.1024	-1.42918	-1.54272	-1.96021	-0.753819	-1.59619	-1.19749	-0.464867	-1.3939	0.324321	-1.38883	-1.45681	-2.62796	-1.376	0.846539	0.961271	-0.0597143	0.959454
A0A0B4J1U7	Immunoglobulin heavy variable 6-1	IGHV6-1	4.83298	3.96028	5.78877	3.02809	3.16656	2.66917	4.10471	3.26227	2.96208	3.94169	3.37244	3.4148	3.64792	2.27993	4.58948	3.52506	4.39941	4.29226	0.847042	0.961271	0.0814977	1.05812
Q9BXR6	Complement factor H-related protein 5	CFHR5	5.78354	5.947	6.1734	6.03574	4.56324	6.13782	6.39236	4.7123	6.56221	6.32054	6.35223	3.85979	6.77569	5.73292	6.73175	5.7675	5.89214	6.38478	0.847718	0.96133	-0.0742855	0.949812
P23381	Tryptophan--tRNA ligase, cytoplasmic	WARS1	-0.438185	-0.654228	-1.40684	0.237175	-0.925888	-0.236107	-0.504874	-1.19192	-0.338628	-0.442741	-0.0821244	-1.74881	-0.573386	-0.132456	-0.320505	-1.1634	-0.595638	-0.484707	0.849141	0.962235	0.0474046	1.0334
P0DOX3	Immunoglobulin delta heavy chain	P0DOX3	3.72801	3.84629	0.6448	1.76957	2.73975	2.34116	0.515131	1.08321	0.439702	3.17295	1.00042	-0.212608	2.47928	2.1249	4.0522	3.43406	1.80511	2.50524	0.85095	0.963153	-0.120518	0.919857
Q9UGI8	Testin	TES	-2.1593	-2.02234	-1.62856	-1.39753	-0.820395	-1.51582	-0.835786	-0.48721	-0.459799	-0.750647	-0.792742	-1.51683	-0.37464	-1.26602	-0.587495	-0.971026	-1.956	-1.76862	0.852446	0.963153	-0.0535669	0.963551
P35579	Myosin-9	MYH9	4.95573	4.53068	4.34652	4.91328	4.56811	4.13965	4.06233	4.03802	5.03767	3.8969	4.03622	5.03089	4.50586	4.37863	4.26724	4.36857	4.24991	5.03632	0.852981	0.963153	-0.0353166	0.975818
P67936	Tropomyosin alpha-4 chain	TPM4	2.80018	1.24379	1.80522	1.37811	2.88866	2.2434	1.30495	1.22008	2.65877	0.936743	1.45966	3.12177	1.12539	1.45773	1.63186	2.67043	1.58801	2.24106	0.853503	0.963153	-0.0639993	0.956609
P19823	Inter-alpha-trypsin inhibitor heavy chain H2	ITIH2	7.5561	6.94263	7.30158	6.20333	6.41255	6.1396	6.39125	6.30436	6.50775	6.66324	6.82053	4.97795	6.73515	6.46868	7.18967	7.15949	6.72707	7.49761	0.854878	0.963153	-0.0547797	0.962741
P16401	Histone H1.5	H1-5	1.2249	2.04184	0.457863	0.747804	1.36315	1.44039	1.57231	1.6302	0.800082	0.65614	1.40366	1.16411	1.52364	0.829604	1.13361	1.1728	1.28383	1.32252	0.854935	0.963153	-0.0357527	0.975523
Q08209	Protein phosphatase 3 catalytic subunit alpha	PPP3CA	-0.785636	-1.01694	-0.809089	-1.4086	-0.836999	-1.07803	-1.19067	-0.825623	-1.01768	-1.12141	-0.311292	0.572369	-0.88702	-1.37454	-1.00699	-1.49526	-1.23484	-1.95639	0.855764	0.963153	-0.0473213	0.967731
Q14344	Guanine nucleotide-binding protein subunit alpha-13	GNA13	-0.176806	-1.0803	-0.508301	-0.703094	-0.291935	-0.210872	-0.376393	-0.904383	-0.952112	-0.790977	-0.470489	0.209976	-0.998438	-0.661746	-1.29473	-0.491942	-0.885646	-0.473525	0.856237	0.963153	0.0338006	1.02371
Q13442	28 kDa heat- and acid-stable phosphoprotein	PDAP1	-0.131214	0.507006	-0.860569	0.0765492	0.172115	-0.767454	-0.531821	0.0457918	0.249907	0.207831	0.233782	-0.910494	-0.183571	-0.183231	0.187079	-0.246372	-0.16163	0.143606	0.856251	0.963153	0.0369182	1.02592
P35908	Keratin, type II cytoskeletal 2 epidermal	KRT2	7.77644	8.91948	7.18063	7.50366	8.4619	7.35149	8.24144	12.234	8.02544	7.59791	8.06991	6.29229	8.09629	8.43881	8.58755	10.0489	8.51937	7.67362	0.856764	0.963153	0.113406	1.08178
P22392	Nucleoside diphosphate kinase B	NME2	-0.117413	-0.484287	0.0934114	-0.435137	0.102529	0.155558	-0.983335	-0.572739	-0.276965	-0.793329	-1.15858	0.34198	-0.843003	0.844687	-0.515523	-0.121317	-0.329959	-0.508602	0.856831	0.963153	-0.0448811	0.96937
P23490	Loricrin	LORICRIN	-2.97441	-1.21618	-1.09547	-3.08809	-1.71712	-1.89469	-2.53423	3.50125	-1.5878	-2.86434	-2.37104	1.58588	-2.60441	-0.0315592	-1.98822	-2.3622	-2.68712	-3.15933	0.857699	0.963426	0.155141	1.11353
Q15582	Transforming growth factor-beta-induced protein ig-h3	TGFBI	3.96013	3.95485	3.96041	4.2048	3.9742	3.76585	4.18698	4.00051	4.52927	4.48926	4.29947	2.77357	4.97441	4.25779	3.8407	4.0192	4.44818	4.52053	0.862259	0.967185	-0.0391068	0.973257
Q86UD1	Out at first protein homolog	OAF	-0.265583	0.420018	0.133718	0.412147	0.120603	-0.223995	0.0992981	-0.680859	0.837938	0.852846	0.389439	-0.338131	0.455823	0.00918045	-0.1266	0.199186	0.189198	0.880887	0.862643	0.967185	-0.0367596	0.974842
P06276	Cholinesterase	BCHE	1.14407	-0.905482	0.855636	-0.761446	-1.69758	-2.05856	-2.13884	-1.24152	-1.55776	-1.24167	-2.35075	-2.54876	-1.53488	-2.09672	0.199694	0.935826	-0.937346	-0.148181	0.86293	0.967185	0.0998263	1.07164
Q08170	Serine/arginine-rich splicing factor 4	SRSF4	0.243196	0.866989	0.492761	0.965465	1.06287	1.10939	1.23077	1.4582	0.705473	1.24465	0.866355	0.25044	1.45567	1.07377	1.23898	0.99407	0.635836	0.745027	0.865155	0.967672	0.0304585	1.02134
P28676	Grancalcin	GCA	-1.24317	-2.15172	-0.247586	-0.290798	0.0534776	0.128326	0.159901	0.404805	-0.140236	-0.0139079	0.449766	-0.678209	-0.402161	0.0888271	-0.318393	-0.220399	-0.427767	-0.747637	0.865575	0.967672	-0.0520943	0.964535
O75348	V-type proton ATPase subunit G 1	ATP6V1G1	-1.47531	-0.915095	-1.52812	-1.24515	-1.33606	-2.22483	-1.4755	-1.48886	-0.741422	-1.16614	-1.44365	0.454688	-1.49389	-0.710793	-0.779116	-1.71929	-3.18777	-1.50936	0.865933	0.967672	-0.0610013	0.958599
P01859	Immunoglobulin heavy constant gamma 2	IGHG2	11.1585	9.28825	10.128	9.21009	8.17992	9.24361	8.95749	7.7448	6.77836	7.70938	7.60188	6.76773	8.72776	8.3604	10.0536	10.8349	9.26874	8.26612	0.866372	0.967672	0.1047	1.07527
P55010	Eukaryotic translation initiation factor 5	EIF5	0.444095	2.64673	1.55997	2.04254	1.48026	1.1594	1.58988	1.32709	1.72483	1.44046	1.79656	0.421881	1.72359	1.57767	1.90389	1.49594	1.56721	1.50887	0.867704	0.967672	0.0420733	1.02959
P27169	Serum paraoxonase/arylesterase 1	PON1	8.09636	8.39961	8.06593	8.55986	7.67003	7.6452	7.43879	7.55895	8.11408	8.17907	8.20125	6.73173	7.85048	7.84104	8.35339	8.03273	8.7496	8.3316	0.868522	0.967672	-0.0386909	0.973538
Q13939	Calicin	CCIN	3.98616	5.85931	3.09763	5.29624	4.34172	1.49157	3.61391	7.65887	3.37345	3.03221	3.66407	3.58138	3.13603	4.60888	4.78996	4.66611	4.14007	3.95157	0.868849	0.967672	0.10785	1.07762
O00602	Ficolin-1	FCN1	-0.64944	0.81079	1.47111	0.734034	1.97589	1.50267	1.90446	-0.0917029	0.903132	0.557751	1.29228	-0.338829	2.37948	1.766	-0.412618	0.427997	1.18122	1.5827	0.868973	0.967672	-0.0729094	0.950719
P15169	Carboxypeptidase N catalytic chain	CPN1	8.68591	8.60453	8.97784	8.4128	8.31711	8.25927	8.85572	8.95071	9.10267	9.33036	8.99225	7.32577	9.21524	8.65667	9.0729	8.65388	9.03901	8.73896	0.86902	0.967672	0.037858	1.02659
Q9NR99	Matrix-remodeling-associated protein 5	MXRA5	-0.611474	-0.27707	0.0988459	0.211292	0.278595	0.561771	0.634209	-0.30434	0.602055	1.26086	0.413542	-0.924113	0.565479	0.285659	0.213563	0.321575	0.684826	0.742565	0.870697	0.968752	-0.0424126	0.97103
O00560	Syntenin-1	SDCBP	-1.71814	-1.71692	-1.69258	-0.00901638	-2.19388	-2.04034	-0.355875	-1.60979	-0.745904	-0.210753	-0.565572	-2.79193	-1.04617	-0.729583	-0.74527	-1.38423	-0.793132	-1.29616	0.871247	0.968752	-0.0603134	0.959056
Q15836	Vesicle-associated membrane protein 3	VAMP3	-3.27432	-3.92129	-2.93482	-2.20424	-3.71209	-3.22783	-4.02681	-2.98166	-2.04656	-3.00911	-2.69641	-1.81957	-2.48843	-2.79014	-3.47633	-4.07678	-4.50281	-2.74646	0.872309	0.969232	-0.0592569	0.959758
P78539	Sushi repeat-containing protein SRPX	SRPX	1.00399	0.709261	1.54637	1.62704	1.66485	1.70846	1.87255	1.63761	1.84116	2.01997	2.05218	0.235817	1.54319	1.30966	1.14857	1.55757	2.79248	1.51544	0.87347	0.969822	0.0437626	1.0308
P0DOX8	Immunoglobulin lambda-1 light chain	P0DOX8	8.57671	7.41984	8.8416	8.15171	6.98276	7.47171	6.97953	7.45976	6.29332	7.65658	7.28699	7.19881	7.81159	6.33074	8.77043	7.7564	8.68252	7.30834	0.874478	0.970151	-0.0598743	0.959348
Q6P589	Tumor necrosis factor alpha-induced protein 8-like protein 2	TNFAIP8L2	-4.49143	-4.50058	-5.64135	-4.63514	-3.95273	-5.82479	-4.45532	-3.00419	-3.8602	-3.60222	-2.99941	-3.93404	-6.02153	-4.29911	-5.47043	-4.6778	-3.91589	-3.28655	0.875381	0.970151	-0.0711989	0.951847
O75954	Tetraspanin-9	TSPAN9	-3.06339	-3.87294	-4.33451	-3.89264	-1.82061	-4.15414	-3.02377	-3.86997	-3.0971	-3.43143	-3.17395	-4.24784	-4.58553	-4.13535	-3.30031	-1.9188	-3.35667	-2.44088	0.877207	0.970151	-0.0611335	0.958511
Q92882	Osteoclast-stimulating factor 1	OSTF1	-2.00547	-2.2283	-1.61537	-1.9714	-1.38883	-1.93932	-1.14102	-1.11641	-1.75337	-1.14858	-0.829975	-1.78423	-2.24905	-1.17028	-1.23752	-1.88259	-1.8888	-2.28165	0.877245	0.970151	0.034707	1.02435
Q5T750	Skin-specific protein 32	XP32	0.336978	0.757312	0.265248	0.352296	1.51811	0.633782	0.0501443	4.88594	-0.234287	-0.0990354	0.260997	3.22946	0.0673754	1.46341	0.328963	0.0293521	0.862417	-0.275959	0.877445	0.970151	0.100896	1.07244
Q9Y6C2	EMILIN-1	EMILIN1	1.43842	2.77007	3.14354	1.76325	3.93232	3.39151	2.35381	1.66899	1.73095	2.37616	2.92824	1.59841	2.05774	2.13591	1.56796	4.2494	2.60992	3.01859	0.877545	0.970151	-0.0638707	0.956694
P30041	Peroxiredoxin-6	PRDX6	3.14873	4.19208	3.26362	3.21912	3.06876	2.64583	2.625	2.0232	3.29912	2.94171	3.28192	2.10129	2.89123	3.11326	3.3402	3.26636	3.04386	3.00968	0.878224	0.970204	0.0367426	1.0258
Q13421	Mesothelin	MSLN	-0.370556	-1.5749	-0.270576	-0.534519	-1.82431	0.578908	0.056541	0.166087	0.16965	0.924461	0.0308458	-1.71523	0.305094	-0.639918	-0.734504	0.129229	0.474192	0.489764	0.879726	0.970526	-0.0603566	0.959027
Q9BXN1	Asporin	ASPN	3.18629	2.48313	2.90415	3.12485	3.87084	3.70449	3.72271	3.43896	3.44464	4.09297	4.03301	2.26163	3.92878	3.20096	3.43981	3.33077	3.59415	3.68969	0.879775	0.970526	-0.0375471	0.97431
Q99536	Synaptic vesicle membrane protein VAT-1 homolog	VAT1	0.488087	-0.324431	-0.579181	-0.768606	-0.60231	-0.736116	0.237518	-0.228839	-0.0231496	-1.25769	-0.466599	-0.416884	0.358719	0.80543	-1.06594	-1.03393	-0.55019	-1.01202	0.880594	0.970733	0.0432035	1.0304
P01714	Immunoglobulin lambda variable 3-19	IGLV3-19	5.08237	3.38165	5.517	2.81663	3.14561	6.01027	4.33163	2.02623	2.41485	4.34951	3.82389	2.36887	2.98909	2.93693	5.22974	5.32418	3.86973	4.00957	0.88181	0.971379	0.0885749	1.06332
P55103	Inhibin beta C chain	INHBC	0.915524	0.444797	0.113771	0.439451	0.0913485	-0.398612	0.422538	0.349539	0.437988	0.993014	0.116956	-1.24632	0.453002	0.370859	0.814239	0.399172	0.928699	0.902543	0.885198	0.973828	0.0385418	1.02708
Q9HC84	Mucin-5B	MUC5B	-0.398961	-2.28587	0.665771	-1.44199	-1.97095	-1.48712	-0.605973	-2.72907	-2.35826	-1.35606	-1.27759	-1.75237	-1.28924	-1.78722	-1.66724	-0.61565	-2.00476	-1.24318	0.885298	0.973828	0.0578084	1.04088
Q8IUL8	Cartilage intermediate layer protein 2	CILP2	-1.82767	-1.99658	-1.29693	-1.95533	-1.88691	-1.51058	-1.66642	-1.03959	-1.65017	-1.28929	-0.655436	-2.62314	-0.227977	-2.12588	-1.92195	-1.57801	-1.88887	-1.56159	0.887025	0.975032	-0.0390906	0.973268
O94769	Extracellular matrix protein 2	ECM2	0.926984	0.867976	0.466207	1.26001	1.41303	1.11139	1.70876	1.16905	1.47829	2.04167	1.5078	-0.132548	1.86708	0.894512	1.58169	1.20422	1.51684	1.22995	0.888607	0.975079	0.0356458	1.02502
Q9H4M9	EH domain-containing protein 1	EHD1	2.31027	1.69643	2.53784	2.52826	2.702	2.43871	2.78591	2.13515	2.60796	2.53614	2.70075	1.74188	2.52714	2.8359	2.55498	2.43284	2.34641	2.45616	0.88865	0.975079	-0.0216406	0.985112
Q08554	Desmocollin-1	DSC1	0.744537	0.837535	1.02677	0.831868	1.08949	1.15303	0.976123	4.61258	1.05995	1.5972	0.994852	0.294459	1.37243	2.51035	1.55213	1.97554	1.99938	0.971774	0.889449	0.975079	-0.0659567	0.955312
P02765	Alpha-2-HS-glycoprotein	AHSG	7.96422	6.99027	7.47419	6.86259	5.88046	5.9793	6.62904	5.80099	6.37556	6.53271	6.59897	4.57092	6.70188	6.40094	7.39917	7.0259	7.36975	6.70061	0.889601	0.975079	0.0529141	1.03736
P16070	CD44 antigen	CD44	-0.638703	-2.23473	-0.661758	-0.757358	-1.67492	-1.38711	-1.36232	-1.33171	-1.17988	-1.29339	-1.82182	-3.06331	-1.57211	-1.36526	-0.665376	0.197035	-1.036	-1.07383	0.890791	0.975398	0.0478963	1.03376
P13674	Prolyl 4-hydroxylase subunit alpha-1	P4HA1	-1.16275	-0.965156	-1.31167	-1.12306	-0.373601	-0.166422	-0.843769	-0.981909	-0.765265	0.197961	0.247784	-1.80064	0.237094	-0.747648	-0.626591	-1.35001	-0.59225	-1.05094	0.891391	0.975398	-0.0391642	0.973219
Q86YW5	Trem-like transcript 1 protein	TREML1	-0.478803	-1.28584	-0.738603	-2.17862	0.341189	-0.73848	-0.892525	-2.17134	-1.11943	-1.89072	-0.583695	-1.60143	-2.25996	-1.69847	-1.17288	0.144487	-1.86769	-0.311506	0.891793	0.975398	0.0535779	1.03784
A0A075B6I4	Immunoglobulin lambda variable 10-54	IGLV10-54	0.764302	-2.4712	0.186442	-1.35098	-0.460559	-1.72295	-0.521531	-1.96132	-1.79345	-0.112213	-0.376478	-1.53433	0.119723	-1.12723	1.39334	-0.113985	-0.404718	-4.77063	0.893644	0.976729	-0.0925569	0.937859
P61088	Ubiquitin-conjugating enzyme E2 N	UBE2N	-0.0860274	-0.700099	-0.700994	-0.345071	-1.72295	-1.79076	-1.07907	-2.57387	-1.15052	0.301392	-1.36031	-0.958137	-2.8402	-0.380973	-0.169057	-0.0733405	-1.01785	-0.634565	0.895657	0.978235	-0.0554924	0.962266
O14672	Disintegrin and metalloproteinase domain-containing protein 10	ADAM10	0.284644	-0.633006	-0.538793	-0.257386	-0.16021	-0.550237	0.143971	-0.808424	-0.449609	0.392175	0.142226	-1.95548	0.514355	-0.393043	-0.13234	-0.10475	0.0822517	0.0772138	0.896736	0.978558	-0.0364915	0.975023
P30566	Adenylosuccinate lyase	ADSL	-0.406986	0.645241	0.108753	0.799319	-0.217568	-0.159617	0.487564	0.10628	0.682454	0.359052	0.700982	-1.25462	0.644945	0.470471	0.54572	-0.540469	0.451115	0.624668	0.897563	0.978558	0.0350981	1.02463
Q92614	Unconventional myosin-XVIIIa	MYO18A	-1.53526	-0.836517	-0.331929	-1.30198	-0.936309	-1.12832	-1.65111	-0.712621	-1.46357	-1.36671	-1.65007	0.815506	-1.51311	-1.08464	-1.20086	-1.29846	-1.62822	-1.14752	0.897859	0.978558	-0.0380092	0.973998
Q14314	Fibroleukin	FGL2	-1.86216	-3.14117	-3.79939	-2.31971	-2.06884	-2.53584	-1.96052	-2.17897	-1.65583	-1.70498	-1.88466	-3.01112	-2.03161	-3.4432	-1.87375	-2.20944	-2.71804	-1.06287	0.899265	0.978626	-0.0434061	0.970361
P02768	Albumin	ALB	12.6737	11.2395	12.3551	10.9877	10.022	9.81324	9.72955	9.79255	9.54662	9.14991	9.16567	8.02439	9.96874	10.4658	12.3743	12.1094	11.4844	11.3145	0.899438	0.978626	-0.0824044	0.944482
Q6UXI7	Vitrin	VIT	-0.364332	0.375721	0.447594	1.11155	0.488409	0.826687	0.818023	0.772047	1.57469	1.48922	1.21133	-0.708844	1.35112	0.948032	1.15258	0.161574	1.57107	0.660962	0.900099	0.978626	-0.039518	0.97298
O95445	Apolipoprotein M	APOM	4.81158	4.44346	5.01153	4.91472	4.50598	4.17385	4.96436	4.09071	4.63396	5.14372	4.37087	3.51713	5.10111	4.7079	4.63801	4.94489	4.80144	5.50098	0.900463	0.978626	-0.028405	0.980504
P38159	RNA-binding motif protein, X chromosome	RBMX	-0.447556	-0.457823	-0.289283	0.246626	0.539292	0.288825	0.668719	0.900604	-0.186823	-0.02091	0.374066	-0.493354	0.425095	-0.0706471	0.845109	-0.487193	0.019664	0.155876	0.901375	0.978926	0.02809	1.01966
Q13217	DnaJ homolog subfamily C member 3	DNAJC3	2.30036	2.58115	2.77956	2.86377	2.66235	2.79073	3.14693	2.58643	3.10089	3.26544	3.1242	1.34363	3.31079	2.75469	2.95281	2.96293	3.23345	3.00035	0.903247	0.979929	-0.0275967	0.981053
P49746	Thrombospondin-3	THBS3	-3.9088	-2.89351	-2.75878	-1.63591	-0.942494	-1.01377	-1.66391	-2.38832	-1.06942	-0.711911	-1.03918	-2.99339	0.1425	-1.03501	-2.40915	-2.55822	-2.85456	-1.94216	0.903571	0.979929	-0.0625379	0.957578
Q6FHJ7	Secreted frizzled-related protein 4	SFRP4	-1.27084	-0.814986	-0.919625	-1.23728	-0.49332	-0.653939	-0.412907	-1.43887	-0.170109	0.000303079	-0.307223	-2.11551	0.180796	-0.63712	-0.453563	-1.22525	-0.448114	-1.19725	0.904749	0.9803	0.0342479	1.02402
Q96FZ7	Charged multivesicular body protein 6	CHMP6	-2.48714	-1.87732	-1.11522	-1.62732	-1.22992	-1.61227	-1.57382	-1.90654	-1.51339	-1.28385	-1.25089	-1.83175	-0.953997	-1.47956	-1.56813	-2.59952	-1.67664	-1.41948	0.905186	0.9803	-0.0251836	0.982696
P19652	Alpha-1-acid glycoprotein 2	ORM2	5.9945	4.82389	5.40909	4.46761	3.93539	4.44068	4.26378	3.69609	3.43273	4.17489	3.31972	2.68453	4.45127	4.1171	6.00832	6.17244	4.66799	4.73707	0.905856	0.980336	-0.0559398	0.961968
P02743	Serum amyloid P-component	APCS	5.8857	5.2328	5.96928	4.92904	5.09654	4.62101	5.1914	4.9019	5.19922	5.57403	4.9293	3.42531	5.68937	5.03471	5.84561	6.24144	5.00154	5.61943	0.907389	0.981096	0.0367546	1.0258
Q13609	Deoxyribonuclease gamma	DNASE1L3	-0.258472	-0.86729	0.138168	-0.163807	-0.375247	0.143028	-0.241833	-0.156271	-0.344299	0.188242	0.0471414	-0.757427	0.354068	-0.158851	-0.341668	-0.593616	0.0786578	-0.0269398	0.907832	0.981096	-0.0189488	0.986952
P01766	Immunoglobulin heavy variable 3-13	IGHV3-13	3.7888	1.24694	2.32892	1.26867	1.08562	0.970768	0.817262	-0.0235039	-0.136228	1.82229	0.741831	-0.916027	0.03693	0.061316	4.47715	2.47861	2.17489	0.866303	0.910917	0.983418	0.0768294	1.0547
Q9Y6R7	IgGFc-binding protein	FCGBP	-0.186033	-0.568545	-0.392982	-1.03383	-2.6934	-2.48382	-1.82816	-1.94348	-3.76377	-2.11075	-1.96414	-2.73972	-3.45248	-2.56092	-0.181588	-0.431021	-1.03187	-0.737656	0.911258	0.983418	-0.0630499	0.957238
Q9BYJ1	Hydroperoxide isomerase ALOXE3	ALOXE3	-1.99306	-1.05836	-2.78909	-2.27167	-1.61548	-1.55321	-1.09261	2.05506	-1.9166	-2.14222	-2.00526	0.734085	-2.15554	-0.864053	-1.79967	-1.58129	-1.96692	-1.3724	0.914237	0.985942	-0.0613411	0.958373
P07203	Glutathione peroxidase 1	GPX1	-0.381384	1.41419	-0.483554	0.139216	0.189135	0.0851989	0.0146558	-0.406952	0.69711	0.0247653	1.10643	-1.03113	0.24489	0.327706	-0.0838525	0.187481	-0.785299	0.805313	0.915702	0.986831	0.032797	1.02299
P02008	Hemoglobin subunit zeta	HBZ	-2.02486	1.91665	-3.70102	-2.31433	-2.79802	-3.90509	-1.03987	-1.42702	-1.05835	-2.11319	-1.19105	-4.80579	-1.39688	-1.12403	-1.84856	-3.00096	0.366703	-2.41489	0.916895	0.9871	0.0804205	1.05733
P84085	ADP-ribosylation factor 5	ARF5	-1.15696	-1.91301	-2.14144	-1.49372	-0.98178	-1.22237	-2.13625	-1.66645	-1.61371	-2.52096	-1.49648	-0.299527	-2.36114	-1.67436	-1.70438	-1.36237	-2.72619	-1.61498	0.918293	0.9871	-0.0297394	0.979597
P02774	Vitamin D-binding protein	GC	6.27349	4.64889	5.64341	4.29052	3.49517	3.19924	3.52144	3.14179	2.99631	2.82278	2.72275	1.48883	3.62811	3.82954	5.63164	5.84251	4.78008	4.62319	0.918389	0.9871	-0.0650269	0.955928
Q9NWX6	Probable tRNA(His) guanylyltransferase	THG1L	-1.21701	0.104514	-0.490466	-0.295461	-1.15459	-1.44937	-0.292435	-1.33027	-0.258821	-0.254186	-0.550323	-2.02695	-0.194636	-0.747613	-0.14667	-0.967983	-0.660814	-0.239749	0.920717	0.9871	0.0280321	1.01962
Q3ZCW2	Galectin-related protein	LGALSL	-1.17981	-2.19747	-0.991791	-1.85328	-0.772663	-0.820746	-1.06528	-1.41081	-2.45356	-2.30032	-1.75762	-1.70646	-2.66479	-0.682254	-1.22872	-0.865633	-1.62497	-1.74846	0.920749	0.9871	0.0302909	1.02122
P12035	Keratin, type II cytoskeletal 3	KRT3	2.87924	4.2003	2.67208	2.45121	3.4288	2.35065	3.37667	6.76112	3.10686	2.5207	3.18347	2.28601	3.00036	3.26334	3.48119	4.9754	3.42429	2.9604	0.921096	0.9871	0.0529557	1.03739
P07225	Vitamin K-dependent protein S	PROS1	6.24272	6.29435	6.02618	6.21769	6.03784	5.7202	6.03879	4.98912	5.76463	6.22292	5.91163	4.70877	6.67399	5.80512	5.96884	6.18637	6.16954	6.03901	0.921234	0.9871	0.0225363	1.01574
P01602	Immunoglobulin kappa variable 1-5	IGKV1-5	4.82272	4.24723	2.87702	2.0006	2.98779	2.38553	1.08217	2.26002	3.78436	3.2359	2.85265	1.77623	2.41914	1.16148	2.66527	2.91975	4.40699	5.09089	0.921365	0.9871	0.0567847	1.04015
Q9BUF5	Tubulin beta-6 chain	TUBB6	0.269516	-0.385153	-1.07185	-0.844708	-0.479455	-0.624644	-0.648078	-1.40329	-0.425225	-1.15253	-0.800257	1.06025	-0.747768	0.367717	-1.77114	-0.902148	-1.23778	-1.11504	0.92172	0.9871	-0.0332726	0.977201
P61586	Transforming protein RhoA	RHOA	-0.0316496	-0.0911493	-0.0638812	0.189492	0.46127	0.376275	0.249012	-0.0134646	0.19952	-0.122252	0.597252	-0.181812	-0.0600929	0.360234	-0.287719	0.110555	0.157323	0.137495	0.924756	0.989662	0.0111631	1.00777
P00746	Complement factor D	CFD	2.81088	2.89702	3.16058	3.1445	3.04381	2.85623	3.4662	2.83417	3.26991	3.42018	3.17192	2.18837	3.49462	2.75087	3.38639	2.77367	3.71585	3.11006	0.927038	0.991354	0.0163794	1.01142
Q8NES3	Beta-1,3-N-acetylglucosaminyltransferase lunatic fringe	LFNG	-0.616892	-0.0425696	-0.39407	-0.223263	-0.24077	0.0827181	0.241226	0.118873	0.753574	0.554915	0.64949	-1.43887	1.0907	-0.277674	0.336681	0.0379851	0.167313	-0.175285	0.928364	0.991354	-0.0254189	0.982535
P01817	Immunoglobulin heavy variable 2-5	IGHV2-5	7.85491	7.21314	8.10543	6.98858	5.56608	6.7707	6.61016	7.0279	5.51111	7.55226	6.90393	6.66191	7.04622	5.44004	7.8745	5.95426	8.05412	7.12464	0.928704	0.991354	0.0375738	1.02639
Q6UWY5	Olfactomedin-like protein 1	OLFML1	2.59845	3.07728	3.11581	3.43343	2.70234	3.11038	3.51474	3.41692	3.5146	3.54426	3.44774	1.61477	3.78119	3.294	3.07838	2.97478	3.94328	3.30394	0.928912	0.991354	0.023061	1.01611
P01597	Immunoglobulin kappa variable 1-39	IGKV1-39	1.28218	-0.212125	0.463538	0.050727	-1.18454	1.09106	-0.836029	-0.461235	-0.6403	2.95538	-0.739681	-0.330774	-0.638174	-1.0597	1.40613	1.01294	1.65702	0.319604	0.932519	0.993286	0.0474446	1.03343
P10643	Complement component C7	C7	3.63526	2.62048	2.7866	1.96801	1.94309	1.8068	1.67135	1.43768	1.80886	1.6483	1.87735	1.2819	2.11601	1.30706	2.66727	2.63681	2.50819	2.46046	0.932537	0.993286	0.025762	1.01802
P02753	Retinol-binding protein 4	RBP4	4.67066	3.01958	3.87889	3.13266	2.52421	1.70908	2.30443	2.29155	1.99033	2.1753	2.02305	0.500567	2.79802	2.89781	4.03466	3.78756	3.48598	2.96076	0.932656	0.993286	-0.0413813	0.971724
P49589	Cysteine--tRNA ligase, cytoplasmic	CARS1	-0.374418	0.293235	0.00382272	0.139679	-0.632749	-0.341015	0.166023	-0.246172	0.487844	0.70659	0.466424	-1.3061	0.530105	0.60652	0.306421	-0.552561	-0.107198	0.391305	0.934183	0.993671	-0.0215808	0.985153
Q9UGM3	Deleted in malignant brain tumors 1 protein	DMBT1	-2.81573	-3.87109	2.34653	-2.68023	-1.68129	-1.54464	-2.99291	-1.58617	-1.52712	-1.93003	-2.42911	-0.917849	-2.68289	-1.29624	-1.2465	-2.78193	-0.961551	-1.88613	0.935012	0.993671	-0.0529922	0.963935
Q9H444	Charged multivesicular body protein 4b	CHMP4B	0.12278	-1.38265	-1.43276	-1.57438	-2.4024	-2.44998	-2.00367	-2.38293	-1.47231	-1.53041	-2.66118	-1.29868	-1.35849	-1.53735	-0.694389	-1.58022	-2.11504	-1.74611	0.935194	0.993671	-0.0269376	0.981501
Q9H8W4	Pleckstrin homology domain-containing family F member 2	PLEKHF2	-1.44886	-0.22492	-0.640973	-0.234363	-0.456803	-1.01914	-1.06944	-1.3529	0.0249285	-0.4153	-0.282868	-2.1334	-0.140399	-0.487125	-0.69458	-0.722954	-0.600318	-0.235699	0.936912	0.993671	-0.0216093	0.985133
Q6UY14	ADAMTS-like protein 4	ADAMTSL4	2.20158	3.0578	3.33061	3.30962	3.30512	3.51017	3.54382	2.81504	3.633	3.54457	3.29801	2.03679	3.6974	3.18565	3.50522	3.13734	3.51005	3.57607	0.937026	0.993671	-0.0181824	0.987476
Q15389	Angiopoietin-1	ANGPT1	1.47509	2.99693	2.31857	1.96601	3.3242	2.50339	1.62868	1.39609	0.982211	1.3391	2.35625	1.4252	1.29923	1.34206	2.27429	2.78195	1.74468	2.50895	0.93708	0.993671	0.0264511	1.0185
Q12841	Follistatin-related protein 1	FSTL1	-1.56643	-1.58076	-1.35256	-0.973808	0.258543	-0.145658	-0.83088	-3.77853	-2.25886	-1.3578	-0.769435	-3.24333	-1.77261	-1.75612	-1.1647	-1.23557	-0.491291	-0.74117	0.938258	0.993671	0.0381039	1.02676
Q96HF1	Secreted frizzled-related protein 2	SFRP2	0.247034	-0.38995	0.315064	0.539923	0.225471	1.14764	0.355037	-0.419754	1.17274	0.396604	0.728104	-1.56271	1.24883	0.719486	0.689541	0.0673244	0.540293	0.64328	0.93919	0.993671	-0.0252876	0.982625
P04004	Vitronectin	VTN	11.0459	11.1451	11.5686	11.593	11.3859	11.3914	11.7678	11.0139	11.381	11.9843	11.6317	10.4197	11.9083	11.2868	11.53	11.2875	11.7902	11.6811	0.93928	0.993671	-0.0142377	0.99018
P43652	Afamin	AFM	4.47425	2.7614	3.85088	2.27949	1.7806	1.12532	1.36653	1.35603	1.4917	1.09342	0.508078	-0.297746	1.7874	2.21517	3.85713	3.29948	2.71804	2.80041	0.939583	0.993671	0.0469641	1.03309
Q9H0B8	Cysteine-rich secretory protein LCCL domain-containing 2	CRISPLD2	0.656391	-0.884199	1.26133	0.957596	1.73009	2.20123	2.35826	1.08477	0.962013	1.75434	1.40787	0.28305	0.319229	1.55487	1.81291	1.4076	1.19344	1.46222	0.941253	0.993671	0.0280357	1.01962
P10768	S-formylglutathione hydrolase	ESD	2.85895	4.34117	4.42258	4.37367	3.12613	3.50945	4.24809	3.09642	3.78174	3.49322	4.10205	2.17984	4.14153	4.05719	3.92595	3.35701	3.81331	4.0529	0.943387	0.993671	0.0214184	1.01496
P07359	Platelet glycoprotein Ib alpha chain	GP1BA	2.44748	0.806034	2.29285	1.92502	3.13382	2.90792	2.62626	1.62869	2.6471	2.12579	2.04648	0.939572	2.05263	2.64907	1.97268	2.98017	2.39905	2.81337	0.943999	0.993671	0.0224671	1.01569
P80108	Phosphatidylinositol-glycan-specific phospholipase D	GPLD1	4.01563	4.52089	4.08365	3.7973	3.34271	2.70365	3.00393	2.86416	3.17521	3.38442	3.55111	2.11292	3.39616	3.07678	3.84607	4.16968	3.33083	4.25996	0.944699	0.993671	0.0212159	1.01481
P08123	Collagen alpha-2(I) chain	COL1A2	0.194603	0.00450538	0.689388	0.0826578	-0.0296975	-0.0837483	0.299623	0.148267	0.318211	1.54273	0.415959	-1.24097	1.24832	0.37379	0.554744	0.200807	1.13087	-0.316958	0.94615	0.993671	0.0208334	1.01455
P10909	Clusterin	CLU	9.52354	9.89075	9.57729	9.62138	9.71108	9.70558	9.46184	9.41886	9.71988	9.96365	9.87482	8.38629	9.6596	9.19581	10.0495	10.0358	9.92845	10.0387	0.946209	0.993671	0.013277	1.00925
Q15166	Serum paraoxonase/lactonase 3	PON3	2.46737	2.79355	2.96742	3.393	2.44683	3.11378	2.35488	2.28631	2.44935	2.28215	3.06759	1.39532	2.27122	2.19167	2.6165	2.83141	3.38468	3.34797	0.946544	0.993671	0.0171705	1.01197
Q7Z4W1	L-xylulose reductase	DCXR	-2.40695	-2.01071	-1.59392	-3.45974	-2.0036	-1.78232	-1.68738	0.0426321	-1.77156	-1.57538	-2.33015	-0.598876	-2.56438	-2.09636	-1.27097	-1.45965	-2.6466	-1.42465	0.946649	0.993671	-0.0259371	0.982182
O14602	Eukaryotic translation initiation factor 1A, Y-chromosomal	EIF1AY	0.722878	2.27856	1.8573	2.56436	2.25501	1.59727	1.89542	2.0065	2.05635	2.37321	2.72643	0.550706	2.07656	1.74558	2.3385	2.17255	2.30555	1.91853	0.946743	0.993671	-0.0186156	0.98718
P26038	Moesin	MSN	2.80221	2.3689	3.07576	2.56986	3.13973	3.13163	3.01939	2.50143	3.1783	2.8603	3.16966	2.17499	3.19646	3.00335	2.64493	2.94727	2.87906	2.8231	0.947142	0.993671	0.00989944	1.00689
Q14CN4	Keratin, type II cytoskeletal 72	KRT72	-1.68437	-0.193215	-1.60554	-1.35403	0.326227	-2.39951	-1.44734	3.84484	-0.730459	-1.03759	-0.709241	1.25989	-0.629503	-0.603292	-0.500556	-0.572079	-1.27155	-1.63354	0.947196	0.993671	-0.0456151	0.968877
P00915	Carbonic anhydrase 1	CA1	1.95732	3.63745	2.7154	1.79888	0.460464	0.414664	1.26862	0.232475	1.74032	1.15514	1.54034	-1.27626	1.13703	1.66627	3.06331	2.33083	1.79902	2.34455	0.947214	0.993671	-0.037564	0.974299
P05976	Myosin light chain 1/3, skeletal muscle isoform	MYL1	-0.947923	-2.4616	-3.15388	-2.19208	-1.75137	-2.18012	-1.54982	-2.37008	-0.778298	-1.80311	-2.84973	-2.78751	-1.7042	-1.39774	-3.70982	-2.42248	-2.3005	2.14132	0.948675	0.994526	-0.039996	0.972658
P08571	Monocyte differentiation antigen CD14	CD14	3.1056	2.47014	2.23411	2.4484	1.86111	2.26011	2.32406	1.77018	2.44125	2.62242	2.33375	0.930807	2.68312	2.0333	2.91892	2.83715	2.65396	2.31497	0.949686	0.994683	0.0154921	1.0108
P01861	Immunoglobulin heavy constant gamma 4	IGHG4	7.47043	4.80423	5.5893	5.83391	5.57774	4.86083	5.16107	4.76746	4.09614	4.81586	4.21913	3.19199	4.67369	4.42769	7.096	7.2541	6.07775	5.16329	0.950974	0.994683	0.0347417	1.02437
P62491	Ras-related protein Rab-11A	RAB11A	0.574347	0.205449	0.539273	0.388118	1.19218	0.826028	0.311379	0.0699398	0.744197	0.190836	0.306967	1.38354	-0.0255687	0.6775	0.0742452	1.02637	0.219598	0.2733	0.951647	0.994683	0.0121808	1.00848
O95967	EGF-containing fibulin-like extracellular matrix protein 2	EFEMP2	-1.14546	-1.33063	-1.74905	-1.29402	-0.685665	-0.754699	-1.1065	-2.42878	-1.45855	-0.599664	-1.64737	-2.63288	-0.723249	-1.49231	-0.722884	-0.361432	-0.874118	-1.44272	0.952278	0.994683	-0.0181797	0.987478
Q96NZ9	Proline-rich acidic protein 1	PRAP1	2.29776	1.9882	1.72587	2.09147	1.60764	1.75937	2.55364	1.68333	2.08895	2.57206	1.70733	0.394384	2.58031	2.05705	2.34521	2.33774	2.16695	2.83411	0.952701	0.994683	-0.0160575	0.988931
Q9NQ79	Cartilage acidic protein 1	CRTAC1	3.29016	3.27308	3.06167	3.77914	4.18629	3.19144	4.20037	2.88939	3.93516	3.36735	3.74641	2.00141	4.85503	3.71222	3.38494	3.65238	3.6107	3.3154	0.953942	0.994683	-0.017407	0.988007
P25774	Cathepsin S	CTSS	2.52143	2.71526	2.99669	3.02034	2.7589	3.01839	3.19335	2.67126	3.16377	3.04104	3.54388	1.62009	2.93194	3.02807	3.66245	2.67776	3.03889	2.87445	0.954892	0.994683	-0.0121486	0.991615
P05546	Heparin cofactor 2	SERPIND1	5.69615	4.54959	4.47773	4.31996	3.84467	3.37955	3.80999	3.37186	3.58159	3.90818	3.72987	2.9253	4.09184	3.69178	4.75168	4.9343	4.03547	4.74015	0.955466	0.994683	-0.0186198	0.987177
P05067	Amyloid-beta precursor protein	APP	1.88913	2.41924	3.37422	2.01065	3.29365	3.91905	2.45501	0.78508	1.27683	1.90089	2.20122	1.5154	1.69631	1.80119	2.39123	3.13181	2.61747	3.4863	0.956479	0.994683	-0.0227404	0.984361
P13686	Tartrate-resistant acid phosphatase type 5	ACP5	4.47419	4.49321	4.81236	4.64524	4.5011	5.11416	5.0371	4.19297	5.06819	5.02228	5.49856	2.78689	5.49359	4.9073	5.02272	4.72951	4.94761	4.63098	0.956713	0.994683	-0.0160654	0.988926
P68363	Tubulin alpha-1B chain	TUBA1B	3.09324	1.73909	1.88602	2.11567	2.93711	2.32397	1.85368	1.285	2.69606	1.32961	1.32248	3.47347	1.54327	2.49594	1.4712	2.66496	1.84396	2.05572	0.958231	0.994683	0.0170686	1.0119
Q9Y5C1	Angiopoietin-related protein 3	ANGPTL3	4.00769	3.50404	4.38841	3.89958	3.67841	4.49061	4.44305	3.98907	4.36812	4.5267	4.8177	2.41495	4.786	3.87145	4.0949	3.97392	4.26856	4.93016	0.958345	0.994683	-0.0151355	0.989564
Q16706	Alpha-mannosidase 2	MAN2A1	0.286513	-2.39513	-1.28925	-1.64538	-3.064	-2.22939	-2.00181	-2.91733	-2.70733	-2.48713	-3.35983	-2.92151	-1.98542	-2.75069	-1.49254	-1.39303	-1.32587	-0.943925	0.958865	0.994683	-0.0234224	0.983896
Q9H4G4	Golgi-associated plant pathogenesis-related protein 1	GLIPR2	-0.0815922	-0.895036	-0.350875	-0.116959	-0.670278	-0.466738	-0.601568	-1.40067	-0.643512	-0.303194	-0.583399	0.249802	-0.00922679	-0.637286	-0.172832	-0.449494	-1.53545	-1.18895	0.958902	0.994683	-0.0121871	0.991588
Q96F85	CB1 cannabinoid receptor-interacting protein 1	CNRIP1	-0.901862	0.76011	-0.357557	-0.0954836	-0.609108	-1.25776	0.012947	-1.10993	0.883244	0.34899	0.44952	-2.49703	0.276916	0.0154677	-0.747774	-0.256167	0.146532	0.58025	0.959203	0.994683	0.0213937	1.01494
P62306	Small nuclear ribonucleoprotein F	SNRPF	-1.83788	-2.04987	-2.85516	-1.46568	-1.78248	-2.25758	-0.536347	-1.22157	-2.08121	-3.05749	-2.86946	-0.122264	-2.12862	-2.27624	-2.37869	-2.3951	-1.65711	-1.64149	0.959707	0.994683	0.0190941	1.01332
P01860	Immunoglobulin heavy constant gamma 3	IGHG3	8.05737	7.21515	5.73084	5.99729	5.62737	5.44388	6.685	5.59279	4.84461	5.11457	6.35784	4.76903	6.58125	6.17573	5.53938	6.89416	5.88661	6.21158	0.959804	0.994683	-0.0210601	0.985508
P60891	Ribose-phosphate pyrophosphokinase 1	PRPS1	-0.117628	0.643481	0.247033	0.483816	-0.0790414	-0.325279	0.63848	-0.252646	0.526042	0.345634	0.308005	-1.37017	0.567413	0.192892	0.615095	-0.0713592	0.360542	0.981326	0.960451	0.994683	0.0130209	1.00907
P0DMM9	Sulfotransferase 1A3	SULT1A3	-1.01026	-2.00875	-1.10763	-1.52742	-1.93842	-2.8097	-0.751556	-1.31451	-1.39279	-2.96334	-0.358769	-3.67092	-2.42358	-2.09269	-1.72827	-1.58461	-0.871996	-0.895825	0.961153	0.994741	0.0208946	1.01459
O75015	Low affinity immunoglobulin gamma Fc region receptor III-B	FCGR3B	-0.0849813	-0.523627	-0.206918	-1.1267	-1.927	-1.31593	-0.967505	-1.21528	-1.07073	-1.34339	-0.484035	-3.01427	-1.60835	-1.2867	0.582679	0.71531	-1.68158	-0.886349	0.96345	0.996166	-0.0202963	0.98603
P04196	Histidine-rich glycoprotein	HRG	10.0566	10.178	10.5507	10.6102	10.4576	10.4482	10.6398	10.1847	10.3323	10.9761	10.8922	9.35785	10.5959	10.3003	10.5916	10.401	10.7706	10.704	0.963823	0.996166	-0.0082548	0.994295
P08697	Alpha-2-antiplasmin	SERPINF2	7.7005	6.19478	6.42239	6.59268	5.20765	5.18746	5.54328	4.86213	5.32482	5.3228	5.40324	3.83325	5.8379	5.49229	6.78761	6.70508	6.02642	6.44799	0.965245	0.996314	0.019127	1.01335
Q9BX93	Group XIIB secretory phospholipase A2-like protein	PLA2G12B	-1.32621	-2.04753	-1.02551	-1.90584	-1.7988	-1.63786	-2.03053	-1.87836	-1.28097	-2.81741	-1.94622	-4.10929	-1.32455	-1.97671	-0.935933	-1.57073	0.208792	-2.39299	0.965287	0.996314	-0.0189463	0.986953
Q96GD0	Chronophin	PDXP	-2.21923	0.733085	-0.00829338	-0.419556	-0.600806	-0.898971	-0.622134	-1.31783	0.0138411	-0.414802	-0.222474	-3.0759	-0.232445	-0.322276	-0.333054	-0.672338	0.368317	-0.260437	0.966801	0.996314	0.0183561	1.0128
P23352	Anosmin-1	ANOS1	-1.7461	-1.85751	-1.65776	-2.83287	-1.28965	-0.981291	-2.74977	-3.0926	-3.29165	-1.83738	-1.78603	-1.82614	-2.96401	-2.97431	-2.49566	-0.615562	-2.88388	-1.39451	0.967561	0.996314	-0.0161462	0.988871
P62328	Thymosin beta-4	TMSB4X	0.697517	-0.184166	0.815318	-0.0271624	0.983214	1.031	0.456847	-0.414799	0.477937	-0.030326	0.218768	0.648343	-0.0451383	0.263405	0.19695	0.902081	0.719889	0.209202	0.967573	0.996314	-0.00864938	0.994023
Q8NDC0	MAPK-interacting and spindle-stabilizing protein-like	MAPK1IP1L	-0.580324	0.837656	-0.55065	-0.238445	0.251516	-0.461551	0.393514	-0.763119	-0.511191	-0.00965883	-0.157669	-1.08315	0.528193	-0.36806	0.267199	-0.101009	-0.294145	-0.174636	0.967848	0.996314	0.00968494	1.00674
P78509	Reelin	RELN	0.788155	1.15272	0.164128	0.41499	1.06839	0.598786	0.375432	-0.461156	-0.0960817	-0.0347103	0.316533	-0.0266473	-1.0813	-0.400132	0.60876	1.42413	0.499063	1.72837	0.969086	0.996398	0.013469	1.00938
P12109	Collagen alpha-1(VI) chain	COL6A1	1.38416	0.213709	1.50614	1.02617	1.76357	2.10588	1.17748	1.03014	1.42864	1.33514	1.30682	-0.0747756	1.32905	1.14159	1.32938	1.70263	1.74995	1.97062	0.970977	0.996398	-0.0098046	0.993227
Q13885	Tubulin beta-2A chain	TUBB2A	1.18594	-0.194296	0.539039	0.665272	1.47948	0.891395	0.63829	-0.211816	1.50613	-0.204379	-0.195296	2.05554	0.121258	1.02375	-0.10744	0.73787	0.442429	1.0522	0.972157	0.996398	-0.0117834	0.991866
P63208	S-phase kinase-associated protein 1	SKP1	-1.83901	-0.305616	-1.0419	-1.44419	-1.35604	-3.11325	-1.75189	-2.27353	-1.31375	-0.673102	-1.39841	-2.47692	-0.403978	-0.777096	-1.65871	-1.86247	-1.25908	-2.15272	0.972413	0.996398	-0.0125563	0.991334
P02766	Transthyretin	TTR	7.29997	6.9876	7.93654	6.80353	6.74238	6.58195	6.72268	6.74285	7.04053	7.44597	6.73281	5.37937	7.18464	6.63955	7.65813	7.76713	7.59785	7.36047	0.973928	0.996398	-0.00959413	0.993372
O75882	Attractin	ATRN	0.995847	-0.555243	0.61655	-0.839405	-1.28635	-1.75175	-1.05859	-1.68989	-2.00206	-2.80734	-2.03487	-3.31688	-1.23173	-1.5614	0.0861687	0.422026	-0.764819	-0.0521502	0.974003	0.996398	0.0188832	1.01317
A0A075B6S6	Immunoglobulin kappa variable 2D-30	IGKV2D-30	-0.385479	-0.233991	-2.25877	-2.9552	-3.80561	-2.78894	-4.09825	-1.76282	1.03934	-1.02601	-1.98542	-2.75676	-0.629671	-3.08247	-1.77401	-2.79864	-1.47017	-0.295407	0.974932	0.996398	0.0214949	1.01501
P0DP57	Secreted Ly-6/uPAR domain-containing protein 2	SLURP2	-2.52314	-4.51487	-3.28057	-2.07589	-5.12044	-3.47646	-3.42936	0.519343	-2.05982	-5.65449	-4.74145	-4.32635	-3.52667	-1.90602	-3.06663	-2.72356	-1.47074	-3.35273	0.975742	0.996398	-0.0223015	0.984661
Q15063	Periostin	POSTN	1.24174	1.99112	0.0883614	1.95147	0.746197	1.78575	0.621825	0.276287	2.00304	1.13298	1.59591	-0.178008	1.09432	1.15356	1.79353	1.62704	1.24152	1.21919	0.976888	0.996398	-0.00950345	0.993434
Q96IY4	Carboxypeptidase B2	CPB2	6.33424	6.85804	7.38429	7.22617	7.20471	7.09483	7.75612	7.25101	7.83229	7.84404	7.44179	5.55452	7.91826	7.40094	7.11027	7.29841	7.83145	7.74027	0.977146	0.996398	-0.00841509	0.994184
P08493	Matrix Gla protein	MGP	7.04538	6.74214	6.53624	6.94082	6.99924	7.53722	6.91023	7.2631	7.28934	7.84683	7.36977	5.60065	7.58905	6.97614	6.80477	7.5001	7.82132	7.28571	0.977449	0.996398	-0.00738568	0.994894
P10645	Chromogranin-A	CHGA	0.479747	0.21334	0.347108	0.468682	0.196859	0.25744	1.53122	-0.483446	0.802258	1.55425	0.86032	-1.91279	1.23854	1.54075	0.443791	-0.377218	0.884939	1.51844	0.977693	0.996398	0.0121488	1.00846
P08246	Neutrophil elastase	ELANE	0.083242	0.827177	1.59985	0.0845513	-0.0111799	0.960871	0.908265	-1.07238	0.349795	0.570485	-0.00952648	0.831573	0.698809	0.0515619	0.711823	0.1123	0.406655	0.574732	0.977948	0.996398	0.00782674	1.00544
P08519	Apolipoprotein(a)	LPA	2.49327	5.39221	4.67246	9.46719	7.04283	9.75809	5.21818	7.18263	8.22329	6.87568	5.44883	6.07795	9.64488	8.6233	5.54791	5.04603	6.34909	6.11324	0.978353	0.996398	0.0261801	1.01831
P47914	60S ribosomal protein L29	RPL29	-1.17937	-2.08856	-2.55336	-0.979127	-0.921405	-0.865441	-1.39466	0.00840945	-1.34651	-0.648321	-1.86009	-1.39348	-0.315977	-1.67704	-0.41397	-1.38384	-1.34433	-1.11785	0.978452	0.996398	-0.00851145	0.994118
P17213	Bactericidal permeability-increasing protein	BPI	0.663485	-0.283644	1.76076	0.608859	1.2553	2.07851	0.765484	1.33057	1.07106	1.22439	1.39489	1.1019	-0.0860744	1.62142	1.68372	1.16323	1.02481	0.540011	0.978913	0.996398	-0.00801135	0.994462
P00918	Carbonic anhydrase 2	CA2	0.883571	3.20745	1.5624	0.905125	0.928629	0.583172	1.13565	0.220584	1.21145	1.63194	1.04392	-0.291813	1.27751	1.31345	1.76985	1.37256	1.34296	2.06528	0.978929	0.996398	-0.00971591	0.993288
P14209	CD99 antigen	CD99	0.325661	0.63776	-0.16603	0.925578	-0.577226	0.700521	-0.355753	-0.0609081	1.3061	0.727703	0.182539	-1.82196	0.863888	0.43975	0.744521	0.660939	1.27935	0.495581	0.980197	0.99703	-0.00923579	0.993619
P60985	Keratinocyte differentiation-associated protein	KRTDAP	1.67073	1.72624	1.2025	2.2779	2.12263	2.29046	2.09394	2.38823	2.51609	3.48244	1.39988	0.938336	2.7792	2.04213	3.76055	2.3967	1.36306	2.80334	0.982134	0.997313	-0.00828514	0.994274
A0A0C4DH38	Immunoglobulin heavy variable 5-51	IGHV5-51	4.81193	2.40019	3.12205	2.35399	2.33413	2.02589	3.58895	1.2744	2.61296	2.76631	2.00771	0.447328	1.08283	4.28325	3.79594	4.13716	3.18156	2.99819	0.982318	0.997313	-0.0126659	0.991259
Q9Y6Z7	Collectin-10	COLEC10	4.00249	5.38056	5.09251	5.40311	5.59863	5.0618	5.70374	4.60803	5.25298	5.53808	5.93877	3.31995	5.79102	5.0475	4.76788	5.18115	5.07564	6.24685	0.983993	0.997313	-0.00689941	0.995229
Q76LX8	A disintegrin and metalloproteinase with thrombospondin motifs 13	ADAMTS13	-0.0303853	0.551268	0.391396	0.266205	0.149326	-0.0967067	-0.352868	-0.540471	-0.439252	-0.463459	0.528959	-1.28623	-0.928257	-0.545737	0.162437	0.713571	0.20442	0.743351	0.98438	0.997313	-0.00555849	0.996155
Q9C0C9	(E3-independent) E2 ubiquitin-conjugating enzyme	UBE2O	0.260026	2.1824	1.32403	1.34206	0.727274	0.314338	1.02253	0.0494584	0.641124	0.890708	1.21128	-0.60148	1.44212	1.26749	0.904011	0.392071	0.820455	1.51954	0.985109	0.997313	0.0059577	1.00414
Q00325	Phosphate carrier protein, mitochondrial	SLC25A3	0.920609	3.75999	0.0326843	-1.52549	0.720907	1.47035	1.03823	0.663407	1.07703	1.54088	1.80726	3.22185	1.96212	-0.590522	0.71063	0.665193	1.07374	-0.995991	0.9853	0.997313	-0.011924	0.991769
P20742	Pregnancy zone protein	PZP	-0.56067	-1.47532	0.389489	-1.26374	-1.50092	-1.50972	-1.88716	-0.80677	-1.44853	-1.37866	-1.71247	-2.6003	-1.19994	-1.47332	1.17294	-1.03083	-1.24204	-1.12253	0.98679	0.997313	0.00686161	1.00477
Q96AQ6	Pre-B-cell leukemia transcription factor-interacting protein 1	PBXIP1	-0.460716	-1.09475	-0.599052	-0.416436	-0.201397	-0.673469	-0.30376	-0.569294	0.0849481	-0.16698	0.286987	-1.29794	-0.272497	-0.110393	-0.527042	-0.486547	-0.486219	-0.603185	0.987209	0.997313	-0.0029864	0.997932
P22891	Vitamin K-dependent protein Z	PROZ	1.9214	2.51993	3.11252	1.94801	1.79939	2.06651	2.49084	1.78488	2.61708	3.10917	2.6861	0.646512	3.26362	3.09374	2.28417	1.64387	2.43677	2.68177	0.987548	0.997313	-0.00509538	0.996474
P02787	Serotransferrin	TF	9.32923	7.74632	9.04655	7.29999	6.75473	6.34705	6.35104	6.25407	6.15004	5.4249	5.10724	4.42157	6.40371	6.98771	8.83218	8.97976	8.14958	7.76777	0.98784	0.997313	-0.0107985	0.992543
Q9H1E3	Nuclear ubiquitous casein and cyclin-dependent kinase substrate 1	NUCKS1	-1.10022	0.383095	-0.379393	0.623159	0.492437	0.49084	0.730524	1.10087	-0.0627561	0.580318	0.456784	-0.253309	0.649193	0.285353	0.910676	-0.813595	0.660364	0.357528	0.988313	0.997313	0.00426302	1.00296
P16233	Pancreatic triacylglycerol lipase	PNLIP	-1.74998	-1.34015	-2.90115	-1.82317	-2.55268	-2.50406	-0.797413	-2.5828	-1.41638	-0.471926	-2.17996	-2.72393	-0.977193	-1.84949	-2.09577	-1.27675	-1.92041	-1.45024	0.989002	0.997313	-0.00475213	0.996711
P02730	Band 3 anion transport protein	SLC4A1	1.77095	4.12108	2.57525	2.75826	-0.00751328	1.1012	1.94803	1.26477	2.16842	2.12293	2.92147	-0.396802	1.56013	2.78399	2.7141	1.81784	2.17089	2.34233	0.989501	0.997313	-0.00690348	0.995226
O60506	Heterogeneous nuclear ribonucleoprotein Q	SYNCRIP	-0.858129	-0.201114	-0.864539	-0.0594755	-0.312263	-0.611599	0.000811666	-0.241941	-0.412643	-0.66843	-0.17861	-0.895414	-0.149029	-0.677898	-0.201955	-0.470606	-0.53552	-0.289322	0.989542	0.997313	0.00186199	1.00129
P04275	von Willebrand factor	VWF	2.81269	2.90094	1.87027	2.45417	2.6358	1.76769	3.48788	1.13179	3.03052	2.42943	3.46115	0.243999	3.26366	2.50805	1.19705	2.51141	2.57406	3.89566	0.991733	0.997789	-0.00476156	0.996705
Q13557	Calcium/calmodulin-dependent protein kinase type II subunit delta	CAMK2D	-1.43497	-2.25258	-1.29012	-3.13644	-1.31198	-2.63802	-1.39885	0.871039	-1.65138	-2.51724	-2.13579	0.915317	-2.39453	-1.33553	-2.98082	-1.68197	-2.32123	-1.51852	0.991875	0.997789	0.00558141	1.00388
P02748	Complement component C9	C9	5.67618	6.08144	5.97087	5.74025	5.51797	6.09774	5.80428	5.4316	5.72915	5.75361	5.90614	4.00368	5.95446	5.51441	6.36472	6.67558	5.85927	5.98451	0.992414	0.997789	-0.00253486	0.998245
Q15517	Corneodesmosin	CDSN	0.963014	1.04609	0.972795	1.39025	1.77812	1.43998	1.34466	5.62994	1.48787	1.87464	1.50914	0.831501	1.75897	3.19637	1.85155	2.12826	2.10239	0.922618	0.992606	0.997789	0.00513648	1.00357
O14791	Apolipoprotein L1	APOL1	7.49895	6.47833	6.64617	6.53546	5.67678	6.61259	5.9951	6.39956	5.87622	6.84185	5.91935	5.71163	6.46149	5.60279	8.05387	5.99955	6.66048	7.22058	0.994203	0.998598	0.00238401	1.00165
Q14393	Growth arrest-specific protein 6	GAS6	-0.89388	0.220832	-0.169516	-0.190874	0.298211	0.215268	0.210556	-0.690041	-0.0701777	0.155587	-0.128918	-1.18387	0.643361	-0.225158	-0.363319	0.169946	0.395402	-0.0508821	0.994707	0.998598	0.00152612	1.00106
O75339	Cartilage intermediate layer protein 1	CILP	0.199321	0.255803	-0.245781	-0.236299	0.239041	0.114903	0.885069	-0.823017	1.22343	0.446965	0.949829	-1.44073	0.709595	1.0604	0.404138	-0.779972	0.919665	-0.166069	0.997423	0.999082	-0.00116256	0.999194
P0C0L5	Complement C4-B	C4B_2	3.67453	3.42623	3.68513	2.90865	2.11389	3.97694	3.50227	3.38922	3.27488	1.50417	3.05714	1.88649	3.4384	2.78763	3.89292	3.611	3.42031	3.06229	0.997504	0.999082	0.00106737	1.00074
Q9GZM7	Tubulointerstitial nephritis antigen-like	TINAGL1	-0.836321	-0.2425	-0.0308766	-0.446723	0.438613	-0.0615822	0.1017	-0.397763	0.241644	0.706237	0.684522	-1.3694	0.293842	-0.154852	-0.528814	0.429283	0.692701	-0.474745	0.998083	0.999082	0.000675743	1.00047
Q99542	Matrix metalloproteinase-19	MMP19	0.13129	0.901774	-0.174945	0.37331	0.18047	0.65301	0.589201	0.533351	0.638889	1.24344	1.11032	-0.417358	1.12045	0.390932	0.463591	-0.224554	0.871219	0.737246	0.998306	0.999082	0.000498935	1.00035
P01780	Immunoglobulin heavy variable 3-7	IGHV3-7	7.07515	5.97156	7.0653	5.8303	6.42565	5.23766	5.66574	5.42679	5.22477	6.23058	5.64575	5.00989	5.65842	5.43661	7.16605	6.82586	6.13376	6.25066	0.998759	0.999082	-0.00052421	0.999637
P05388	60S acidic ribosomal protein P0	RPLP0	-1.15415	-1.51821	-1.60322	-1.34161	-0.767225	-1.95725	-1.63547	-1.52906	-1.47189	-1.1765	-2.13691	0.122452	-1.26615	-1.07042	-2.16813	-1.22183	-1.64886	-1.93138	0.999082	0.999082	-0.000307085	0.999787
The p-value value of differential proteins is calculated using a two tailed T-test and adjusted using the fdr method.

## Sheet: Data 2
Differential expression genes of the main cell types between the control group and BA.2-BTI-BTI
gene	p_val	avg_log2FC	pct.1	pct.2	p_val_adj	cell_type
DNAJB1	1.89789e-39	0.853432	0.672	0.509	6.94647e-35	B
HSPA1B	1.24048e-13	0.83014	0.339	0.237	4.54029e-09	B
FOSB	1.76752e-31	0.697805	0.593	0.437	6.46931e-27	B
TUBB4B	1.59421e-31	0.626253	0.601	0.449	5.83498e-27	B
HSP90AA1	1.02464e-27	0.611402	0.847	0.79	3.75029e-23	B
IFRD1	2.52993e-31	0.570784	0.659	0.508	9.2598e-27	B
MARCKSL1	3.56116e-25	0.563333	0.591	0.473	1.30342e-20	B
PRDX1	8.59217e-26	0.546491	0.42	0.271	3.14482e-21	B
UBE2S	3.11447e-25	0.531232	0.552	0.414	1.13993e-20	B
MTRNR2L12	2.20572e-36	0.527762	0.84	0.707	8.07316e-32	B
RHOB	1.10971e-23	0.521513	0.454	0.31	4.06165e-19	B
TUBA1A	4.52624e-28	0.515376	0.743	0.628	1.65665e-23	B
HSPA8	4.31464e-22	0.514283	0.71	0.621	1.5792e-17	B
KLF6	1.59559e-31	0.504052	0.84	0.747	5.84001e-27	B
PPP1R15A	3.30437e-40	0.493225	0.895	0.829	1.20943e-35	B
SERTAD1	2.08663e-24	0.490847	0.648	0.523	7.63728e-20	B
AREG	1.16243e-12	0.473058	0.442	0.349	4.25459e-08	B
EGR1	1.65357e-09	0.468624	0.277	0.193	6.05223e-05	B
HSPH1	5.92618e-11	0.466252	0.534	0.459	2.16904e-06	B
H3F3B	7.55512e-44	0.4323	0.971	0.96	2.76525e-39	B
GADD45B	1.06482e-23	0.417979	0.838	0.783	3.89734e-19	B
FOS	9.85818e-20	0.411566	0.881	0.806	3.60819e-15	B
DDIT3	1.27507e-18	0.405827	0.652	0.546	4.66688e-14	B
EIF4A3	1.46063e-13	0.405688	0.397	0.297	5.34607e-09	B
HSPA5	1.55429e-20	0.40352	0.751	0.668	5.68885e-16	B
PLK2	4.44496e-18	0.403442	0.341	0.214	1.6269e-13	B
KLF2	5.78827e-14	0.40293	0.759	0.712	2.11857e-09	B
GLS	1.39148e-14	0.400396	0.525	0.425	5.09296e-10	B
NEU1	8.46724e-16	0.390596	0.33	0.215	3.0991e-11	B
IRS2	1.5789e-18	0.390141	0.251	0.135	5.77892e-14	B
DYNLL1	3.15819e-16	0.387031	0.407	0.285	1.15593e-11	B
SLC20A1	2.76184e-15	0.379523	0.345	0.237	1.01086e-10	B
TSPYL2	2.21258e-10	0.37795	0.522	0.441	8.09826e-06	B
CCNL1	6.97231e-13	0.375329	0.83	0.79	2.55193e-08	B
MT-ND4	1.68695e-33	0.3703	0.956	0.938	6.17441e-29	B
JUN	4.0303e-18	0.367108	0.957	0.931	1.47513e-13	B
JUND	1.58615e-32	0.366642	0.997	0.985	5.80545e-28	B
CD83	2.02152e-23	0.359132	0.921	0.855	7.39896e-19	B
ZC3H12A	8.97677e-12	0.356702	0.378	0.284	3.28559e-07	B
SRSF2	1.03054e-20	0.355165	0.796	0.741	3.77187e-16	B
CHMP1B	4.22942e-10	0.352722	0.345	0.259	1.54801e-05	B
TUBA1B	2.20896e-10	0.352019	0.627	0.581	8.08502e-06	B
HMGCS1	7.12986e-12	0.351029	0.31	0.219	2.6096e-07	B
DUSP2	7.77988e-08	0.348049	0.637	0.58	0.00284751	B
DUSP5	2.64246e-11	0.345664	0.37	0.278	9.67165e-07	B
ARL4A	4.39168e-12	0.345622	0.343	0.244	1.6074e-07	B
TOB1	3.42132e-13	0.345393	0.403	0.299	1.25224e-08	B
AMD1	1.79913e-10	0.341538	0.449	0.362	6.58498e-06	B
FUS	5.73965e-13	0.334364	0.799	0.77	2.10077e-08	B
EIF4A2	2.54788e-14	0.330443	0.743	0.684	9.3255e-10	B
POLR2A	8.68022e-09	0.32989	0.519	0.448	0.000317705	B
BACH2	2.78146e-11	0.329523	0.653	0.578	1.01804e-06	B
ARL6IP1	9.36291e-13	0.327907	0.688	0.635	3.42692e-08	B
MT-ND4L	3.6502e-25	0.326762	0.973	0.971	1.33601e-20	B
SOCS1	1.3506e-09	0.32324	0.54	0.471	4.94333e-05	B
ARIH1	1.09676e-09	0.319438	0.596	0.53	4.01425e-05	B
HMGB2	5.8783e-10	0.318734	0.416	0.332	2.15152e-05	B
CITED2	9.01336e-11	0.318711	0.597	0.528	3.29898e-06	B
DNAJA1	2.19375e-10	0.316314	0.654	0.579	8.02935e-06	B
BRD2	4.4112e-13	0.315437	0.729	0.654	1.61454e-08	B
IER5	5.82465e-16	0.314028	0.718	0.625	2.13188e-11	B
LY9	1.08738e-07	0.312884	0.525	0.46	0.00397992	B
EIF4G2	1.48058e-12	0.311448	0.706	0.628	5.41907e-08	B
SQSTM1	4.38984e-18	0.311333	0.872	0.844	1.60672e-13	B
GAS5	6.24398e-10	0.308974	0.767	0.763	2.28536e-05	B
HSP90AB1	5.64278e-16	0.308421	0.884	0.866	2.06531e-11	B
MAP1LC3B	5.40736e-10	0.308273	0.608	0.535	1.97915e-05	B
FAM53C	7.47306e-10	0.306024	0.266	0.185	2.73521e-05	B
DDX3X	7.8454e-09	0.304542	0.473	0.393	0.000287149	B
CD22	3.67593e-09	0.302235	0.327	0.247	0.000134543	B
FCER2	1.50488e-12	0.300065	0.395	0.287	5.508e-08	B
PHACTR1	8.3526e-08	0.298525	0.421	0.345	0.00305714	B
HLA-DQA1	4.42298e-20	0.298013	0.894	0.883	1.61885e-15	B
SRSF7	1.85639e-16	0.29771	0.836	0.803	6.79459e-12	B
ZFAND5	1.41776e-10	0.295149	0.517	0.441	5.18913e-06	B
NASP	6.81512e-08	0.293663	0.31	0.237	0.0024944	B
EIF5	1.64111e-15	0.293565	0.833	0.77	6.00663e-11	B
SLC38A2	4.17833e-09	0.29338	0.666	0.608	0.000152931	B
DDX3Y	2.17722e-07	0.291171	0.476	0.408	0.00796883	B
MAT2A	1.29029e-08	0.29053	0.343	0.265	0.000472258	B
AC073111.4	7.95597e-11	0.288242	0.275	0.186	2.91196e-06	B
TIPARP	1.05041e-08	0.283823	0.287	0.21	0.00038446	B
HLA-C	1.39169e-19	0.276714	0.972	0.978	5.09373e-15	B
IRF8	5.92727e-09	0.275912	0.613	0.539	0.000216944	B
FCRL1	1.35256e-07	0.275615	0.357	0.282	0.0049505	B
MT-ATP6	5.78851e-14	0.274392	0.939	0.943	2.11865e-09	B
CDKN1A	1.06606e-07	0.27348	0.529	0.46	0.0039019	B
TENT5C	8.99112e-08	0.272385	0.4	0.327	0.00329084	B
BTG2	4.82634e-08	0.269964	0.619	0.563	0.00176649	B
PLPP5	8.81371e-08	0.266719	0.253	0.183	0.00322591	B
NCL	2.00565e-11	0.26263	0.81	0.765	7.34088e-07	B
TSPYL1	3.2539e-08	0.258811	0.384	0.307	0.00119096	B
STK17A	5.69553e-10	0.255164	0.804	0.773	2.08462e-05	B
UBB	6.80133e-13	0.253933	0.871	0.865	2.48936e-08	B
GADD45A	1.42812e-07	0.250267	0.329	0.256	0.00522708	B
PSMB4	2.60746e-10	-0.252307	0.224	0.315	9.54358e-06	B
RPL37	3.99977e-45	-0.256028	0.981	0.99	1.46396e-40	B
THEMIS2	4.39382e-13	-0.262045	0.264	0.379	1.60818e-08	B
RPS14	1.62519e-41	-0.271069	0.985	0.989	5.94836e-37	B
EIF2S2	7.2555e-14	-0.272728	0.464	0.577	2.65558e-09	B
TSPAN3	5.67645e-13	-0.278615	0.276	0.389	2.07764e-08	B
UPF2	4.54197e-11	-0.280921	0.41	0.513	1.66241e-06	B
ARHGAP24	9.90252e-10	-0.281774	0.347	0.434	3.62442e-05	B
RPL37A	2.77296e-40	-0.297236	0.95	0.975	1.01493e-35	B
ATP5ME	7.88427e-14	-0.301685	0.309	0.424	2.88572e-09	B
NINJ1	5.10191e-14	-0.337996	0.334	0.453	1.86735e-09	B
TNFRSF13B	2.11174e-14	-0.353787	0.192	0.298	7.7292e-10	B
PPFIBP2	8.77318e-14	-0.354767	0.216	0.321	3.21107e-09	B
HIPK2	2.51839e-16	-0.356562	0.213	0.332	9.21757e-12	B
SMDT1	5.59486e-48	-0.520999	0.546	0.754	2.04777e-43	B
CRIP1	2.2482e-25	-0.564184	0.553	0.695	8.22864e-21	B
TMA7	2.80852e-81	-0.690349	0.585	0.8	1.02795e-76	B
RPS26	2.8372e-140	-1.33369	0.856	0.936	1.03844e-135	B
FOSB	2.07679e-157	0.841823	0.666	0.526	7.60125e-153	CD4T
RGCC	4.55672e-140	0.725947	0.585	0.43	1.6678e-135	CD4T
IRF1	4.69409e-155	0.725652	0.768	0.662	1.71808e-150	CD4T
TUBB4B	1.2477e-238	0.693168	0.787	0.664	4.56669e-234	CD4T
FUS	1.89965e-218	0.680341	0.898	0.839	6.9529e-214	CD4T
NASP	1.95669e-117	0.647515	0.456	0.31	7.16168e-113	CD4T
YPEL5	2.91544e-143	0.637037	0.664	0.542	1.06708e-138	CD4T
MKNK2	5.41701e-118	0.636497	0.41	0.26	1.98268e-113	CD4T
MARCKSL1	1.01945e-148	0.62284	0.66	0.536	3.7313e-144	CD4T
GLS	1.42782e-82	0.612038	0.566	0.453	5.22596e-78	CD4T
SRSF2	3.57776e-205	0.600057	0.828	0.724	1.3095e-200	CD4T
DNAJA1	1.74062e-159	0.599974	0.693	0.56	6.37083e-155	CD4T
MTRNR2L12	5.61463e-149	0.59979	0.766	0.648	2.05501e-144	CD4T
KLF6	1.33984e-140	0.56971	0.852	0.783	4.90393e-136	CD4T
MYADM	1.75671e-90	0.554687	0.371	0.245	6.42974e-86	CD4T
IFRD1	1.18234e-115	0.55157	0.637	0.506	4.32747e-111	CD4T
OAT	1.58512e-104	0.545794	0.337	0.202	5.8017e-100	CD4T
NR4A2	2.34605e-92	0.52989	0.591	0.468	8.58678e-88	CD4T
DYNLL1	1.20693e-84	0.527993	0.475	0.358	4.41747e-80	CD4T
HSPA5	4.71635e-122	0.527472	0.771	0.697	1.72623e-117	CD4T
SRSF5	1.28341e-146	0.51752	0.808	0.736	4.69741e-142	CD4T
ARIH1	4.08537e-58	0.517159	0.509	0.417	1.49529e-53	CD4T
GTF2B	2.37845e-82	0.512792	0.396	0.28	8.70536e-78	CD4T
SQSTM1	1.69935e-77	0.510167	0.62	0.529	6.21979e-73	CD4T
NUFIP2	1.70773e-80	0.509523	0.565	0.46	6.25045e-76	CD4T
EIF4A3	2.65035e-89	0.50715	0.48	0.361	9.70053e-85	CD4T
CASP3	2.82734e-70	0.50595	0.282	0.178	1.03483e-65	CD4T
DDX3Y	1.09595e-57	0.498278	0.452	0.357	4.0113e-53	CD4T
PPP1R15A	3.10806e-169	0.489051	0.894	0.826	1.13758e-164	CD4T
JUND	7.75193e-221	0.482199	0.983	0.976	2.83728e-216	CD4T
EIF4G2	2.34875e-100	0.478852	0.744	0.662	8.59665e-96	CD4T
HIPK1	3.77643e-31	0.47302	0.32	0.256	1.38221e-26	CD4T
UBE2S	2.97089e-85	0.469	0.586	0.485	1.08737e-80	CD4T
JPT1	2.82558e-68	0.468166	0.269	0.165	1.03419e-63	CD4T
HSPH1	9.17264e-54	0.466029	0.404	0.309	3.35728e-49	CD4T
TUBA1A	1.63156e-116	0.465185	0.836	0.787	5.97167e-112	CD4T
DDIT3	4.25659e-73	0.464625	0.592	0.505	1.55795e-68	CD4T
CD83	7.0377e-52	0.464625	0.263	0.172	2.57587e-47	CD4T
ZNF331	7.92027e-47	0.461312	0.38	0.295	2.8989e-42	CD4T
SPTAN1	1.18593e-50	0.46009	0.482	0.396	4.34063e-46	CD4T
ADGRE5	6.57516e-35	0.458686	0.316	0.247	2.40657e-30	CD4T
HSP90AB1	1.82775e-160	0.453956	0.858	0.81	6.68973e-156	CD4T
NFKB1	2.44401e-36	0.448966	0.489	0.425	8.94532e-32	CD4T
TSPYL2	3.6141e-62	0.44852	0.656	0.583	1.3228e-57	CD4T
DDX3X	1.30562e-49	0.445013	0.513	0.432	4.77871e-45	CD4T
CCNL1	9.71076e-78	0.442997	0.831	0.776	3.55423e-73	CD4T
IRS2	1.06819e-67	0.441263	0.488	0.384	3.9097e-63	CD4T
MT-ND4	6.20042e-129	0.439622	0.937	0.91	2.26942e-124	CD4T
PELI1	3.84895e-47	0.437717	0.472	0.387	1.40875e-42	CD4T
HERPUD1	6.88971e-82	0.436716	0.685	0.609	2.5217e-77	CD4T
EIF4A1	5.777e-85	0.434798	0.697	0.631	2.11444e-80	CD4T
TNFAIP3	8.63999e-131	0.433197	0.958	0.931	3.16232e-126	CD4T
SFPQ	1.01407e-88	0.428852	0.801	0.748	3.71158e-84	CD4T
ARL6IP1	2.48565e-66	0.428291	0.611	0.541	9.09772e-62	CD4T
AREG	1.16609e-38	0.424724	0.433	0.359	4.26799e-34	CD4T
PRDX1	1.73611e-45	0.424278	0.394	0.315	6.35435e-41	CD4T
CSRNP1	2.87405e-50	0.418151	0.454	0.367	1.05193e-45	CD4T
SMARCA2	4.95899e-38	0.414045	0.445	0.371	1.81504e-33	CD4T
SLC20A1	1.25911e-36	0.412245	0.357	0.28	4.60846e-32	CD4T
ZFAND5	2.67319e-62	0.411683	0.506	0.41	9.78413e-58	CD4T
IVNS1ABP	4.14936e-37	0.41166	0.448	0.375	1.51871e-32	CD4T
MIDN	5.03895e-74	0.409278	0.573	0.474	1.8443e-69	CD4T
SLC38A2	1.81646e-55	0.408319	0.669	0.599	6.64842e-51	CD4T
SLC7A5	1.10134e-30	0.407859	0.349	0.28	4.031e-26	CD4T
YWHAZ	2.11065e-90	0.405275	0.812	0.765	7.72519e-86	CD4T
GRASP	3.845e-48	0.401363	0.281	0.194	1.40731e-43	CD4T
PTGER4	3.43872e-55	0.399679	0.574	0.493	1.25861e-50	CD4T
H3F3B	1.33693e-197	0.399597	0.984	0.983	4.8933e-193	CD4T
EIF5	8.8593e-79	0.396512	0.777	0.725	3.24259e-74	CD4T
ODC1	8.14553e-55	0.395842	0.479	0.381	2.98135e-50	CD4T
ZNF10	9.87055e-32	0.394599	0.284	0.215	3.61272e-27	CD4T
CFL1	2.02106e-87	0.393667	0.747	0.699	7.39727e-83	CD4T
GADD45A	3.76923e-57	0.388028	0.47	0.374	1.37958e-52	CD4T
MT-ATP6	7.72197e-100	0.387391	0.945	0.932	2.82632e-95	CD4T
SBDS	1.06378e-48	0.386246	0.558	0.49	3.89355e-44	CD4T
AMD1	4.42338e-67	0.38006	0.546	0.446	1.619e-62	CD4T
H2AFZ	2.09082e-41	0.372384	0.647	0.603	7.65259e-37	CD4T
DNAJB6	2.01813e-27	0.369584	0.392	0.334	7.38654e-23	CD4T
NUDT4	4.34796e-37	0.369475	0.292	0.216	1.5914e-32	CD4T
ZBTB10	2.51477e-36	0.369325	0.3	0.225	9.20432e-32	CD4T
MAPRE2	2.34688e-29	0.367987	0.428	0.365	8.58981e-25	CD4T
NOP56	2.14421e-36	0.367311	0.304	0.229	7.84801e-32	CD4T
ASXL1	3.28542e-32	0.366495	0.507	0.45	1.2025e-27	CD4T
TUBA1B	1.14338e-47	0.365263	0.653	0.606	4.18489e-43	CD4T
SMAD7	6.10464e-25	0.364112	0.439	0.389	2.23436e-20	CD4T
LINC01578	1.87364e-112	0.363458	0.932	0.916	6.8577e-108	CD4T
G3BP2	2.52386e-35	0.362174	0.509	0.448	9.23757e-31	CD4T
EZR	1.00423e-18	0.356939	0.526	0.495	3.67558e-14	CD4T
MT-ND4L	1.07143e-122	0.356663	0.979	0.975	3.92153e-118	CD4T
POLR2A	8.79044e-39	0.355987	0.6	0.539	3.21739e-34	CD4T
HNRNPAB	2.10868e-41	0.355749	0.28	0.198	7.71797e-37	CD4T
GOLGB1	1.90032e-15	0.352957	0.341	0.3	6.95538e-11	CD4T
TAGLN2	2.52118e-41	0.352494	0.638	0.591	9.22775e-37	CD4T
CALM2	7.18579e-76	0.351886	0.796	0.766	2.63007e-71	CD4T
JMJD1C	9.17076e-26	0.35169	0.525	0.478	3.35659e-21	CD4T
CALM1	5.8214e-120	0.34594	0.914	0.913	2.13069e-115	CD4T
TAGAP	2.52842e-36	0.344658	0.53	0.463	9.25426e-32	CD4T
MT-ATP8	1.7685e-64	0.344271	0.916	0.906	6.47288e-60	CD4T
ZC3HAV1	2.42e-55	0.342959	0.605	0.518	8.85746e-51	CD4T
MAP3K2	1.71179e-17	0.342788	0.421	0.379	6.26532e-13	CD4T
FAM53C	6.7972e-41	0.342325	0.275	0.194	2.48784e-36	CD4T
SOD2	5.95503e-28	0.340964	0.377	0.316	2.1796e-23	CD4T
GNAS	1.19766e-71	0.340452	0.839	0.803	4.38357e-67	CD4T
TLE4	1.95074e-33	0.340029	0.512	0.448	7.1399e-29	CD4T
DDX39A	7.73276e-29	0.337761	0.404	0.343	2.83027e-24	CD4T
ARID4B	2.74877e-27	0.333767	0.603	0.564	1.00608e-22	CD4T
NCL	4.98658e-55	0.333604	0.727	0.683	1.82514e-50	CD4T
HSP90AA1	2.46823e-47	0.332775	0.781	0.757	9.03395e-43	CD4T
BACH2	1.40196e-26	0.332678	0.505	0.453	5.13131e-22	CD4T
HLA-C	1.78298e-123	0.330623	0.964	0.958	6.52587e-119	CD4T
HNRNPH1	1.98593e-22	0.327495	0.615	0.585	7.26871e-18	CD4T
ARL4C	3.39556e-42	0.323843	0.681	0.626	1.24281e-37	CD4T
RNF125	1.0058e-23	0.323526	0.484	0.431	3.68133e-19	CD4T
RELB	1.27494e-27	0.322062	0.508	0.455	4.66641e-23	CD4T
NFKBIA	1.95147e-91	0.321985	0.958	0.93	7.14257e-87	CD4T
HMGB2	3.5013e-30	0.31935	0.409	0.342	1.28151e-25	CD4T
PER1	3.10617e-34	0.317311	0.578	0.522	1.13689e-29	CD4T
WDR74	7.42965e-26	0.316054	0.34	0.282	2.71933e-21	CD4T
CDK17	8.71013e-20	0.314583	0.456	0.409	3.18799e-15	CD4T
UBB	1.46242e-55	0.313479	0.758	0.734	5.35262e-51	CD4T
EIF4A2	6.90432e-46	0.312834	0.726	0.692	2.52705e-41	CD4T
IDI1	1.36713e-25	0.312581	0.405	0.348	5.00383e-21	CD4T
MT-CO2	4.86326e-88	0.3089	0.998	0.995	1.78e-83	CD4T
JMY	2.08175e-24	0.307806	0.371	0.313	7.61942e-20	CD4T
SERTAD1	1.71269e-36	0.304885	0.678	0.657	6.2686e-32	CD4T
USP3	1.60447e-24	0.302943	0.56	0.517	5.87252e-20	CD4T
NR4A1	1.80442e-32	0.301666	0.262	0.191	6.60437e-28	CD4T
HSPD1	1.13868e-21	0.299324	0.316	0.262	4.16768e-17	CD4T
ZC3H12A	1.11314e-20	0.298371	0.397	0.343	4.07422e-16	CD4T
KDM6B	2.88013e-17	0.298316	0.335	0.288	1.05416e-12	CD4T
TUBA4A	1.03056e-36	0.297167	0.646	0.617	3.77195e-32	CD4T
MT-ND1	9.35628e-65	0.297004	0.971	0.967	3.42449e-60	CD4T
IER5L	1.79085e-24	0.296618	0.365	0.307	6.5547e-20	CD4T
NFKB2	8.65629e-18	0.294219	0.417	0.372	3.16829e-13	CD4T
SRSF7	4.60295e-55	0.293681	0.875	0.853	1.68472e-50	CD4T
EIF1	9.19891e-201	0.292165	0.997	0.995	3.36689e-196	CD4T
ESYT2	3.08471e-22	0.291892	0.446	0.394	1.12904e-17	CD4T
EPC1	1.80833e-31	0.290647	0.67	0.635	6.61867e-27	CD4T
ANXA1	3.65173e-08	0.289227	0.322	0.293	0.00133657	CD4T
UBALD2	1.54326e-32	0.288721	0.562	0.515	5.64849e-28	CD4T
SAT1	4.85146e-36	0.288245	0.766	0.738	1.77568e-31	CD4T
CHD1	1.92293e-19	0.28805	0.533	0.489	7.03813e-15	CD4T
IRF9	1.58901e-15	0.287801	0.369	0.329	5.81594e-11	CD4T
RHOH	1.43522e-19	0.287027	0.555	0.524	5.25306e-15	CD4T
MT2A	5.32982e-11	0.286592	0.272	0.233	1.95077e-06	CD4T
RSRP1	1.74274e-20	0.286358	0.712	0.699	6.3786e-16	CD4T
SMARCA5	3.29879e-20	0.285875	0.316	0.266	1.20739e-15	CD4T
KANSL2	8.20416e-27	0.285117	0.261	0.197	3.0028e-22	CD4T
RBM39	3.37349e-42	0.283787	0.835	0.811	1.23473e-37	CD4T
VIM	3.07138e-21	0.283146	0.788	0.784	1.12415e-16	CD4T
IDS	1.34431e-20	0.282124	0.592	0.553	4.92031e-16	CD4T
HNRNPA2B1	1.63024e-20	0.280685	0.814	0.81	5.96683e-16	CD4T
CLK1	2.89769e-19	0.280055	0.585	0.555	1.06058e-14	CD4T
SLC3A2	6.52087e-22	0.279527	0.485	0.442	2.3867e-17	CD4T
PPP1R15B	3.26538e-19	0.279079	0.265	0.216	1.19516e-14	CD4T
CDC14A	1.54747e-12	0.279056	0.274	0.236	5.66389e-08	CD4T
MALAT1	1.43718e-80	0.278332	1	1	5.26021e-76	CD4T
TOP1	3.75587e-18	0.277314	0.302	0.252	1.37469e-13	CD4T
PCM1	2.39842e-12	0.277254	0.432	0.401	8.77846e-08	CD4T
MAD1L1	6.12151e-30	0.273492	0.263	0.194	2.24053e-25	CD4T
IRF2BP2	5.31007e-18	0.273327	0.386	0.343	1.94354e-13	CD4T
UBC	1.95019e-77	0.271618	0.937	0.945	7.1379e-73	CD4T
CALR	2.20561e-42	0.26894	0.764	0.738	8.07277e-38	CD4T
RALGAPA1	1.00363e-15	0.267869	0.295	0.251	3.67339e-11	CD4T
PFKFB3	5.95092e-13	0.267865	0.278	0.237	2.17809e-08	CD4T
BCLAF1	8.65182e-14	0.267281	0.55	0.53	3.16665e-09	CD4T
SAFB2	2.07679e-13	0.266774	0.364	0.324	7.60127e-09	CD4T
FOXO1	1.79485e-18	0.266569	0.413	0.366	6.56934e-14	CD4T
PIM3	2.41453e-12	0.265423	0.362	0.328	8.83744e-08	CD4T
CHD2	9.96444e-18	0.261277	0.663	0.636	3.64709e-13	CD4T
ITPKB	3.18996e-20	0.260012	0.473	0.424	1.16756e-15	CD4T
G3BP1	8.44236e-11	0.259499	0.291	0.257	3.08999e-06	CD4T
MT-CO1	8.72183e-61	0.258033	0.997	0.996	3.19228e-56	CD4T
ZBTB1	8.5388e-16	0.2571	0.259	0.216	3.12529e-11	CD4T
TRIM28	8.68137e-16	0.255742	0.322	0.278	3.17747e-11	CD4T
CEMIP2	1.92105e-15	0.255384	0.338	0.293	7.03122e-11	CD4T
PLK2	5.45992e-19	0.254846	0.271	0.22	1.99838e-14	CD4T
MCL1	3.00227e-19	0.254703	0.539	0.5	1.09886e-14	CD4T
SKP1	1.35025e-14	0.253912	0.657	0.639	4.94206e-10	CD4T
LDHA	2.23346e-22	0.253691	0.652	0.631	8.17469e-18	CD4T
H3F3A	1.24151e-37	0.253065	0.819	0.817	4.54405e-33	CD4T
CEBPB	1.37072e-14	0.253033	0.412	0.373	5.01696e-10	CD4T
VCP	4.60004e-16	0.252713	0.513	0.479	1.68366e-11	CD4T
HLA-B	1.47607e-106	0.252209	0.987	0.987	5.40257e-102	CD4T
CBX4	2.38084e-29	0.250883	0.493	0.424	8.71411e-25	CD4T
MYLIP	1.54651e-19	0.250162	0.534	0.492	5.66037e-15	CD4T
HIST1H1D	2.83628e-29	-0.250234	0.252	0.33	1.03811e-24	CD4T
COX7C	4.13953e-72	-0.250387	0.768	0.877	1.51511e-67	CD4T
RPL23A	6.29027e-107	-0.250749	0.889	0.934	2.3023e-102	CD4T
UBA52	1.04266e-92	-0.250999	0.857	0.915	3.81625e-88	CD4T
RPL31	6.92163e-88	-0.253487	0.856	0.923	2.53339e-83	CD4T
DENND2D	3.3283e-46	-0.253673	0.173	0.264	1.21819e-41	CD4T
CD52	4.11824e-49	-0.255719	0.522	0.636	1.50732e-44	CD4T
RPS25	9.23739e-155	-0.255971	0.941	0.961	3.38098e-150	CD4T
ATP5F1E	1.75976e-72	-0.256175	0.742	0.841	6.44089e-68	CD4T
RPLP1	3.41031e-131	-0.256603	0.976	0.985	1.24821e-126	CD4T
FAU	1.74694e-129	-0.257156	0.919	0.947	6.39398e-125	CD4T
TBCA	2.14156e-48	-0.257556	0.277	0.382	7.83834e-44	CD4T
CD3G	7.85411e-50	-0.257671	0.337	0.45	2.87468e-45	CD4T
RPS18	9.77174e-139	-0.259101	0.96	0.975	3.57656e-134	CD4T
RPS14	1.20184e-149	-0.264849	0.95	0.968	4.39884e-145	CD4T
RPS15A	4.98725e-193	-0.265155	0.966	0.973	1.82539e-188	CD4T
S100A11	1.09274e-52	-0.268939	0.229	0.339	3.99954e-48	CD4T
CD3D	9.8722e-63	-0.272228	0.577	0.7	3.61332e-58	CD4T
RPLP2	3.35222e-156	-0.276005	0.914	0.958	1.22695e-151	CD4T
RPL27	4.52796e-104	-0.276775	0.838	0.902	1.65728e-99	CD4T
RPS17	2.04884e-75	-0.279019	0.669	0.782	7.49895e-71	CD4T
RPL36	3.44913e-160	-0.282083	0.918	0.946	1.26242e-155	CD4T
RPS8	1.32616e-203	-0.289612	0.963	0.977	4.85388e-199	CD4T
BIN1	4.13221e-72	-0.290394	0.248	0.377	1.51243e-67	CD4T
RPL41	6.14746e-201	-0.290841	0.974	0.98	2.25003e-196	CD4T
ATP5ME	3.38162e-64	-0.292663	0.262	0.386	1.23771e-59	CD4T
RPS12	2.85714e-195	-0.293398	0.969	0.978	1.04574e-190	CD4T
RPL38	4.24382e-123	-0.294274	0.854	0.928	1.55328e-118	CD4T
RPL22	2.80388e-145	-0.296593	0.896	0.944	1.02625e-140	CD4T
TXNIP	1.76082e-56	-0.309975	0.737	0.83	6.44478e-52	CD4T
RPL35A	2.06121e-182	-0.310217	0.917	0.949	7.54423e-178	CD4T
RPS21	8.11413e-164	-0.311402	0.917	0.959	2.96985e-159	CD4T
MAP3K1	5.22725e-55	-0.312073	0.156	0.252	1.91323e-50	CD4T
RPL39	1.89171e-206	-0.315586	0.944	0.964	6.92386e-202	CD4T
RPS27	1.0863e-177	-0.321388	0.968	0.98	3.97596e-173	CD4T
RPS3A	2.02948e-152	-0.325753	0.949	0.975	7.42811e-148	CD4T
RPS28	4.67519e-207	-0.327923	0.94	0.966	1.71117e-202	CD4T
UQCRB	1.63328e-97	-0.328304	0.7	0.81	5.97798e-93	CD4T
RPS29	5.90241e-149	-0.330175	0.881	0.946	2.16034e-144	CD4T
RPS15	1.15094e-258	-0.339094	0.93	0.961	4.21256e-254	CD4T
RPL36A	7.27031e-183	-0.349683	0.879	0.939	2.66101e-178	CD4T
RPL34	2.36349e-304	-0.356089	0.951	0.977	8.65061e-300	CD4T
DDIT4	8.89885e-79	-0.376531	0.568	0.705	3.25707e-74	CD4T
RPL37	1.38608e-306	-0.396222	0.938	0.968	5.07319e-302	CD4T
RPL37A	6.58132e-234	-0.4118	0.856	0.942	2.40883e-229	CD4T
SH3YL1	1.40195e-135	-0.416904	0.132	0.284	5.13127e-131	CD4T
SMDT1	4.18259e-208	-0.527939	0.449	0.673	1.53087e-203	CD4T
TMA7	0	-0.65083	0.679	0.872	0	CD4T
RPS26	0	-1.10455	0.809	0.921	0	CD4T
TUBB4B	0	0.951694	0.8	0.592	0	CD8T
MTRNR2L12	0	0.824152	0.81	0.652	0	CD8T
GNLY	1.85988e-116	0.740615	0.514	0.365	6.80735e-112	CD8T
KLF6	2.4022e-299	0.71484	0.856	0.725	8.79228e-295	CD8T
MARCKSL1	1.01717e-246	0.688231	0.656	0.481	3.72294e-242	CD8T
JPT1	6.87501e-161	0.565338	0.307	0.151	2.51632e-156	CD8T
ODC1	2.03899e-146	0.562709	0.552	0.402	7.4629e-142	CD8T
DNAJA1	3.22401e-182	0.559514	0.693	0.556	1.18002e-177	CD8T
FOSB	1.13666e-107	0.55805	0.591	0.48	4.1603e-103	CD8T
FUS	2.31014e-248	0.550852	0.869	0.794	8.45534e-244	CD8T
RHOB	2.80851e-103	0.548452	0.319	0.191	1.02794e-98	CD8T
DYNLL1	4.79285e-132	0.542359	0.474	0.328	1.75423e-127	CD8T
EIF4A3	2.38879e-146	0.541774	0.462	0.307	8.74321e-142	CD8T
AMD1	2.33586e-146	0.520976	0.558	0.413	8.54948e-142	CD8T
IFRD1	2.59901e-140	0.51854	0.596	0.457	9.51265e-136	CD8T
UBE2S	2.09083e-161	0.518521	0.644	0.496	7.65263e-157	CD8T
YBX3	9.62612e-99	0.514742	0.392	0.266	3.52326e-94	CD8T
MIDN	6.58977e-156	0.513604	0.599	0.449	2.41192e-151	CD8T
SRSF2	8.86635e-215	0.507495	0.851	0.758	3.24517e-210	CD8T
MKNK2	6.12079e-127	0.504552	0.381	0.236	2.24027e-122	CD8T
NEU1	1.17801e-95	0.50421	0.309	0.19	4.31165e-91	CD8T
SERTAD1	6.14279e-151	0.48912	0.739	0.631	2.24832e-146	CD8T
NASP	5.59916e-114	0.481689	0.408	0.272	2.04935e-109	CD8T
CSRNP1	2.45653e-103	0.478505	0.487	0.359	8.99114e-99	CD8T
OAT	1.40568e-133	0.474223	0.346	0.198	5.14493e-129	CD8T
TUBA1B	4.0617e-118	0.473433	0.708	0.621	1.48662e-113	CD8T
DNAJB1	2.2355e-100	0.472862	0.827	0.783	8.18216e-96	CD8T
NR4A2	1.18176e-115	0.464667	0.641	0.513	4.32535e-111	CD8T
MT2A	4.92467e-74	0.460557	0.367	0.255	1.80248e-69	CD8T
NUFIP2	2.21347e-106	0.45777	0.532	0.407	8.10153e-102	CD8T
PPP1R15A	1.09521e-202	0.456655	0.909	0.845	4.00857e-198	CD8T
RGCC	8.20743e-52	0.45659	0.511	0.432	3.004e-47	CD8T
EIF4G2	1.13587e-129	0.455352	0.706	0.609	4.15738e-125	CD8T
HSPH1	3.31027e-82	0.454255	0.388	0.272	1.21159e-77	CD8T
TUBA1A	4.31936e-125	0.453535	0.82	0.767	1.58093e-120	CD8T
HSPA5	4.9233e-138	0.446969	0.846	0.777	1.80198e-133	CD8T
JUND	7.27578e-237	0.44026	0.986	0.984	2.66301e-232	CD8T
UBB	4.95794e-174	0.439335	0.893	0.844	1.81465e-169	CD8T
HSP90AA1	2.46053e-101	0.438245	0.862	0.815	9.00579e-97	CD8T
ZEB2	1.58049e-48	0.426634	0.428	0.345	5.78475e-44	CD8T
H3F3B	8.63844e-234	0.422934	0.994	0.988	3.16176e-229	CD8T
GZMB	1.28261e-47	0.418631	0.376	0.289	4.69449e-43	CD8T
BRD2	1.54547e-105	0.418581	0.713	0.618	5.65657e-101	CD8T
IER5L	1.9237e-66	0.416582	0.486	0.385	7.04095e-62	CD8T
GLS	1.47024e-81	0.415492	0.516	0.408	5.38124e-77	CD8T
ZFAND5	4.78465e-92	0.413272	0.498	0.377	1.75123e-87	CD8T
TUBB2A	5.35265e-76	0.41266	0.267	0.164	1.95912e-71	CD8T
GADD45A	2.45606e-85	0.412041	0.467	0.349	8.98942e-81	CD8T
POLR2A	2.58862e-79	0.403121	0.588	0.49	9.47459e-75	CD8T
HLA-C	1.62627e-238	0.40186	0.993	0.991	5.95232e-234	CD8T
CALM1	2.54323e-213	0.401543	0.963	0.951	9.30846e-209	CD8T
HSP90AB1	1.02342e-182	0.399265	0.912	0.885	3.74582e-178	CD8T
H2AFX	1.79929e-93	0.395687	0.65	0.552	6.5856e-89	CD8T
SLC3A2	1.5029e-79	0.3915	0.575	0.476	5.50077e-75	CD8T
FLNA	9.66469e-45	0.389007	0.442	0.363	3.53737e-40	CD8T
SLC7A5	1.52105e-56	0.388629	0.482	0.383	5.5672e-52	CD8T
AL138963.4	9.90292e-24	0.388478	0.42	0.369	3.62457e-19	CD8T
SMAD7	1.72472e-53	0.388365	0.474	0.394	6.31265e-49	CD8T
IRF1	2.11787e-95	0.387412	0.746	0.662	7.75163e-91	CD8T
SLC38A2	5.79775e-75	0.385915	0.659	0.58	2.12203e-70	CD8T
AHNAK	3.69749e-33	0.384497	0.468	0.402	1.35332e-28	CD8T
MT-ND5	6.29584e-78	0.381157	0.926	0.914	2.30434e-73	CD8T
ZC3H12A	1.47223e-63	0.378178	0.463	0.359	5.38851e-59	CD8T
HLA-DRB1	4.05136e-50	0.371444	0.258	0.174	1.48284e-45	CD8T
PRDX1	7.60048e-59	0.371117	0.353	0.26	2.78185e-54	CD8T
MYADM	1.52735e-59	0.364783	0.412	0.314	5.59025e-55	CD8T
SLC20A1	2.15844e-56	0.363154	0.361	0.268	7.90009e-52	CD8T
HERPUD1	9.45281e-77	0.36207	0.721	0.657	3.45982e-72	CD8T
SQSTM1	6.0104e-84	0.361122	0.718	0.629	2.19987e-79	CD8T
HMGB2	1.79751e-56	0.361031	0.459	0.366	6.57905e-52	CD8T
GTF2B	1.58584e-62	0.360408	0.366	0.268	5.80434e-58	CD8T
TSPYL2	7.39981e-53	0.359969	0.64	0.564	2.7084e-48	CD8T
ADGRE5	6.75061e-60	0.359462	0.532	0.43	2.47079e-55	CD8T
EIF4A1	8.48442e-90	0.357024	0.76	0.688	3.10538e-85	CD8T
YPEL5	3.16988e-69	0.356459	0.667	0.602	1.16021e-64	CD8T
AC020916.1	8.05909e-32	0.354306	0.26	0.195	2.94971e-27	CD8T
ARL6IP1	3.54958e-69	0.353343	0.628	0.555	1.29918e-64	CD8T
DDX3X	1.95465e-57	0.352103	0.489	0.399	7.15421e-53	CD8T
IVNS1ABP	1.87354e-67	0.349986	0.394	0.288	6.85736e-63	CD8T
SRSF7	1.80582e-100	0.348731	0.891	0.859	6.60949e-96	CD8T
TENT5C	1.57509e-68	0.347506	0.391	0.279	5.76497e-64	CD8T
SPTAN1	5.32464e-56	0.346318	0.435	0.341	1.94887e-51	CD8T
SRSF5	4.69987e-99	0.342532	0.802	0.748	1.7202e-94	CD8T
CASP3	1.24173e-65	0.341824	0.269	0.173	4.54485e-61	CD8T
LINC02446	6.88745e-28	0.340763	0.406	0.345	2.52088e-23	CD8T
TUBA4A	1.83611e-89	0.340144	0.74	0.663	6.72033e-85	CD8T
LGALS1	2.2068e-30	0.339269	0.333	0.266	8.07712e-26	CD8T
MT-ATP6	4.57929e-105	0.337502	0.963	0.961	1.67606e-100	CD8T
YWHAZ	5.77214e-116	0.33362	0.861	0.813	2.11266e-111	CD8T
DDIT3	3.57535e-61	0.332593	0.593	0.504	1.30862e-56	CD8T
EIF5	1.76511e-89	0.332151	0.761	0.696	6.46047e-85	CD8T
SAT1	8.25486e-52	0.328803	0.791	0.749	3.02136e-47	CD8T
CALR	1.07139e-85	0.327968	0.839	0.798	3.92139e-81	CD8T
HSPA8	7.96587e-90	0.326558	0.895	0.877	2.91559e-85	CD8T
DYNLL2	1.15652e-64	0.326386	0.326	0.223	4.23299e-60	CD8T
TAGAP	6.34696e-55	0.326094	0.517	0.429	2.32305e-50	CD8T
EZR	4.68772e-47	0.323654	0.654	0.597	1.71575e-42	CD8T
HIPK1	7.97678e-42	0.320977	0.371	0.292	2.91958e-37	CD8T
CKS2	5.9664e-59	0.3201	0.263	0.172	2.18376e-54	CD8T
AZIN1	2.37188e-54	0.319814	0.341	0.249	8.68133e-50	CD8T
PPP1R16B	4.54473e-34	0.319028	0.333	0.263	1.66341e-29	CD8T
PTGER4	8.54086e-47	0.318688	0.536	0.46	3.12604e-42	CD8T
AREG	7.57166e-27	0.314149	0.284	0.225	2.7713e-22	CD8T
CBX4	3.81406e-58	0.313927	0.529	0.436	1.39599e-53	CD8T
NCL	4.53095e-65	0.312877	0.782	0.744	1.65837e-60	CD8T
H2AFZ	1.49549e-42	0.311026	0.635	0.592	5.47366e-38	CD8T
MT-ATP8	3.36583e-58	0.309845	0.927	0.926	1.23193e-53	CD8T
IER5	2.37118e-64	0.309636	0.662	0.573	8.67876e-60	CD8T
CDK17	2.0657e-41	0.306203	0.531	0.458	7.56067e-37	CD8T
GADD45B	1.76612e-46	0.30604	0.861	0.842	6.46417e-42	CD8T
CCNL1	3.14096e-62	0.305762	0.778	0.733	1.14962e-57	CD8T
SFPQ	3.48262e-72	0.305602	0.774	0.73	1.27467e-67	CD8T
NUDT4	2.31264e-51	0.301948	0.283	0.197	8.46449e-47	CD8T
NOP56	6.16411e-44	0.301169	0.301	0.221	2.25613e-39	CD8T
VIM	1.61433e-52	0.301083	0.874	0.853	5.90862e-48	CD8T
CFL1	7.89435e-111	0.29931	0.88	0.835	2.88941e-106	CD8T
SLC9A3R1	2.57702e-43	0.298407	0.342	0.259	9.43214e-39	CD8T
IRS2	1.35494e-34	0.298288	0.296	0.228	4.95922e-30	CD8T
MAP1LC3B	2.94465e-50	0.297785	0.539	0.453	1.07777e-45	CD8T
PTPRE	1.51474e-32	0.297665	0.269	0.204	5.5441e-28	CD8T
TAGLN2	1.69917e-49	0.296494	0.777	0.74	6.21912e-45	CD8T
CALM2	1.0661e-74	0.295023	0.823	0.797	3.90203e-70	CD8T
MCL1	1.69334e-39	0.294857	0.59	0.528	6.1978e-35	CD8T
UBALD2	1.12968e-49	0.29121	0.593	0.518	4.13475e-45	CD8T
VCP	1.04644e-43	0.291121	0.579	0.514	3.83009e-39	CD8T
ARL4C	5.67196e-55	0.291119	0.705	0.628	2.076e-50	CD8T
DDX3Y	4.60174e-35	0.289569	0.454	0.383	1.68428e-30	CD8T
FAM53C	8.60918e-52	0.288987	0.26	0.174	3.15104e-47	CD8T
ZBTB1	9.99352e-42	0.288913	0.347	0.268	3.65773e-37	CD8T
PCNA	1.44076e-40	0.285799	0.287	0.21	5.27334e-36	CD8T
MT-CO1	9.19132e-83	0.283746	0.998	1	3.36412e-78	CD8T
ID2	1.34552e-31	0.282317	0.68	0.646	4.92472e-27	CD8T
AKIRIN2	2.68757e-44	0.28093	0.366	0.281	9.83679e-40	CD8T
MAPRE2	1.33251e-33	0.28047	0.494	0.433	4.87713e-29	CD8T
TBX21	1.94019e-30	0.280428	0.276	0.212	7.10128e-26	CD8T
UBC	7.92239e-127	0.27987	0.983	0.98	2.89968e-122	CD8T
HNRNPAB	9.34987e-47	0.27825	0.272	0.19	3.42215e-42	CD8T
GZMH	6.09635e-26	0.277534	0.42	0.353	2.23132e-21	CD8T
CD83	2.10915e-39	0.276013	0.257	0.181	7.7197e-35	CD8T
MALAT1	4.04989e-127	0.274368	1	1	1.4823e-122	CD8T
EIF1	3.48748e-228	0.27337	0.999	0.999	1.27645e-223	CD8T
CD74	6.35469e-40	0.2721	0.758	0.714	2.32588e-35	CD8T
CEMIP2	8.42584e-26	0.271524	0.34	0.28	3.08394e-21	CD8T
WSB1	3.04381e-35	0.270983	0.578	0.524	1.11406e-30	CD8T
MACF1	6.28991e-20	0.26998	0.305	0.256	2.30217e-15	CD8T
MT-ND4	1.18695e-79	0.269444	0.952	0.949	4.34437e-75	CD8T
SYNE1	1.58211e-16	0.267408	0.421	0.383	5.79069e-12	CD8T
NRBF2	1.14649e-42	0.264045	0.293	0.213	4.19628e-38	CD8T
ARIH1	2.70073e-34	0.263873	0.49	0.424	9.88495e-30	CD8T
CTSW	1.73634e-22	0.263821	0.563	0.524	6.35518e-18	CD8T
KLF2	5.6508e-69	0.263663	0.932	0.903	2.06825e-64	CD8T
EFHD2	8.5173e-28	0.262838	0.492	0.423	3.11742e-23	CD8T
HEXIM1	6.62058e-40	0.262497	0.266	0.192	2.4232e-35	CD8T
AUTS2	2.22667e-13	0.260374	0.298	0.262	8.14984e-09	CD8T
KANSL2	9.15611e-40	0.259266	0.258	0.184	3.35123e-35	CD8T
LDHA	2.86718e-43	0.258957	0.727	0.679	1.04942e-38	CD8T
SPON2	6.88017e-22	0.258032	0.332	0.276	2.51821e-17	CD8T
AKNA	5.92717e-20	0.257025	0.609	0.579	2.1694e-15	CD8T
SMARCA2	3.91139e-31	0.256075	0.443	0.38	1.43161e-26	CD8T
ARL4A	5.5682e-38	0.255432	0.251	0.179	2.03802e-33	CD8T
STK17B	1.56487e-56	0.254537	0.8	0.765	5.72758e-52	CD8T
ATF4	2.08859e-28	0.251418	0.408	0.346	7.64446e-24	CD8T
EIF4A2	9.25072e-49	0.250652	0.754	0.715	3.38586e-44	CD8T
GNAS	7.69608e-69	0.250647	0.866	0.836	2.81684e-64	CD8T
BBC3	5.26626e-34	0.250538	0.263	0.194	1.9275e-29	CD8T
RPL35A	9.55497e-219	-0.250732	0.994	0.999	3.49721e-214	CD8T
RPS12	9.33184e-194	-0.252928	1	1	3.41555e-189	CD8T
RPS21	1.71793e-214	-0.253834	0.993	0.999	6.28779e-210	CD8T
CD3D	9.67701e-72	-0.254258	0.754	0.843	3.54188e-67	CD8T
TXNIP	2.66174e-45	-0.25451	0.708	0.776	9.74223e-41	CD8T
RPS14	3.84134e-277	-0.257521	0.998	1	1.40597e-272	CD8T
RPL39	5.99904e-249	-0.264918	0.996	0.999	2.19571e-244	CD8T
RPS13	4.12075e-153	-0.267735	0.994	0.998	1.50824e-148	CD8T
UQCRB	2.98351e-107	-0.272562	0.822	0.901	1.09199e-102	CD8T
RPL37A	5.70953e-189	-0.274995	0.972	0.995	2.08975e-184	CD8T
PCED1B-AS1	4.18343e-73	-0.281239	0.665	0.767	1.53118e-68	CD8T
RPS8	7.63149e-198	-0.282733	0.999	1	2.7932e-193	CD8T
RPL22	1.90545e-146	-0.287271	0.972	0.992	6.97413e-142	CD8T
RPS15	0	-0.287689	0.997	1	0	CD8T
DDIT4	3.9863e-63	-0.290583	0.52	0.636	1.45902e-58	CD8T
RPL36A	1.63206e-177	-0.291483	0.972	0.992	5.97351e-173	CD8T
BIN1	4.05813e-78	-0.29161	0.315	0.439	1.48531e-73	CD8T
MT-ND3	8.50985e-189	-0.293603	0.944	0.985	3.11469e-184	CD8T
IFITM3	2.89917e-42	-0.295441	0.254	0.336	1.06113e-37	CD8T
RPS28	5.91776e-279	-0.29548	0.997	0.999	2.16596e-274	CD8T
RPL34	0	-0.304732	0.998	1	0	CD8T
ISG15	3.65234e-08	-0.306462	0.27	0.302	0.00133679	CD8T
CD8B	2.34652e-62	-0.311443	0.496	0.597	8.58851e-58	CD8T
RPL37	0	-0.332868	0.995	1	0	CD8T
RPS3A	4.85658e-241	-0.356365	0.994	0.999	1.77756e-236	CD8T
PRMT2	4.03956e-108	-0.359799	0.376	0.521	1.47852e-103	CD8T
IL7R	6.56234e-181	-0.447378	0.722	0.852	2.40188e-176	CD8T
IFIT3	5.64516e-13	-0.48532	0.229	0.264	2.06618e-08	CD8T
RPS26	2.2492e-152	-0.545717	0.927	0.958	8.2323e-148	CD8T
SMDT1	1.29801e-289	-0.567204	0.472	0.708	4.75086e-285	CD8T
TMA7	0	-0.568076	0.782	0.943	0	CD8T
HLA-DQA1	7.78155e-09	0.739479	0.937	0.946	0.000284812	DC
HLA-C	1.88889e-07	0.596276	0.982	0.992	0.00691354	DC
MT-CO1	9.99287e-09	0.573188	1	1	0.000365749	DC
RPS3	2.2599e-07	-0.267468	1	1	0.00827145	DC
RPS15	4.15106e-08	-0.296445	1	0.992	0.00151933	DC
PPDPF	8.86612e-08	-0.629842	0.649	0.885	0.00324509	DC
FCN1	1.458e-07	-0.900168	0.414	0.692	0.00533641	DC
TMA7	8.46263e-16	-0.970835	0.766	0.962	3.09741e-11	DC
TUBB4B	1.11636e-71	1.13526	0.779	0.566	4.08599e-67	gdT
FOSB	1.29559e-50	1.07534	0.696	0.488	4.74198e-46	gdT
[truncated: 1,001 more rows]

## Sheet: Data 3
Differential expression genes of four CD14 Mono clusters.
[truncated: 1,389 more rows]

[truncated: 4 more sheets: Data 4, Data 5, Data 6, Data 7]
