# Supplementary material for: Long-term effects of Omicron BA.2 breakthrough infection on immunity-metabolism balance: a 6-month prospective study
Source: Nat Commun. 2024 Mar 19;15:2444. doi: 10.1038/s41467-024-46692-z (PMC10951309; doi:10.1038/s41467-024-46692-z)
Supplement: Supplementary file 6 — Source Data [file 41467_2024_46692_MOESM6_ESM.xlsx]

## Sheet: Figure 1
Total protein			Albumin			ALT			GGT			α-L-fucosidase			Cholinesterase			HS-CRP			Uric pH			SG			BUN			β2-MG			Serum K+			Serum Ca2+			Serum Cl-			Serum Pi			Hct			MPV
Control	BA.2-BTI-3m	BA.2-BTI-6m	Control	BA.2-BTI-3m	BA.2-BTI-6m	Control	BA.2-BTI-3m	BA.2-BTI-6m	Control	BA.2-BTI-3m	BA.2-BTI-6m	Control	BA.2-BTI-3m	BA.2-BTI-6m	Control	BA.2-BTI-3m	BA.2-BTI-6m	Control	BA.2-BTI-3m	BA.2-BTI-6m	Control	BA.2-BTI-3m	BA.2-BTI-6m	Control	BA.2-BTI-3m	BA.2-BTI-6m	Control	BA.2-BTI-3m	BA.2-BTI-6m	Control	BA.2-BTI-3m	BA.2-BTI-6m	Control	BA.2-BTI-3m	BA.2-BTI-6m	Control	BA.2-BTI-3m	BA.2-BTI-6m	Control	BA.2-BTI-3m	BA.2-BTI-6m	Control	BA.2-BTI-3m	BA.2-BTI-6m	Control	BA.2-BTI-3m	BA.2-BTI-6m	Control	BA.2-BTI-3m
76	68.7	100.8	50.07	44.81	60.3	9.7	54.6	11.4	14	8	16	18.8	20.2	29.9	302	288	419	0.35	1.25	0.38	6	6	6	1.033	1.02	1.039	6.4	4.2	6.1	1.44	1.45	1.55	4.1	4.2	4.7	2.5	2.37	2.7	101	101	99	1.27	1.58	1.34	0.46	0.43	0.46	11.4	11.4
79.3	80.3	78.1	51.96	49.19	51.83	23.3	20.3	9.7	11	24	12	17.1	23.2	18.7	320	419	331	0.34	0.53	0.49	6.5	6	7	1.028	1.03	1.015	4.4	6.6	6	1.42	1.83	1.1	4.6	3.5	4.1	2.44	2.41	2.51	100	102	100	1.2	1.44	1.29	0.51	0.44	0.48	10	10.5
82	63.2	76.9	52.46	41.06	50.76	22.4	18.7	46	21	14	29	26.4	24.8	17.7	489	282	295	0.53	3.46	0.22	6	6.5	6	1.034	1.03	1.018	6.5	3.5	7.2	1.5	1.57	1.27	4.6	3.8	4.5	2.47	2.28	2.45	101	104	100	1.6	1.26	1.41	0.48	0.46	0.47	11	10.7
75.7	71.8	76.6	49.13	46.49	49.64	24	18	11.5	13	12	16	16.3	24	24.3	293	375	292	0.31	0.47	0.3	6.5	5.5	7	1.031	1.02	1.023	4.9	6.3	5.6	1.34	1.87	1.15	4.1	4	4	2.34	2.38	2.45	103	102	101	1.51	1.5	1.31	0.46	0.46	0.45	13.2	9.9
77.3	67.9	84.9	50.4	45.8	50.54	19.7	27	18.9	12	26	29	12.4	27	23.2	273	343	388	0.36	0.35	1.07	6.5	6	6	1.027	1.02	1.02	4.6	4.2	4.7	1.26	1.71	1.45	4	3.8	4.2	2.34	2.53	2.38	103	103	100	1.18	1.51	1.15	0.49	0.45	0.5	11.5	8.8
77.2	81.4	75.3	50.39	48.61	50.5	12.2	33.6	20	8	25	24	28.9	20.7	22.3	304	374	261	0.58	1.34	0.46	6	6	6.5	1.034	1.02	1.029	3.8	4.7	4.7	1.59	1.53	1.1	4.8	3.6	4.2	2.47	2.44	2.42	102	103	100	1.45	1.17	1.26	0.48	0.48	0.45	10.9	10.4
85.5	66.5	71.8	51.5	42.13	49.12	14.3	13.7	12.4	15	15	13	24.9	27.9	27.7	283	356	282	2.56	0.34	0.26	6.5	6	7	1.021	1.03	1.021	5.3	4.5	5.5	1.54	1.33	1.52	4.6	3.8	4.1	2.49	2.33	2.38	102	104	102	1.31	1.45	1.2	0.51	0.44	0.46	12.3	9.9
77.9	68.2	77.4	51.31	43.79	51.92	21.5	60.7	16.1	14	32	16	21.7	27	23.5	265	385	406	0.21	0.29	1.05	6.5	6.5	6	1.032	1.03	1.024	5.9	4.1	4	1.56	1.47	1.9	4.3	4.1	4	2.43	2.36	2.44	104	103	100	1.14	1.44	1.29	0.46	0.46	0.46	9.1	10.2
82.4	66.4	80.1	53.26	42.12	51.46	51.2	82.5	14.3	27	11	17	21.5	17.6	20	394	320	309	0.18	1.63	0.36	6	6.5	6	1.038	1.03	1.022	4.6	5.2	7.2	1.16	1.16	1.23	4.8	3.7	4.1	2.46	2.35	2.47	100	106	99	1.4	1.39	1.1	0.47	0.44	0.52	12.1	10.7
83.2	74.5	74.7	53.96	47.13	49.02	16.7	53.2	14.3	20	17	22	22.3	27.7	15.9	332	335	338	0.49	0.35	0.24	6.5	6	6	1.029	1.01	1.037	5.9	5.4	6	1.55	1.69	1.31	5.2	4.1	4.5	2.56	2.47	2.42	102	102	100	1.45	1.24	1.36	0.48	0.44	0.48	11.3	10.7
82.9	59.7	81.9	52.04	41.13	53.34	23.7	19.1	11.2	19	15	11	18.5	22.5	24.8	285	272	301	0.16	0.74	0.17	6	6.5	6	1.035	1.03	1.033	5.2	3.1	5.5	1.38	1.32	1.2	4.2	3.7	4	2.48	2.27	2.51	105	105	100	1.47	1.36	1.29	0.5	0.41	0.46	13.4	11.7
74.4	78.3	81.4	46.3	46.73	51.2	48.4	26.8	16.3	30	35	30	25.8	26.8	16		379	237	2.84	0.98	0.38	6	6.5	6	1.036	1.02	1.03	5.9	3	5.6	1.71	1.83	1.42	4.2	3.7	4	2.21	2.36	2.49	106	103	99	1.24	1.23	1.28	0.47	0.51	0.44	11.4	11.3
71.5	64.5	76.2	45.23	44.96	48.27	41.6	10.8	26.3	24	13	13	21.7	26.3	26.4	440	335	319	0.25	1	0.96		6	6		1.04	1.031	5.3	5.4	8	1.59	2.12	1.49		3.8	4.6		2.39	2.39	103	104	101		1.48	1.56	0.45	0.46	0.48	11.2	9.9
70	75.7	76.8	44.34	48.7	50.14	44.3	15.1	22.4	33	17	18	23.3	16.3	22.7	258	351	290	0.25	0.21	0.41		6	5.5		1.03	1.032	4.4	4.4	6.9	1.27	1.33	1.23		4.2	4.6	2.12	2.55	2.4	106	102	102	1.21	1.5	1.4	0.46	0.47	0.46	9.7	9.7
73.7	70.8	81.3	45	46.67	53.34	30.1	38.3	23.9	31	20	16	24.6	29.8	26.9	404	301	311	0.26	0.21	0.52		6.5	7		1.03	1.027	5.5	4.1	4.6	1.33	1.31	1.39		4.2	4.3	2.15	2.51	2.53	105	105	100	1.17	1.5	1.25	0.42	0.43	0.51	11.9	9.8
74.9	75.2	77.2	47.01	44.1	52.83	19.1	9.1	19.9	16	13	11	27.5	21.5	21.3	409	221	321	0.88	10.88	0.15		6	6.5		1.02	1.025	4.5	4.4	6	1.41	1.86	1.54		3.9	4.8	2.07	2.42	2.51	102	105	102	1.02	1.35	1.28	0.47	0.43	0.5	9.9	11
74	80.6	78.8	46.8	48.88	52.36		10.7	16.4	21	16	17	16.3	13.1	15	380	313	278	1.28	0.89	0.23		6	6		1.02	1.034	4.5	5	5.8	1.2	1.59	1.41		3.6	4.3	2.39	2.44	2.46	102	102	101		1.42	1.58	0.51	0.49	0.47	11.4	11
73	66.7	83.9	45.83	46.99	50.6	12.5	15.7	8.9	20	12	13	22.2	20.9	11.2	403	359	241	0.61	1.46	0.53		6	6.5		1.02	1.028	6	5.6	5.6	1.31	1.48	1.37		4.5	4.3	2.15	2.45	2.42	104	104	103	1.13	1.46	1.41	0.47	0.44	0.49	11	10.4
71.7	73.1	74.8	45.76	48.68	48.88	34.8	19.4	11.4	26	14	13	24.8	24.3	20.9	345	402	319	0.6	0.17	0.41		6	6		1.03	1.028	4.5	4.9	6.2	1.21	1.78	1.58		3.9	4.5		2.51	2.32	105	103	102	1.11	1.31	1.36	0.44	0.48	0.48	10.4	11.5
73.5	74.8	78.9	44.74	49.84	50.79	18.3	12.2	12.2	13	15	15	26.9	28.9	24.2	310	345	304		0.51	0.19		6	5.5		1.02	1.031	7.4	4.3	6.5	2.07	1.35	1.32		3.9	5.9	2.25	2.5	2.48	106	103	101	1.08	1.1	1.28	0.48	0.47	0.5	11.1	10.2
	74.4	81.1		48.22	53.25		70.5	20.4		44	16		19.9	25.7		301	344		0.3	0.48		6	6.5		1.03	1.035		5.8	5		1.57	1.54		4.3	4.3		2.42	2.7		103	101		1.26	1.48		0.47	0.51		10.3
	65.4	84.8		43.19	51.21		21	13.5		17	10		19.9	18.8		295	345		0.55	0.35		6	5.5		1.03	1.03		4.5	4.7		1.54	1.47		4.1	4.4		2.27	2.43		104	99		1.51	1.38			0.46		10.8
	74.1	75.4		47.85	49.03		16.8	18.5		17	14		26.1	16.9		358	269		0.68	1.09		6	6		1.03	1.028		5.6	7.2		1.44	1.57		4.8	4.6		2.51	2.28		101	103		1.44	1.66		0.47	0.45		12.3
	75.2	72.2		47.95	50.62		37.3	18.2		19	13		32	18.1		357	287		0.47	1.22		6	6		1.03	1.025		8.4	6.7		1.66	1.28		3.7	5		2.49	2.48		102	102		1.58	1.29		0.47	0.46		9.9
	69.2	83.4		44.49	52.56		10.3	14.4		16	12		22.5	33.6		281	328		0.53	0.25		6	6.5		1.028	1.029		3.8	4.6		1.71	2.34		4.1	4		2.35	2.64		103	99		1.4	1.39		0.47	0.5		10.5
	74.4	76.9		50.08	50.22		29.3	23		19	18		32.4	13.4		387	307		0.3	0.51		6	6		1.029	1.03		5.3	7.7		1.93	1.37		4.1	4.1		2.5	2.47		102	104		1.27	1.24		0.47	0.49		11.2
	74.2	72.4		44.43	47.22		10.6	9.9		10	9		19	20		357	284		1.19	1.4		6	6.5		1.024	1.03		5	4.1		1.69	1.76		4.1	3.9		2.35	2.32		103	103		1.45	1.24		0.42	0.44		9.4
	74.4	75.5		45.93	49.9		13.4	5.2		12	10		29	24.1		412	335		0.13	0.31		5.5	6		1.02	1.023		4.8	7		1.59	1.5		4.1	4.3		2.38	2.38		104	102		1.35	1.44		0.45	0.5		13
	72.9	80.6		46.76	50.43		19.2	13.7		14	17		27	21.6		320	269		0.47	0.23		6	6		1.021	1.024		6.3	5.4		1.78	1.26		4.2	5		2.43	2.46		103	102		1.68	1.46		0.5	0.46		10.6
	70.1	74.1		44.94	54.06		17.8	16.7		31	11		17.6	23.4		349	279		0.18	0.33		5.5	6		1.027	1.035		6.1	6.6		1.32	1.23		4.5	4.8		2.44	2.56		105	101		1.38	1.63		0.45	0.49		10.2
	75.1	75.6		49.42	46.78		29.2	15.5		10	17		28.8	19.3		376	341		0.2	2.14		6	5.5		1.028	1.027		5.7	6.4		1.92	1.82		4	4.6		2.43	2.34		102	106		1.5	1.17		0.47	0.48		10.7
	74	78		49.26	52.24		12	15.7		16	12		21.8	22.9		359	243		0.39	0.33		6.5	6.5		1.024	1.026		5.7	5.5		1.61	1.35		3.9	4.5		2.38	2.47		104	101		1.33	1.28		0.48	0.53		11.2
	66.3	85.3		41.73	52.17		19.7	18.4		20	20		26.3	16.6		297	323		0.61	1.77		6	6		1.028	1.035		4.1	6		1.57	1.35		4	4.3		2.35	2.45		104	101		1.5	1.21		0.45	0.5		10.5
	74.8	75.5		45.93	49.43		16.5	20.2		11	11		18.3	19.1		329	212		0.48	0.18		6	6.5		1.02	1.031		7.1	4.6		2.01	1.52		4.3	4.1		2.38	2.38		103	102		1.42	1.35		0.43	0.46		12
	71.4	76.6		45.91	48.43		12	11.9		15	13		18.1	24.4		409	334		0.2	0.47		6	6		1.025	1.026		5.4	5.8		1.62	1.31		4.2	4.3		2.39	2.35		105	104		1.53	1.3		0.45	0.5		10.8
	68	82.5		46.11	54.75		23.1	15.5		26	12		27.2	25		400	446		0.28	0.64		5.5	6.5		1.028	1.029		4.9	6.1		1.8	1.45		4	4.5		2.41	2.57		105	99		1.42	1.39		0.46	0.48		10.1
	71.9	77.2		43.99	53.69		14	13		10	18		33.4	26.2		293	323		0.28	0.36		6	6		1.019	1.028		4.5	6.3		1.51	1.85		4.3	4.4		2.31	2.49		104	100		1.53	1.23		0.44	0.5		11.5
	74.6	79.3		47.04	54.35		20.3	16.6		15	15		24	27		353	372		0.25	0.28		6	6		1.021	1.027		5.3	4.6		1.46	1.74		4.1	4.2		2.39	2.55		103	100		1.66	1.42		0.46	0.45		10.2
	70.8	83.7		43.63	51.03		12.7	15.4		12	13		18.4	20.3		217	382		5.42	0.65		6	6.5		1.024	1.024		4	8		1.91	1.26		3.9	4.6		2.32	2.47		103	100		1.3	1.39		0.49	0.5		10.8
	78	73.8		51.14	51.64		27.5	29.9		21	14		17.3	21.5		384	270		0.47	0.12		6	6		1.027	1.029		6.2	7.8		1.87	1.68		3.8	4.3		2.39	2.47		103	101		1.27	1.29		0.46	0.47		10.3
	69.5	85		45.29	50.93		10.2	13		10	15		22.1	22.2		283	218		0.63	1.97		5.5	6		1.025	1.027		5.1	4.7		1.85	1.61		3.9	5.3		2.39	2.52		103	101		1.46	1.37		0.48	0.51		10.4
	72.7	77.3		48.83	48.36		39.3	15.4		14	21		30.1	25.2		287	326		0.26	0.34		6	6.5		1.024	1.023		4.6	4		1.78	1.35		3.7	4.7		2.4	2.43		106	99		1.36	1.39		0.44	0.5		10.1
	68.2	76.5		43.51	48.53		9.9	13.9		11	9		21.2	19.3		267	283		0.21	2.14		6	6		1.03	1.029		4.7	4.1		1.68	1.27		3.9	4.4		2.38	2.38		105	103		1.5	1.52		0.44	0.49		9.9
	69.9	77.8		47.79	48.27		13.1	11.3		14	11		24.6	20.6		453	341		0.41	2.1		6	6.5		1.028	1.03		5.9	5		1.47	1.74		3.9	4.6		2.38	2.42		106	100		1.48	1.57		0.47	0.49		9.2
	70.1	81.2		45.03	52.34		20.8	16.3		16	26		24.6	28.8		353	304		0.44	0.16		5.5	6		1.03	1.014		5.2	4.6		1.42	1.19		4.5	4.3		2.45	2.5		103	100		1.4	1.42		0.44	0.48		9.3
	67	79.9		46.08	49.23		9	16.1		11	18		24.8	19.7		281	235		0.25	0.34		6.5	6		1.026	1.032		6.5	4.4		1.28	1.37		4.1	4.4		2.39	2.45		105	102		1.54	1.37		0.47	0.5		10.3
	72.5	74.2		46.4	47.59		32.9	18.6		17	15		19.5	21.9		315	336		0.47	0.22		5.5	6		1.02	1.026		4.6	4.6		1.61	1.26		4.1	5.2		2.38	2.34		102	104		1.51	1.25		0.46	0.5		12.1
	70.5	74.6		46.69	50.25		16.1	11.9		22	9		17.9	16.8		229	285		0.23	0.28		5.5	6.5		1.028	1.026		5.8	3.3		2.03	1.27		4.1	4.2		2.4	2.47		104	104		1.68	1.32		0.43	0.45		11
	67.2	78.8		45.42	52.44		19.1	9.6		11	16		22.8	23.7		260	323		0.17	0.79		6	6.5		1.017	1.025		4.1	4.3		1.56	1.28		4.2	4.2		2.37	2.47		103	103		1.32	1.43		0.46	0.5		10.9
	69.7	77.9		45.94	48.09		11.8	13.5		12	9		25.5	23.1		322	325		0.16	0.16		5.5	6		1.027	1.028		3.7	5.5		1.51	1.36		3.9	5.1		2.35	2.33		103	104		1.43	1.35		0.43	0.45		11.1
	71.2	72.2		44.01	47.4		17.3	13.8		18	12		23.9	25.1		410	281		0.33	2.17		5.5	6.5		1.029	1.036		4.3	4.4		1.54	1.41		4	4.4		2.34	2.35		103	104		1.51	1.31		0.43	0.53		10.4
	83.6	85.1		52.38	53		30.8	12.9		15	12		27.1	18.8		313	325		0.28	0.29		5.5	6.5		1.028	1.027		4.3	5.8		1.74	1.59		3.8	4.3		2.48	2.53		101	98		1.28	1.23		0.47	0.47		10.6
	71.8	81.9		47.13	53.67		31.3	9.6		17	12		26.1	21.7		313	324		0.98	1.72		6	6.5		1.027	1.034		6.2	4.9		1.5	1.51		4.2	5.3		2.38	2.39		103	99		1.5	1.36		0.44	0.47		9.7
	76.6	75.6		47.23	49.29		20.9	14.3		14	17		24.4	18.1		413	309		2.92	0.5		5.5	6.5		1.024	1.031		4.2	6.7		2.29	1.26		4.3	4		2.37	2.32		102	104		1.45	1.39		0.47	0.48		10.1
	72.6	77.1		47.93	48.93		9.6	18.4		12	22		23.4	21.9		333	265		0.65	0.55		5.5	6		1.022	1.026		4.8	4.1		1.63	1.55		4.3	4.4		2.38	2.47		102	101		1.39	1.31		0.44			10
	68.7	76.9		46.24	50.22		48.7	23		10	18		21.1	13.4		344	307		0.34	0.51		5.5	6		1.029	1.036		4.2	7.7		1.37	1.37		4.4	4.1		2.37	2.47		106	104		1.29	1.24		0.44	0.45		9.7
	79	78.1		52.01	49.12		23.7	12.2		12	12		29	21.8		458	261		0.46	0.18		6	5.5		1.029	1.028		4.6	5.4		1.51	1.4		4	4.9		2.53	2.49		102	100		1.32	1.36		0.51	0.47		10.5
	71.2	73.3		47.39	49.81		11.2	13.4		14	11		27.2	20.2		378	381		0.43	0.45		5.5	6		1.025	1.034		4.7	4.7		1.66	1.23		4	4.4		2.49	2.38		102	104		1.46	1.23		0.44	0.48		10.3
	73.3	87.2		47.22	54.32		18.5	18.3		11	12		36.3	21.7		322	325		0.21	0.27		5.5	6		1.029	1.036		3.6	7.3		2.29	1.5		4.2	4.6		2.46	2.51		101	100		1.3	1.52		0.47	0.5		11.1
		80			53.14			13.8			26			16.1			221			0.22			6			1.029			5.2			1.75			4.2			2.51			102			1.23			0.47
[truncated: 19 more columns]

## Sheet: Figure 2
SARS-CoV			Prototype			Delta			BA.1			BA.2			BA.2.12.1			BA.2.75			XBB			XBB.1.5			CH.1.1			BA.4 or BA.5			BF.7			BQ.1			BQ.1.1
Control	BA.2-BTI-3m	BA.2-BTI-6m	Control	BA.2-BTI-3m	BA.2-BTI-6m	Control	BA.2-BTI-3m	BA.2-BTI-6m	Control	BA.2-BTI-3m	BA.2-BTI-6m	Control	BA.2-BTI-3m	BA.2-BTI-6m	Control	BA.2-BTI-3m	BA.2-BTI-6m	Control	BA.2-BTI-3m	BA.2-BTI-6m	Control	BA.2-BTI-3m	BA.2-BTI-6m	Control	BA.2-BTI-3m	BA.2-BTI-6m	Control	BA.2-BTI-3m	BA.2-BTI-6m	Control	BA.2-BTI-3m	BA.2-BTI-6m	Control	BA.2-BTI-3m	BA.2-BTI-6m	Control	BA.2-BTI-3m	BA.2-BTI-6m	Control	BA.2-BTI-3m	BA.2-BTI-6m
70.89	83.5	228.1	135.2	657.3	1707	177.2	232.6	1497	32.96	144.4	557.7	69.83	371.6	856.9	70.33	199.5	925.8	12.07	65.83	330.3	5	20.59	5	5	41.03	5	5	5	5	45.59	131	604.3	5	107	102.4	5	31.96	58.92	5	29.06	35.19
95.08	83.62	142.2	53.52	174	998.6	22.91	170.8	1824	5	18.87	222.6	18.27	45.82	358.2	21.8	31.76	348.8	5	10.94	120.6	5	44.54	12	5	68.67	22.67	5	22.52	5	10.5	31.41	233.1	34.58	884.7	469.7	26.06	588.3	352.2	21.51	344.2	257.3
152.5	361.6	155.8	163.3	2784	558.4	171.5	1796	906.6	18.43	1006	75.07	54.72	1302	110.8	48.79	971.6	93.19	12.72	299.6	41.59	5	83.16	126.3	5	84.53	54.07	5	42.12	18.55	45.57	689.1	67.2	5	1811	463.7	5	1146	226.6	5	742.7	244.9
102.8	99.29	256.1	177.8	1698	1267	144.1	609	1599	5	208.6	269.3	40.87	538	411.9	43.04	699.3	415.4	5	93.34	154.1	5	16.6	16.61	5	30.18	23.47	5	13.59	5	32.98	350.8	558.8	25.01	294.9	252.3	5	176.7	139	5	99.42	108.9
70.7	338.4	162	28	10201	669.1	43.24	16018	749.3	5	6280	274.9	5	11503	286.6	5	9019	214.4	5	5884	136.1	5	37.3	5	5	44.06	21.68	5	45.73	5	5	9746	154.9	31.26	1018	662.9	5	1229	367.6	5	1340	353.7
30.46	206.1	179.1	74.22	1942	1536	104.5	967.5	1500	18.61	444.3	852.6	17	651.1	1349	16.41	320.3	1317	14.4	154.2	366.2	5	36.79	5	5	53.41	5	5	35.09	5	5	279.8	1097	5	575.4	573.9	5	328.3	416.3	5	238.9	335.6
33.96	281.8	353.2	71.75	2099	4426	46.82	2646	3929	5	884.7	2011	18.79	1184	1711	20.87	1015	1698	5	341	945.5	5	23.09	5	5	38.74	5	5	5	5	15.67	526.8	1147	5	491.3	111.7	5	493.4	109.7	5	396.6	108.2
88.4	210.8	216.5	189.3	4520	490.3	207	1934	224.9	22	727.1	127.9	46.39	2325	389.7	46.55	2140	348.5	10.8	488.2	53.09	5	69.9	32.08	5	95.6	31.43	5	64.09	5	42.33	1506	207	16.43	347.5	150.9	5	218.4	39.91	5	134	44.08
37.94	282.5	247.4	78.7	2446	575.6	53.9	655.1	343.9	13.74	129.4	303.9	27.9	2019	279.1	31.43	1650	311.6	5	110.5	100.4		22.67	5		39.84	12.34		15.92	5	22.82	1063	207.5		686.1	417.2		566	88.47		416.2	76.45
104	57.03	85.46	84.26	953.1	2371	57.49	764.1	2222	18.56	104	643.5	44.47	104.7	1965	19.01	105.8	1309	10.75	233.7	388.1		56.27	23.95		64.24	54.02		36.09	5	11.4	413.6	910.1		1675	341.2		161.4	121.3		115.1	127.5
79.06	461.7	424.1	91.63	1893	42190	69.39	1853	14069	14.76	559.4	10909	44.66	646.8	32379	13.77	569.1	13935	5	78.39	4035		41.37	73.14		74.06	114.4		16.97	72.81	10.92	379.7	10703		264.3	1296		190.9	795.8		137	529.1
139.2	116.3	145	487.1	3038	1568	321.9	1558	1121	77.79	492.8	394.5	202.1	2127	1057	173.9	1900	1333	36.69	285.7	210		96.57	60.18		135.3	51.45		199.9	5	98.48	1203	1199		1309	175		596.9	63.47		451.4	49.15
94.49	167.3	126.5	130.3	176	1260	117.3	444.4	960	58.62	81.66	387.9	107.8	54.75	912	116.8	45.18	708.3	11.47	29.39	647.1		66.56	30.1		58.61	40.86		38.94	15.15	63.65	35.16	150.1		2829	447.3		3647	268.5		924.6	200.5
44.68	373.6	130.5	541	1474	741.3	747.5	310.3	666.5	139.7	222.6	66.98	174.1	862.2	144.1	152	805.1	139.5	115.6	96.29	85.99		43.69	56.95		63.86	68.01		16.23	14.1	123.3	593.3	159		2245	1728		472.9	186		209.9	169.3
33.67	325.2	206	244.5	5809	1763	296.1	4965	1391	78.21	1802	141.4	61.77	4160	283.4	48.55	2275	501.8	36.58	855.6	86.01		150	69.66		168	64.6		3185	126.3	52.34	2128	291.3		6747	1152		15054	168.1		9368	215.7
89.6	380.9	261.7	728.7	3040	2192	920	1452	1367	112.3	486.1	623.9	114.3	1379	480.7	97.42	1051	209.5	70.35	257.3	380.9		211.4	35.77		240.6	33.96		209.9	20.03	72.72	641.1	110		2552	1814		1100	1540		429.9	1241
90.83	85.56	335.8	41.78	481.7	277.3	43.38	225.1	141.1	5	59.08	193.5	10.99	64.28	232.2	5	94.93	200.6	5	74.55	59.01		12.38	155.6		13.61	169		5	31.71	10.82	44.46	36.03		237.7	1635		161.1	150.6		132.8	99.07
93.25	112	290.1	86.36	1177	1540	115.8	371.2	1621	20.36	89.59	1389	82.02	275.9	1990	363	311.6	1129	5	30.79	956.2		14.33	199.7		20.6	325.7		5	123.2	47.46	155	476.1		831.2	2039		486.4	592.5		438.2	463.3
72.17	919.8	264.6	917.3	7296	3159	1062	10643	1450	253.3	1572	603.3	342.4	5622	2169	5	4544	1407	132.1	2903	188.5		20.45	127.9		20.96	154.4		5	4620	255	3382	955.1		212.6	4885		98.1	4976		93.02	5166
69.28	236.5	31.03	13.04	1195	262.1	16.96	260.3	256.3	5	222.5	44.44	5	383.7	68.56	5	299	45.7	5	80.48	97.55		36.24	150.5		55.45	213.7		15.03	179.2	5	127.9	62.9		394.8	2328		261.4	575.9		154.7	565.4
	125	276.7		536.7	1409		623.6	807.5		432.2	255.7		455.8	898.8		323.3	815.8		386.9	264.1											231.1	595.1
	215.2	137.8		3309	1018		1944	411.8		911.8	97		753	462.1		552.3	631.6		255.9	46.28											443.6	337.3
	252.1	256.4		1427	5780		591.2	7911		203.2	4621		293.2	8021		262.8	6908		85.77	3002											227.5	3857
	263.6	190.2		602	673.5		335.4	289.3		621	132.6		536.3	249		463.8	174		223.5	69.93											289.1	151.4
	77.8	36.11		1821	178.7		1365	101.3		895.2	60.76		1802	65.16		1789	53.84		450.1	23.14											1173	31.3
	339.3	245.1		27947	200.8		24544	108.3		19182	128.2		41626	146		25693	112.7		8831	59.59											18304	89.66
	415.4	316.7		4301	1963		6543	384.3		2428	113.6		2485	988.8		1471	990.5		1047	90.68											694.9	446.9
	127.1	85.55		6310	443.7		5024	589.4		973.6	388.4		1962	336.5		1980	308.8		191.5	236.1											1933	90.01
	70.28	724		111.7	1876		79.19	1555		21.07	864.7		26.25	843.2		25.62	994.8		14.3	730											20.68	1250
	214.9	564.2		7205	2424		2755	6193		668	1540		3177	949.4		1924	958		292.3	549											1660	1506
	112.8	197.8		1834	484.7		1923	325.3		674.6	232.7		1080	241.8		1209	257.7		612.1	96.53											747.2	329.3
	485	20.12		999.4	310.2		667	168.5		175.1	33.22		598.5	107.4		486.4	94.74		164.6	36.54											357.8	131.9
	147.6	220.7		1178	663.8		1175	173.8		267	136.9		495.9	141.4		517.3	139.1		145.6	72.47											487.5	113
	391.4	139.9		897.9	713.6		589.2	696.6		282.8	477.9		1064	646		980.1	144.9		90.07	114.6											713.2	258.7
	420.7	187		838.3	253.4		477.9	67.58		262.8	111.4		610.9	213.8		688.3	169.2		90.14	93.66											399.4	147.3
	234.2	161		2036	1349		1245	317.2		628.6	150.9		621.2	423.6		229.1	342		529.4	111.5											95.28	96.41
	198.1	189.1		3140	791.7		4942	1491		1604	750.4		2264	579.9		1761	771.5		1170	229											671.1	409.8
	128.8	106.7		323.8	1529		254.2	2172		88.01	581.1		124.2	313.9		101.7	320.1		60.57	228.7											44.49	405.4
	395.8	93.23		2996	4911		2424	4553		896.3	576		2047	1667		1717	1570		204	275.3											1067	1648
	175.1	1150		4230	8336		2831	7538		536.8	1258		2209	5996		1875	3572		343.8	1848											1380	1878
	193.2	245.7		4971	4555		11651	6134		2689	4812		3912	3189		2608	3318		2222	2103											3115	2248
	476.1	189.4		2658	606.7		3444	785.4		3165	102		1708	282.8		684.6	213.4		1595	36.71											234.3	120.1
	81.14	132.4		2687	3872		2492	2609		1684	523.1		2055	2376		1423	1499		491.7	393.9											1346	1213
	176	176.6		5061	888.9		10650	162		5904	96.06		4918	505.6		3376	483.6		3712	45.07											3328	315.4
	125.4	104.8		5979	3079		22773	4439		3809	1889		10826	1775		6427	1520		1852	721.5											5297	1024
	81.55	85.7		529.3	5965		295.8	5055		230.9	652.1		279.5	1079		288.1	1633		112.4	159.8											226.5	1132
	119.2	94.77		9682	277.8		14855	381.4		2588	64.5		10179	86.57		6140	168.9		1664	120.8											3742	111.1
	324.2	233.7		1521	1221		1063	389		1035	182.3		1089	666.9		1016	768.6		166.4	72.61											528.1	615.7
	159.2	127.2		1654	422.5		674.9	108.5		313.4	96.35		879.6	414		703.6	488.9		183.8	54.43											373.3	271.6
	178.1	358.7		1647	3157		1207	1415		485.8	399.9		587.4	825.2		405.9	859.4		323.7	141.5											455.7	424.9
	154.1	79.5		1406	4342		3320	1864		1083	861.2		902	2312		1085	2311		756.7	794.2											299.3	1418
	103.9	133.2		558.4	647.4		312.1	436.3		101.8	277.8		637.4	188		606.5	198.3		27.44	197.1											304.4	178.1
	125.4	239.3		579.4	1301		337.2	393.6		144.7	1052		273.1	432.2		227.4	280.5		70.05	511.3											121.1	128.6
	242.7	257.8		8310	840.4		6460	460.2		1063	243.2		3241	508.1		3034	519.2		488.1	114.4											2950	352.3
	307.7	54.48		439.3	2729		150.6	4036		130.1	1947		172.5	1518		175.6	1757		71.33	789.6											104.4	2276
	40.15	168		614.4	814.6		326.3	430.1		60.34	229.7		187.9	544.1		141.5	386.3		46.74	164.9											236.6	354.1
	236.7	356.4		400.1	1894		611.3	1207		126.6	540.8		125.8	796.2		95.5	1628		23.05	104.5											54.58	578.5
	197.7	102.7		1256	812.4		713.8	1625		200.9	667.8		1436	581.8		1265	661.7		85.64	452.5											954.6	216.8
	145.8	92.22		1135	1515		1365	548.5		611.6	313.3		1029	906.5		767.1	729.4		155	128											653.7	464
	60.29	220.8		956.4	1680		1132	2530		343.6	1038		716.1	1225		895	1382		99.09	622.9											860.7	467.5

## Sheet: Figure 8
Prolactin			E2			T3			T4			TSH			Cortisol			Lipase			Triglycerides			LDL			GA			Prothrombin time			PTR			PTA			Thrombin time			APTT			APTTR			INR
Control	BA.2-BTI-3m	BA.2-BTI-6m	Control	BA.2-BTI-3m	BA.2-BTI-6m	Control	BA.2-BTI-3m	BA.2-BTI-6m	Control	BA.2-BTI-3m	BA.2-BTI-6m	Control	BA.2-BTI-3m	BA.2-BTI-6m	Control	BA.2-BTI-3m	BA.2-BTI-6m	Control	BA.2-BTI-3m	BA.2-BTI-6m	Control	BA.2-BTI-3m	BA.2-BTI-6m	Control	BA.2-BTI-3m	BA.2-BTI-6m	Control	BA.2-BTI-3m	BA.2-BTI-6m	Control	BA.2-BTI-3m	BA.2-BTI-6m	Control	BA.2-BTI-3m	BA.2-BTI-6m	Control	BA.2-BTI-3m	BA.2-BTI-6m	Control	BA.2-BTI-3m	BA.2-BTI-6m	Control	BA.2-BTI-3m	BA.2-BTI-6m	Control	BA.2-BTI-3m	BA.2-BTI-6m	Control	BA.2-BTI-3m
194.88	454.38	373.32	62.23	149.4	55.1	1.63	2.26	2.08	97.83	135.71	124.42	4.15	1.89	2.62	357.3	326.5	613.4	23.5	25.7	27.3	0.62	0.59	0.63	1.73	1.8	2.75	14	14.2	11.6	11	11.2	14.4	1	1.02	1.31	106	106	72	14.2	14.5	14.6	36.7	39.9	32.1	1.18	1.28	1.03	1	1.02
291.6	429.76	494.27	80.05	102.98	55.1	1.74	2.41	1.6	81.78	153.72	122.17	2.01	1.92	1.54	407.9	514.8	631.3	37.8	42.4	42.1	0.4	0.89	0.71	2.25	1.91	1.5	13.2	13.9	12.1	11.2	11.3	13.8	1.02	1.03	1.25	97	104	76	14.2	16.4	14.6	33.7	31.6	31.9	1.08	1.02	1.03	1.02	1.03
227.8	716.92	766.77	106.94	153.08	105.86	1.56	2.06	1.73	73.53	118.56	111.08	3.74	1.51	4.42	435.6	510.8	510.7	38.5	15.7	29.4	1.11	0.88	1.06	4.73	1.88	2.77	14.6	12.5	11.3	11.7	12.1	14.9	1.06	1.1	1.35	96	93	68	14.3	14.1	16.3	29.6	34.9	33	0.95	1.12	1.06	1.06	1.1
226.41	374.8	411.83	110.63	113.67	60.07	1.48	2.03	1.5	71.17	75.96	121.94	1.45	1.27	2.36	431.8	382.7	438.7	39.7	31.4	38.1	0.53	0.9	0.56	2.37	1.24	2.05	12.9	14.7	12.9	12	11.7	14.2	1.09	1.06	1.29	92	98	73	14.2	18	15	30	36.8	36	0.96	1.18	1.16	1.09	1.06
557.61	331.17	251.69	70.53	110.61	73.76	1.71	2.04	1.62	91.21	128.06	110.34	1.85	1.15	2.61	495.2	353.9	528	30.6	28.7	29.7	0.37	0.41	0.66	2.66	1.76	2.04	13.1	13.6	11.9	12	12.1	12.8	1.09	1.1	1.16	88	93	85	13.1	15.9	14.3	35.3	32	38	1.14	1.03	1.22	1.09	1.1
204.04	536.13	433.57	127.21	200.43	60.7	2.09	2.25	1.78	101.95	105.66	90.19	3.45	0.9	2.2	444.1	600	554.2	24.3	26	40.2	0.56	0.89	0.59	2.1	2.73	1.76	12.8	12.7	13.1	11.7	11.1	14.3	1.06	1.01	1.3	96	108	72	13.1	14.4	14.6	28.8	33.9	35.9	0.93	1.09	1.15	1.06	1.01
280.1	291.59	519.03	94.97	138.12	134.65	2	2.04	1.87	129.4	107.75	109.18	3.46	1.14	5.14	512.9	536	593.9	48.4	29.3	28.6	0.44	1.08	0.48	1.78	1.45	2.04	13.5	12.9	11.9	11.5	11.5	14.3	1.05	1.05	1.3	99	101	72	13.9	15.3	16.1	32.5	32	37.5	1.05	1.03	1.21	1.04	1.04
251.25	461.23	571.01	71.65	147.97	55.1	1.76	2.36	1.71	108.03	89.24	106.03	1.67	1.67	3.79	359.5	452.1	562.1	34.9	39.2	51.5	0.4	1.4	1.32	1.52	1.69	3.08	12.5	12.9	12.5	11.3	11.8	12.9	1.03	1.07	1.17	96	97	84	13.2	14.8	14.9	34.6	34.5	36.1	1.11	1.11	1.16	1.03	1.07
252.47	440.76	488.61	56.44	138.53	99.3	1.67	1.87	1.7	78.42	143.69	99.44	2.49	2.6	3.48	469.6	442.5	539.6	30.5	21.1	42.4	0.48	0.61	0.51	4.88	1.88	1.74	12.3	14.1	12.8	11	11.9	13.8	1	1.08	1.25	106	95	76	13.7	14.7	14.4	28.7	32.4	36.8	0.92	1.04	1.18	1	1.08
261.46	350.68	413.78	76.47	135.21	75.6	1.47	1.88	1.63	96.06	111.67	97.25	2.09	2.18	3.69	427.3	389.1	600.4	41.8	24.7	32.9	0.64	0.54	0.46	2.19	1.45	1.92	13.8	13.9	12.6	11.4	13.1	12.9	1.04	1.19	1.17	100	81	84	13.7	15.9	14.6	32.5	30.9	37.6	1.05	0.99	1.21	1.03	1.19
222.64	212.12	680.36	55.58	180.13	139.29	1.51	1.79	1.6	95.85	93.76	104.24	2.93	0.82	4.35		301.8	475.7	65.8	31.1	28.4	1.2	1.22	0.57	3.19	1.76	2.02	12.7	14.1	12.2	12.3	11.6	15.8	1.12	1.05	1.44	89	100	63	14.5	15.9	14.4	33.6	31.3	33.8	1.08	1.01	1.09	1.11	1.05
	456.08	608.06		133.65	55.1		2.02	1.56		95.64	133.52		1.9	2.2		519.7	617.2		25.4	39		0.73	0.67		1.88	2.01		13.5	13.5	11.6	10.9	15.3	1.05	0.99	1.39	93	111	66	12.9	15.3	13.7	30.3	37.9	34.4	0.97	1.22	1.11	1.05	0.99
	383.3	397.1		120.8	105.27		1.79	1.82		104.85	91.54		0.77	3.86		392.4	580.7		47.5	37.5		1.08	0.66		1.81	1.9		14.4	12.5	10.2	11.3	12.9	0.93	1.03	1.17	112	104	84	12.4	14.8	15.2	28.4	36.3	37.5	0.91	1.17	1.21	0.93	1.03
	341.31	399.29		109.76	85.84		2.12	1.4		113.9	93.57		3.44	3.16		449.4	498.5		34.6	32.4		0.69	0.65		2.37	1.94		12.8	13	10.9	11.3	13.2	0.99	1.03	1.2	107	104	81	12.7	13.6	15.2	38.2	33.4	34.5	1.23	1.07	1.11	0.99	1.03
	600.65	221.85		120.85	103.8		1.53	1.7		83.26	69.13		1.8	2.2		536.7	532.5		27.4	32.9		0.65	1.46		1.79	2.48		15.4	12.1	10	11.9	12.3	0.91	1.08	1.12	115	95	90	14.1	15.1	14.6	35.6	34	35.7	1.14	1.09	1.15	0.91	1.08
	417.3	379.4		93.53	64.08		1.93	1.75		107.69	83.08		2.44	3.77		338.7	609		21.1	33.9		0.71	0.8		1.73	2.49		15.8	12	11.7	12.7	13.1	1.06	1.15	1.19	91	85	82	13.6	13.7	14.6	32.6	30.1	42	1.05	0.97	1.35	1.06	1.15
	323.59	328.36		144.72	59.89		2.21	1.62		119.9	94.85		1.83	6.7		593.2	466.7		23.9	44		1.69	0.63		2.06	1.97		12.5	12.1	10.5	11.9	13.3	0.95	1.08	1.21	114	95	80	13.2	14.7	14.9	25.2	33.7	35.8	0.81	1.08	1.15	0.96	1.08
	537.87	282.05		159.17	64.6		2.23	1.66		217.08	93.74		0.95	2.21		481.9	524.6		28	34.2		0.42	1.91		1.47	2.25		13.9	12.2	10.2	11.4	13.6	0.93	1.04	1.24	112	103	78	13.7	14.5	15.8	34.8	33.3	36	1.12	1.07	1.16	0.93	1.04
	532.21	321.46		138.6	61.95		2.26	1.59		95.94	69.65		3.67	2.22		587.7	451.8		25.9	31.9		1.28	0.84		2.3	1.27		13	14.1	9.8	11.2	13.7	0.89	1.02	1.25	119	106	77	12.8	14	15	27.3	36.3	38.2	0.88	1.17	1.23	0.9	1.02
	364.43	294.47		157.35	57.34		2.02	1.91		94.35	97.56		1.32	3.61		557.7	410.3		31.4	32		1.14	0.7		1.9	1.5		12.6	13.2	10.9	11.2	13.7	0.99	1.02	1.25	107	106	77	12.5	15.5	13.9	30.8	36.6	34.2	0.99	1.18	1.1	0.99	1.02
	801.87	317.66		172.01	78.84		2.23	1.69		123.24	90.5		3.62	2.41		600	494.2		16.5	47.7		1.79	0.62		2.24	2.3		12.7	12.3		13.1	11.7		1.19	1.06		81	91		15	14		33.6	33		1.08	1.06		1.19
	419.9	425.5		141.71	76.21		1.95	1.66		93.82	103.73		2.82	4.89		557.5	609.2		28.6	34		0.84	0.53		1.83	1.52		13.1	13.6		11.7	13		1.06	1.05		98	79		15.1	16.4		30.6	34.3		0.98	1.1		1.06
	353.85	257.03		125.34	80.74		2.15	1.5		105.58	79.73		3.15	3.36		523.5	570.2		24.8	35.9		0.81	0.94		1.68	2.43		13.4	12.3		11.5	12.8		1.05	1.16		101	81		14	15.3		35.3	36.7		1.14	1.18		1.04
	422.77	318.02		107.43	87.55		2.32	1.76		123.14	185.63		2.79	2.24		600	451.1		32.3	37.5		0.63	0.56		1.66	1.71		13.4	12.5		11.5	11.6		1.05	1.05		101	93		15.5			35.6	34.8		1.14	1.12		1.04
	493.42	595.91		131.09	94.24		2.38	1.69		139.66	105.07		0.8	2.99		315	544.3		24.3	34.3		0.84	0.96		1.39	2.45		13	11.5		12.4	12.3		1.13	1.12		92	85		16.3	15.2		30	35.4		0.96	1.14		1.13
	475.87	590.01		132.31	84.19		2.12	1.54		117.69	85.01		2.11	3.38		386.6	557.5		22.2	35.3		0.71	0.61		1.77	3.01		12.9	13.4		12.3	12.1		1.18	1.1		93	87		16.8	16.3		36.9	32.6		1.12	1.05		1.12
	335.43	323.52		154.01	83.03		1.93	1.73		137.19	158.36		3.02	2.52		505.1	532.6		24.1	33.7		0.43	0.93		1.16	1.64		15.1	11.7		12.2	11.7		1.19	1.06		94	91		16.7	14.7		32.6	39.6		1.05	1.27		1.11
	805.17	302.31		122.69	55.1		1.98	1.42		112.65	72.68		3.54	2.62		600	510.2		31.4	19.2		0.75	0.68		2.24	2.7		13.6	12.3		12.3	11.7		1.12	1.06		93	91		16.7	14.7		33.8	40.5		1.09	1.3		1.12
	715.98	724.59		147.7	84.54		2.39	1.55		130.32	94.95		3	1.75		455.2	470.5		37.5	23.5		1.11	0.77		1.24	2		12.8	12.8		11.9	13.4		1.08	1.22		98	76		14.9	14.2		33.6	35.3		1.08	1.14		1.08
	334.24	337.13		111.26	55.1		1.96	1.54		96.63	68.74		3.45	1.91		596.5	514.2		35.1	26.1		0.61	0.74		2.32	2.11		13.6	11.8		11.6	13		1.05	1.18		103	79		16.8	15		31.5	34.5		1.01	1.11		1.05
	495.9	264.64		157.65	87.87		2.04	1.59		103.87	81.14		2.17	1.49		544.9	439.8		20.1	47.4		0.56	0.68		2.34	2.06		12.2	12.4		12.3	12.1		1.12	1.1		93	87		16	15.2		37	33.2		1.19	1.07		1.12
	470.39	545.33		114.66	85.61		1.81	1.66		109.94	82.01		1.29	2.1		592.5	549.2		37.6	38.8		0.53	1		1.52	2.16		13.3	12.3		11.9	12.4		1.08	1.13		98	84		14.8	14.4		29	40.1		0.93	1.29		1.08
	401.75	448.18		101.24	155.34		1.59	1.43		117.61	88.59		1.84	1.38		388.7	628.5		43.2	29.3		0.93	0.73		1.92	2.94		13.2	12.1		12.3	12.8		1.12	1.16		93	81		15.5	16		31.8	36.8		1.02	1.18		1.12
	395.51	338.23		98.01	110.92		1.8	1.55		124.43	85.91		1.69	3.46		395.9	428.5		34.5	31.3		0.71	0.57		1.65	1.76		13.1	13.4		11.9	14.4		1.08	1.31		98	69		15.1			31.3	34.1		1.01	1.1		1.08
	526.66	256.57		101.41	55.1		2.27	1.5		118.93	91.18		1.87	2.58		600	552.3		33.9	34.5		1	1.11		2.22	1.74		14.5	11.5		12	12		1.09	1.09		97	88		17.2	14.9		33.7	35		1.08	1.13		1.09
	467.35	210.05		127.85	137.23		2.34	1.9		111.19	91.56		2.21	4.74		577.5	508		28.5	38.1		0.41	0.73		2.34	2.24		13.8	11.1		12.4	13.2		1.13	1.2		92	77		15.6	14.5		31.2	39.2		1	1.26		1.13
	439.25	197.29		162.76	70.94		2.1	1.77		99.91	91.38		1.67	0.95		279.3	324.9		31.4	70.1		0.57	0.94		1.9	2.15		14	12.7		12.5	12		1.14	1.09		90	88		16.6	15.6		33.3	36.5		1.07	1.17		1.13
	330.24	467.03		134.07	85.99		2	1.76		88.63	76.14		1.56	2.96		458.5	540.9		34	48		1.01	0.64		1.77	2.05		14.1	13.7		11.9	11.8		1.08	1.07		98	90		16.7	15.3		30.3	31.8		0.97	1.02		1.08
	341.61	328.73		166.84	90.03		3.17	1.85		181.57	121.9		1.99	3.68		433.4	451.3		22.5	26.6		0.96	0.89		1.89	3.04		13.4	12.3		11.6	12.9		1.05	1.17		103	80		13.7	14.3		35.1	35		1.13	1.13		1.05
	461.33	346.42		166.68	55.1		2.46	1.13		118.21	87.75		3.98	1.98		558.8	558.6		29.9	26		0.63	0.49		2.78	1.85		13.4	12.9		11.9	14		1.08	1.27		98	71		15.1	16.7		33.3	41.5		1.07	1.33		1.08
	594.37	428.7		183.65	101.61		1.87	1.66		108.9	103.58		2.92	3.93		494.6	478.7		43.7	24.4		0.56	0.79		2.14	2.43		12.8	13.8		12.5	13.6		1.14	1.24		90	74		15.9	14.7		28.5	35.7		0.92	1.15		1.13
	534.78	331.09		142.78	81.42		2.06	1.68		97.65	109.46		2.07	2.17		535.3	461.2		21.8	42.3		0.66	0.84		2	2.46		14.9	11.7		12.2	12.9		1.11	1.17		94	80		16.4	14.9		29.3	34.3		0.94	1.1		1.11
	282.6	366.63		104.34	84.05		2.12	1.58		114.36	109.92		1.13	3.12		211.8	464.3		34.1	34.6		0.43	0.72		1.76	1.7		14.5	13.5		12.2	12.1		1.11	1.1		94	87		17	15.5		36.9	40.6		1.19	1.31		1.11
	654.92	199.85		149.09	90.76		1.99	1.79		106.63	113.33		3.03	4.7		574.9	429.7		20.7	52.8		0.84	1.04		2.28	1.88		13	12.3		11.9	12.8		1.08	1.16		98	81		16.1	15.9		35	34.4		1.13	1.11		1.08
	414.71	604.84		143.33	55.1		2.16	1.35		110.32	76.25		1.23	1.87		600	536.5		20.6	39.7		0.58	0.67		1.77	2.25		12.6	14.3		12.5	12		1.14	1.09		90	88		17.8	15.2		37.8	37.6		1.18	1.21		1.13
	449.06	344.01		114.36	89.87		1.94	2.44		84.86	137.56		1.9	2.13		557.5	501.6		24	27.5		0.68	1.14		1.36	2.26		12.8	12.2		12.5	12.7		1.14	1.15		90	81		15.5	15.8		30.8	38.9		0.99	1.25		1.13
	374.94	251.74		161.09	65.48		2.53	1.49		122.28	88.62		1.8	2.49		560.6	463.7		24.3	41		1.09	1.07		1.34	1.6		12.9	11.8		11.9	12.4		1.08	1.13		98	84		15.1	15.1		35.2	39		1.13	1.25		1.08
	496.32	294.39		147.07	55.1		2.18	1.51		98.3	107.58		2.69	0.85		408.1	416		30	23.1		1.05	0.7		1.73	1.87		14	12.8		12.3	13.3		1.12	1.21		93	76		15.9	16.2		33.7	44.8		1.08	1.44		1.12
	531.15	277.98		174.82	98.13		2.18	1.56		109.56	98.6		1.59	1.68		486.6	521		38.4	36.6		0.66	1.14		1.82	2.9		13.6	12.7		12.2	12.2		1.11	1.11		94	86		16.2	14.2		33.9	37.9		1.09	1.22		1.11
	580.9	631.4		157.42	55.1		2.15	1.39		122.91	77.32		3.58	2.41		405.7	465.8		34.1	34		0.53	0.74		1.78	2.72		14.2	12.9		12.1	12.7		1.1	1.15		95	81		16.9	15.4		31.3	37.3		1.01	1.2		1.1
	424.36	400.66		124.64	55.1		1.98	1.56		85.85	110.61		1.89	1.78		588.6	568.6		24.9	24.6		1.12	0.72		2.64	2.13		13.9	11.3		12.3	12.5		1.12	1.14		93	83		15.8	14.8		34.8	34.9		1.12	1.12		1.12
	475.28	304.67		163.8	55.1		2.33	1.62		113.56	104.29		4.3	1.44		457	259.4		30	31.2		0.61	0.51		2.39	1.78		13.2	12.4		11.8	12.6		1.07	1.15		100	82		17.2	14.1		34.6	30.9		1.11	0.99		1.07
		791.72			79.28			1.76			90.29			2.64		404.6	443		26.1	31.8		0.87	1.23		2.18	2.45		15.6	12.4		12	12.4		1.09	1.13		97	84		16	14.9		31.5	38.1		1.01	1.23		1.09
	340.6	221.62		143.55	55.1		2.14	1.39		129.83	101.54		2.8	1.77		428.6	518		40.9	47.3		0.86	0.52		1.89	1.75		13.4	12.9		11.5	12.2		1.05	1.11		104	86		15	14.7		33.3	30.2		1.07	0.97		1.04
	840.06	266.03		113.57	61.99		2.33	2.21		110.4	120.15		2.21	0.94		472.2	392		27.2	25.3		0.78	1.17		2.32	1.58		13.4	11.9		11.7	12.7		1.06	1.15		101	81		15.4	14.3		37.2	30.2		1.2	0.97		1.06
	618.14	297.42		128.79	60.14		2.05	1.76		123.99	107.04		0.84	3.07		312.6	593.1		21.5	35.3		0.53	0.61		1.82	3.01		13	13.4		11.8	12.6		1.07	1.15		100	82		16.8	14.6		37.7	32.7		1.18	1.05		1.07
	352.96	198.44		151.51	64.69		2.68	1.72		113.23	94.54		4.85	1.35		589.7	417		25.2	42.9		1.21	0.76		2.2	2.3		11.5	13.8		12.4	12.6		1.15	1.15		89	82		13.9	14.3		38.3	37.4		1.18	1.2		1.14
	523.38	493.08		123.5	104.42		2.02	1.57		90.66	85.44		2.89	2.63		532.4	402.6		41.7	27.5		0.84	0.75		1.75	2.07		14.4	12.5		11.6	11.5		1.05	1.05		103	94		15.8	14.6		29.3	36.4		0.94	1.17		1.05
	449.47	251.91		205.75	64.1		2.2	1.49		92.79	88.1		2.7	2.48		442.2	493.4		27.9	43.2		0.67	1.13		1.98	2.29		12.1	13.2		12.4	11.7		1.13	1.06		92	91		16	13.9		31.6	31.4		1.02	1.01		1.13
		323.36			89.16			2.05			86.79			1.8			429			27.7			0.67			2.12			13.3			12.7			1.15			81			13.6			36.3			1.17
[truncated: 4 more columns]

## Sheet: Figure S1
Albumin/globulin			Prealbumin			Total bile acids			Total bilirubin			Direct bilirubin			AST			Superoxide dismutase			Urobilinogen			Urine microalbumin			Creatinine			Serum Na+			Serum Mg2+			Creatine kinase			CK-MB			hscTnT			Homocysteine			Myoglobin
Control	BA.2-BTI-3m	BA.2-BTI-6m	Control	BA.2-BTI-3m	BA.2-BTI-6m	Control	BA.2-BTI-3m	BA.2-BTI-6m	Control	BA.2-BTI-3m	BA.2-BTI-6m	Control	BA.2-BTI-3m	BA.2-BTI-6m	Control	BA.2-BTI-3m	BA.2-BTI-6m	Control	BA.2-BTI-3m	BA.2-BTI-6m	Control	BA.2-BTI-3m	BA.2-BTI-6m	Control	BA.2-BTI-3m	BA.2-BTI-6m	Control	BA.2-BTI-3m	BA.2-BTI-6m	Control	BA.2-BTI-3m	BA.2-BTI-6m	Control	BA.2-BTI-3m	BA.2-BTI-6m	Control	BA.2-BTI-3m	BA.2-BTI-6m	Control	BA.2-BTI-3m	BA.2-BTI-6m	Control	BA.2-BTI-3m	BA.2-BTI-6m	Control	BA.2-BTI-3m	BA.2-BTI-6m	Control	BA.2-BTI-3m
1.93	1.88	1.49	236	244	308	1.9	1.3	3.8	13.5	8.4	13.8	4.7	2.3	4.4	27	38.5	14.9	203	188	269	3.2	3.2	3.2	8.21	6.62	6.74	91.7	85.9	99.5	140	139	141	0.88	0.81	0.96	204	2257	123	2.28	3.08	1.7		0.01	0.01	10.6	15.8	92	31.6	48.3
1.9	1.58	1.97	288	285	299	5.1	20.6	2.3	11.9	8.1	17.9	4.2	2.9	7	23	20.9	15.3	226	245	203	3.2	3.2	3.2	4.81	107	3.11	93.1	96.2	82.7	140	140	138	0.94	0.8	0.96	470	50	117	2.5	1.06	0.9	0.01	0.01	0.01	13.6	19.5	55.6	32.4	21
1.78	1.85	1.94	324	219	263	4.2	3.3	12.6	10.6	10.3	16.9	2.9	3.2	5.3	20	20.8	25.3	227	157	237	3.2	3.2	3.2	39.9	6.46	4.03	90.1	79.9	79.9	141	140	140	0.94	0.81	0.91	305	247	77	1.33	1.43	1.86		0.01	0.01	59	30.8	10	21.7	29.3
1.85	1.84	1.84	258	249	241	3.1	5.1	3.2	10.7	8.3	18.4	4.2	2.8	5.7	24.5	19	17.1	187	218	225	3.2	3.2	3.2	7.96	8.01	8.64	82.9	86.1	81.2	142	140	139	0.94	0.83	0.84	316	150	152	2.13	2.23	1.06	0.01		0.01	9.2	23.4	12	23.6	27
1.87	2.07	1.47	305	261	292	3.5	3.8	2.7	7.4	13.2	8.5	2.7	4.6	3.2	25.8	22.2	21.2	215	201	244	3.2	3.2	3.2	11.6	7.96	9.02	85.1	91.5	87.7	142	140	141	0.89	0.82	0.9	280	337	428	1.7	1.91	1.49	0.01	0.01	0.01	7.9	15.1	14.5	24.7	26.6
1.88	1.48	2.04	233	312	242	6.4	4.1	2.2	11.7	11.8	26.8	4.5	3.7	4.1	17.2	38.3	18.3	200	223	227	3.2	3.2	3.2	5.89	6.56	7.39	92.1	80	84.3	142	139	139	0.94	0.78	0.87	92	1323	191	0.9	2.07	1.22	0.01	0.01	0.01	42.1	12.4	12	21	45.3
1.51	1.73	2.17	227	238	234	7.2	6.5	8.5	7.7	7.6	11.3	3.7	2.2	2	17.7	13.9	13.6	215	186	209	3.2	3.2	3.2	5.55	7.87	2.63	78.2	71.6	77.7	142	140	141	0.92	0.77	0.86	115	170	81	1.43	1.22	0.53	0.01	0.01	0.01	99.2	11.7	13.4	21	21
1.93	1.79	2.04	273	320	360	6.7	3.4	8.1		10.9	7.2		3.1	4.1	22	37.2	16.4	214	173	223	3.2	34	3.2	5.18	12.7	8.14	102.1	71.4	88.9	141	138	142	1.01	0.76	0.93	221	1063	91	0.85	1.43	1.06	0.01	0.01	0.01	11.8	14.1	53.3	21	39.1
1.83	1.73	1.8	299	279	299	3.3	5.1	7.7	11.7	10.6	12.5	3.8	3.6	2.2			15.9	233	155	235	3.2	3.2	3.2	12.1	5.76	8.33	72.2	95.6	85.3	139	142	139	0.86	0.76	0.93	699	3479	114	1.75	3.29	1.17	0.01	0.01	0.01	15	16.2	11.9	28.3
1.85	1.72	1.91	235	295	322	6.5	2.5	5.6	13.9	13.2	5.8	5.2	3.9	4.6	23.5	51	14.7	224	212	211	3.2	3.2	3.2	6.7	8.29	5.67	91.6	80.4	93.4	142	140	139	0.96	0.78	0.94	140	1159	124	1.7	3.45	1.49	0.01		0.01	16.4	19.1	13.9	50.2	65.4
1.69	2.21	1.87	285	239	242	3	3.4	9.2	11.3	6.2	14.7	3.6	2	4.6	19.8	21.4	16.1	215	165	236	3.2	3.2	3.2	11.6	6.03	7.37	84	71.8	74	141	140	139	0.94	0.8	0.87	107	1741	112	1.38	1.43	1.33	0.01	0.01	0.01	48.1	56.6	10	21.7	98.9
1.65	1.48	1.7	288	309	262	3.5	3.3	11.9	7.8	10.3	12.4	1.8	3.4	3.5	24.3	18.1	19.5	214	231	214	3.2	3.2	3.2	11.2	3.28	6.07	86.5	88.1	85.4	142	141	138	0.81	0.76	0.86	106	113	195	1.49	1.43	1.7	0.01	0.01	0.01	12.4	14.6	19.5	21.1	27.6
1.72	2.3	1.73	302	274	270	3.8	3	8.6	12.2	11.6	9.8	3.1	3.5	3.2	22	10.7	17.7	192	194	185		3.2	3.2		7.52	6.42	86.7	110.7	96.6	140	141	142	0.8	0.82	0.89	133	208	115	1.54	1.75	0.85		0.01	0.01	10.3	17	14.1		28.5
1.73	1.8	1.88	273	259	257	2.7	10.2	5.1	22.8	18.7	9.7		5.8	2.1	30.4	20.9	22.9	193	228	183		3.2	3.2		5.68	14.1	82.6	78.4	79.5	141	140	141	0.82	0.83	1	136	245	243	2.18	1.49	4.56		0.01	0.01	10.1	12.2	14.7		44.4
1.57	1.93	1.91	308	255	338	13	14.8	7	12.6	15.8	8	3.3	5	4.2	16.3	48.5	25	226	200	219		3.2	3.2		3.44	5.59	74.3	74.6	76.9	140	147	139	0.77	0.82	0.9	71	1632	211	1.17	4.89	1.7		0.02	0.01	10.8	10.2	14.2		59.6
1.69	1.42	2.17	427	202	316	2.8	3.4	2.2	18.2	8.5	14.8	3.3	2.8	5.7	17.5	16.1	20.1	211	192	205		3.2	3.2		15.2	12.1	90	74.9	82.2	141	141	142	0.85	0.79	0.88	60	154	168	0.69	2.02	1.38		0.01	0.01	12.4	15.6	10.2		21
1.72	1.54	1.98	413	305	243	6.1	4.7	6.4	17.9	10.2	16.4	4.5	2.7	2.1		14.6	21.5	202	211	218		3.2	3.2		5.68	11.4	78.9	90.3	77	141	140	141	0.79	0.83	0.92	175	94	138	1.49	1.33	1.49		0.01	0.01	22.11	43	11.9		21
1.69	2.38	1.52	280	240	270	2.5	5.2	5.4	9	11.9	6.2	3.7	4.3	2.8	15.5	13.7	15	203	205	198		3.2	3.2		8.51	6.3	95.9	87	82.8	140	141	142	0.77	0.82	0.95	119	131	90	1.38	1.01	1.06		0.01	0.01	20.9	14.8	24.7		21
1.76	1.99	1.89	293	338	259	4.4	4.6	3	18.1	16	6.9	5.2	4	3.8	21.2	18.8	18.6	209	214	190		3.2	3.2		5.66	8.54	82.9	81.7	87	139	140	140	0.84	0.79	0.92	106	155	189	1.22	1.54	1.75		0.01	0.01	25.5	13.5	20.2		21
1.56	2	1.81	251	330	323	4.2	7.5	4.3	21.7	11.1	10.4		3.1	3.5	23.8	22.6	21.9	211	231	204		3.2	3.2		8.05	11.8	125.3	80	76	142	138	140	0.84	0.8	0.85	126	139	315	1.86	1.01	1.65		0.01	0.01	15.6	19.2	16.1		21
	1.84	1.91		251	300		9.6	4.3		17	10.2		4.8	3.8		27.7	22.1		236	234		3.2	3.2		8.72	4.57		75.5	88.5		140	143		0.77	0.96		64	419		2.66	2.76		0.01	0.01		11.2	12.4		21
	1.94	1.52		223	259		1.9	6.4		7.7	10.8		1.9	2.1		16.3	16.8		180	211		3.2	3.2		7.37	8.41		79	81.2		139	141		0.79	0.96		588	157		1.43	1.38		0.01	0.01		24.5	15.6		81.7
	1.82	1.86		295	254		5.4	4.2		12.2	7.6		3.8	3.1		19.2	21.4		183	193		3.2	3.2		5.29	4.64		92.4	84.4		140	141		0.79	0.98		210	347		2.13	0.96		0.02	0.01		16.4	12.3		33.1
	1.76	2.35		343	255		8.9	3.1		10.5	8		3.8	5.3		20.6	14.8		201	205		3.2	3.2		9.97	10.5		101.2	75.7		142	141		0.77	0.95		99	110		2.18	1.54		0.01	0.01		15.7	13.4		21.7
	1.8	1.7		298	360		5.9	4.3		11.1	16.5		3.6	4.2		11.1	20.4		196	212		3.2	3.2		8.07	5.04		65.9	96.8		138	142		0.84	0.94		117	119		1.22	0.9		0.01	0.01		11.4	23		21
	2.06	1.88		402	290		2.9	3.2		16.1	14.9		5.3	3		19	20.8		225	202		3.2	3.2		13.3	4.24		100.2	77.8		141	142		0.8	0.9		124	223		1.81	3.13		0.01	0.01		91.1	19.7		28
	1.49	1.88		255	217		1.4	1.3		9.9	8.8		3	1.6		13.3	22.5		192	194		3.2	3.2		9.28	5.85		84.8	87.6		142	140		0.75	0.9		151	744		0.9	3.35		0.01	0.01		19.7	14.4		21
	1.61	1.95		307	290		5.1	18.6		6.6	5.4		1.8	3.8		12	14.9		209	206		3.2	3.2		4.41	10.5		75.6	88.4		140	142		0.76	0.95		161	222		1.12	1.22		0.01	0.01		12	46.3		21
	1.79	1.67		285	297		5.1	12.8		7.8	30.8		2.2	2.9		14.7	15.1		211	218		3.2	3.2		6.41	4.84		79.4	70.6		141	139		0.81	0.95		163	214		2.18	1.43		0.01	0.01		14.4	10.1		21
	1.79	2.7		317	299		4.5	4.5		9.5	11.9		2.5	3.1		20.9	21.3		201	239		3.2	3.2		5.44	3.75		81.7	85.6		142	140		0.76	0.97		202	215		0.53	2.71		0.01	0.01		44.7	11.7		21
	1.92	1.62		326	230		9.9	3.6		6.2	8.4		1.9	3.6		18.2	16.6		220	206		3.2	3.2		5.93	7.51		86.4	93.4		142	144		0.88	0.81		385	111		2.39	1.06		0.01	0.01		93.7	12.3		30.2
	1.99	2.03		282	323		1.8	7		11.2	11		3.7	5.5		12.3	19.7		227	214		3.2	3.2		3.98	7.54		73.1	80.1		143	140		0.78	0.92		79	271		0.74	1.38		0.01	0.01		21.3	21.7		21
	1.7	1.57		269	318		2.4	2.3		6.5	11.1		2	2.4		18.6	20.7		179	200		3.2	34		16.8	9.57		79.4	85.7		140	140		0.83	0.95		174	431		0.53	1.54		0.01	0.01		17.1	10.7		31.2
	1.59	1.9		273	315		4.2	3.5		4.3	14.9		1.3	3.2		13.9	20.6		210	215		3.2	3.2		6.92	6.7		73.3	92.1		140	140		0.81	1.02		223	240		1.97	3.08		0.01	0.01		12.8	10.1		21
	1.8	1.72		324	273		10	3		7.3	7		1.8	4.3		11.1	15.3		202	202		3.2	3.2		15.3	4.2		93.2	69.9		140	140		0.84	0.88		180	154		3.82	0.32		0.01	0.01		24.1	9.2		21
	2.11	1.97		312	317		4.3	3.3		7.1	10.1		2.3	3.6		18.5	31.4		208	215		3.2	3.2		4.3	4.59		82.7	86.5		140	141		0.77	0.93		142	615		1.22	3.5		0.01	0.01		18.2	17.4		21
	1.58	2.28		230	288		4.4	3.5		7.6	12.3		2	4.1		14.8	13.1		216	215		3.2	3.2		6.77	23.1		76.8	106.1		140	141		0.88	0.93		95	164		1.81	2.28		0.01	0.01		9.2	16.1		21
	1.71	2.18		293	333		5.2	4.2		9.6	11.5		3.1	6.6		19.2	15		220	218		3.2	3.2		6.1	17.7		86.8	91.3		141	142		0.76	0.91		458	192		1.43	2.02		0.01	0.01		20.2	16.1		40.2
	1.61	1.56		178	313		4.4	3.3		6.9	13.4		2	4.1		17.9	20.2		198	191		3.2	3.2		6.9	5.86		77.8	97.8		140	140		0.79	0.88		113	231		2.71	1.65		0.01	0.01		33.6	14		23
	1.9	2.33		278	288		2.9	6.1		14.2	16.6		3.7	2.4		22.8	22.7		233	216		3.2	3.2		7.22	12.1		77.6	112.2		141	140		0.76	1.01		156	252		1.49	2.44		0.01	0.01		60.3	35.9		23.1
	1.87	1.49		258	237		4.8	3.8		12.2	13.9		3.6	2.7		12.8	19.2		193	220		3.2	3.2		7.36	10.3		103.2	76.6		141	141		0.8	0.87		73	145		1.33	1.33		0.01	0.01		25.8	13.7		21.7
	2.05	1.67		321	277		6	5.4		16.4	7.2		5.1	2.6			18.5		215	179		3.2	3.2		6.02	4.14		90.2	93		142	140		0.83	0.96			110		1.22	1.54		0.01	0.01		81.6	16.3
	1.76	1.74		299	240		3.4	2		8.2	8.7		2.5	3.3		15	20.8		180	184		3.2	3.2		7.33	7.34		78.1	83.7		139	143		0.83	0.97		99	529		1.86	1.06		0.01	0.01		13.1	10.4		21
	2.16	1.63		332	236		2.2	3.9		14.5	6.6		4.1	2.1		11.6	16		217	198		3.2	3.2		5.04	6.73		83.7	80.8		142	141		0.88	0.92		84	110		1.91	1.17		0.01	0.01		13.7	14.9		21.4
	1.8	1.81		331	298		5.1	9.1		19	9.8		5.2	3.3		20.7	25.4		204	221		3.2	3.2		8.48	5.02		75.5	78.5		141	141		0.8	0.98		303	310		1.33	1.49		0.01	0.01		11	7.8		25.5
	2.2	1.61		282	250		4.3	10		6.9	7.9		2.2	4.6		12.9	21.4		207	201		3.2	3.2		5.67	6.28		79.8	85.4		141	142		0.89	0.84		144	114		2.02	1.7		0.01	0.01		11.9	24		22.8
	1.78	1.79		339	323		8.9	1.7		8.9	9.3		3.1	3		24.4	17.5		208	172		3.2	3.2		5.33	5.81		75.3	72		140	139		0.81	0.83		106	118		1.33	2.02		0.01	0.01		12	11.9		22.3
	1.96	2.06		313	259		3.5	13.3		4.8	13.6		1.3	2.7		17	16.8		204	196		3.2	3.2		5.39	2.35		84.3	83.5		141	141		0.87	0.96		74	217		1.49	2.23		0.01	0.01		45.9	10.1		21
	2.09	1.99		345	297		7	1.1		7.8	9.6		2.4	4.1		17.3	8.7		202	207		3.2	3.2		3.67	3.96		82.2	82.3		141	141		0.81	0.95		177	124		1.86	0.9		0.01	0.01		26.8	51.8		27.9
	1.93	1.61		326	300		3.3	2.5		6.5	9		2	2.9		12	14.8		214	202		3.2	3.2		4.87	5.78		83.4	82		140	140		0.81	0.86		110	151		1.22	1.17		0.01	0.01		14.6	9.9		26.8
	1.62	1.91		255	228		5.6	3.7		5.2	12.4		1.2	3.7		21.7	15.5		203	176		3.2	3.2		3.04	5.87		71.4	75.6		140	140		0.77	0.87		408	106		1.33	1.54		0.01	0.01		39	18.4		30.8
	1.68	1.65		357	295		4	2.4		20.6	8.1		5.8	4.1		21	18.5		230	239		3.2	3.2		5.52	5.43		91.2	73		140	139		0.75	0.81		296	298		2.71	0.8			0.01		13.1	10.1		29.4
	1.91	1.9		279	318		4.8	3.9		12	11.6		3.5	2.8		19.3	16.9		223	215		3.2	3.2		10	11.5		82.9	80.4		140	140		0.75	0.84		149	127		1.12	1.75		0.01	0.01		15.1	12.5		21
	1.61	1.87		229	277		4	2.3		10.9	12.1		3.3	4.2		20.7	15.6		218	205		3.2	3.2		14.4	3.79		86.3	72.9		141	141		0.77	0.92		119	80		1.33	0.85		0.01	0.01		18.7	15.8		28.1
	1.94	1.74		341	287		14.8	3.9		9.6	8.5		2.8	3.8		15.5	16.2		211	197		3.2	3.2		10.6	7.39		79.8	69.9		140	139		0.83	0.92		113	128		1.43	1.06		0.01	0.01		14.9	10.9		21
	2.06	1.88		322	290		5.2	3.2		11.2	14.9		3.6	3.2		24	20.8		198	202		3.2	3.2		6.79	6.24		74.9	77.8		140	142		0.83	0.9		443	223		2.76	3.13		0.02	0.01		11.7	19.7		21.5
	1.93	1.7		317	274		4.2	2.8		8.5	12.1		2.2	3.3		40.3	18		237	191		3.2	3.2		6.59	5.71		80.9	84.9		141	140		0.82	0.84		864	103		3.56	0.48		0.01	0.01		16.7	12.3		84.7
	1.99	2.12		331	307		2.8	1.5		6.7	9.7		1.9	2.7		13.5	14.9		209	206		3.2	3.2		11.4	9.61		87.9	83.6		142	143		0.78	0.91		76	104		1.28	1.54		0.01	0.01		22.5	10.4		21
	1.81	1.65		376	330		4	6.3		10.5	10.7		3	3.1		20.4	20.1		215	242		3.2	3.2		6.56	10.6		79.8	93.2		139	141		0.76	1		117	337		0.96	2.13		0.01	0.01		30.9	13.8		21
		1.98			290			1.3			7.9			2.3			16.8			218			3.2			6.5			87.8			140			0.92			99			1.01			0.01			31.8
[truncated: 13 more columns]
